# Supplementary material for: Large-scale genome-wide analyses with proteomics integration reveal novel loci and biological insights into frailty
Source: Nat Aging. 2025 Aug 5;5(8):1589–600. doi: 10.1038/s43587-025-00925-y (PMC12350161; doi:10.1038/s43587-025-00925-y)
Supplement: Supplementary file 1 — Supplementary Tables 1–19. [file 43587_2025_925_MOESM1_ESM.xlsx]

## Sheet: Contents
Supplementary Tables
Supplementary Table 1.	Variants associated with HFRS at p<5×10-8 in FinnGen, replication of the results in the UK Biobank and meta-analysis (METAL).
Supplementary Table 2.	Variants associated with HFRS without dementia at p<5×10-8 in FinnGen, replication of the results in the UK Biobank and meta-analysis (METAL).
Supplementary Table 3.	Unique and shared genes identified in the genome-wide association studies on the Hospital Frailty Risk Score (HFRS), frailty index (FI) and frailty phenotype (FP) at p<5x10-8.
Supplementary Table 4.	Tissue and cell type enrichment results from HFRS gene associations sorted by ascending p-values.
Supplementary Table 5.	Tissue and cell type enrichment results from HFRS without dementia gene associations sorted by ascending p-values.
Supplementary Table 6.	Enrichr pathway analysis results for the genome-wide association studies (GWASs) of the Hospital Frailty Risk Score (HFRS), frailty index (FI) and frailty phenotype (FP).
Supplementary Table 7.	Enrichr pathway analysis results for the HFRS without dementia.
Supplementary Table 8.	Putative functional variants associated with HFRS at p<5×10-7 in FinnGen.
Supplementary Table 9.	Putative functional variants associated with HFRS without dementia at p<5×10-7 in FinnGen.
Supplementary Table 10.	Protein associations in UK Biobank.
Supplementary Table 11.	eQTL and sQTL colocalization results for HFRS.
Supplementary Table 12.	eQTL and sQTL colocalization results for HFRS without dementia.
Supplementary Table 13.	pQTL colocalization results integrating UK Biobank proteomics and HFRS GWAS.
Supplementary Table 14.	pQTL colocalization results integrating UK Biobank proteomics and HFRS without dementia GWAS.
Supplementary Table 15.	Association between HFRS PRS (per 1SD increase) and outcomes in the UK Biobank.
Supplementary Table 16.	Predictive ability of the HFRS PRSs on all-cause mortality and number of hospitalizations in the UK Biobank.
Supplementary Table 17.	Associations between HFRS and all-cause mortality in FinnGen and UK Biobank using Cox regression.
Supplementary Table 18.	List of the HFRS items and the proportions of indivduals with each condition in FinnGen and UK Biobank.
Supplementary Table 19.	Finngen authors.

## Sheet: ST1
Supplementary Table 1. Variants associated with HFRS at p<5×10-8 in FinnGen, replication of the results in the UK Biobank and meta-analysis (METAL). Note: locus = locus number identified based on the standard distance-based loci definition (i.e., 500kb from index SNP); indep_lead_snp = independent lead variants (independent signals were identified based on R2<0.01); novel_snp = novel variant not …
SNP	chr	pos	gene	variant_type	locus	indep_lead_snp	novel_snp	finngen_alt	finngen_ref	finngen_beta	finngen_SE	finngen_p	finngen_neglog10p	finngen_af_alt	finngen_af_fin	finngen_af_nfsee	ukb_alt	ukb_ref	ukb_beta	ukb_SE	ukb_p	ukb_neglog10p	ukb_AF1	metal_A1	metal_A2	metal_Zscore	metal_p	metal_direction
rs3766951	1	28843047	OPRD1	intron_variant	1	TRUE	TRUE	C	T	0.079	0.013	5.43e-09	8.266	0.321	0.309	0.334	T	C	-0.047	0.017	0.00687	2.163	0.679	T	C	-5.133	2.856e-07	--
rs1205983883	1	71083509	ZRANB2-AS2	intron_variant	2	TRUE	TRUE	C	CAGAG	0.071	0.013	3.48e-08	7.458	0.395	0.404	0.348	.	.	.	.	.	.	.	.	.	.	.	.
rs12135395	1	176033140	COP1	intron_variant	3	TRUE	TRUE	A	G	0.078	0.013	1.78e-09	8.751	0.389	0.384	0.344	G	A	-0.022	0.017	0.194	0.712	0.667	A	G	4.396	1.103e-05	++
rs5008331	1	198386203	.	intergenic_variant	4	TRUE	TRUE	C	T	0.08	0.013	1.91e-10	9.719	0.492	0.491	0.518	T	C	-0.018	0.016	0.277	0.558	0.492	T	C	-4.479	7.485e-06	--
rs12127455	1	214326381	SMYD2	intron_variant	5	TRUE	TRUE	T	C	-0.123	0.022	9.82e-09	8.008	0.095	0.111	0.036	C	T	0.052	0.046	0.256	0.592	0.967	T	C	-4.128	3.659e-05	--
rs6738528	2	26926390	DPYSL5	intron_variant	6	TRUE	TRUE	A	T	-0.087	0.013	3.32e-11	10.479	0.37	0.37	0.396	T	A	0.051	0.017	0.00198	2.704	0.612	A	T	-5.847	4.992e-09	--
rs13029507	2	36745756	VIT	intron_variant	7	TRUE	TRUE	A	G	-0.072	0.013	3.86e-08	7.413	0.634	0.648	0.611	G	A	0	0.017	0.99	0.005	0.389	A	G	-3.308	0.0009386	--
rs13428898	2	53638447	ASB3	intron_variant	8	TRUE	TRUE	G	T	-0.076	0.013	2.35e-09	8.63	0.431	0.438	0.39	T	G	0.003	0.017	0.862	0.064	0.613	T	G	3.69	0.0002239	++
rs1320138	2	143400718	ARHGAP15	intron_variant	9	TRUE	TRUE	C	T	-0.074	0.013	4.48e-09	8.349	0.531	0.533	0.576	T	C	0.04	0.016	0.015	1.824	0.423	T	C	4.989	6.081e-07	++
rs1471486	3	2498379	CNTN4	intron_variant	10	TRUE	TRUE	T	C	-0.071	0.013	1.49e-08	7.826	0.53	0.521	0.531	C	T	0.042	0.016	0.00985	2.006	0.467	T	C	-4.956	7.186e-07	--
rs138878154	3	18706950	SATB1-AS1	intron_variant	11	TRUE	TRUE	AC	A	0.08	0.013	2.64e-10	9.578	0.456	0.464	0.432	A	AC	-0.023	0.016	0.164	0.785	0.576	A	AC	-4.633	3.6e-06	--
rs7633157	3	117810419	AC092691.1	intron_variant	12	TRUE	TRUE	G	A	-0.074	0.013	1.23e-08	7.909	0.365	0.385	0.312	A	G	0.048	0.017	0.00631	2.2	0.685	A	G	5.066	4.054e-07	++
rs148356862	4	25318796	ZCCHC4	intron_variant	13	TRUE	TRUE	TG	T	-0.074	0.014	4.2e-08	7.377	0.689	0.679	0.533	.	.	.	.	.	.	.	.	.	.	.	.
rs368133991	4	96378979	LINC02267	intron_variant	14	TRUE	TRUE	A	G	29.547	4.994	3.28e-09	8.484	0	0	0	.	.	.	.	.	.	.	.	.	.	.	.
rs1447656463	4	97037234	.	intergenic_variant	15	TRUE	TRUE	T	C	28.982	4.352	2.75e-11	10.56	0	0	0	.	.	.	.	.	.	.	.	.	.	.	.
rs369481884	4	129877887	LINC02465	intron_variant	16	TRUE	TRUE	TTTTTG	T	-0.109	0.019	1.16e-08	7.935	0.126	0.125	0.115	.	.	.	.	.	.	.	.	.	.	.	.
rs10628069	4	158603889	RXFP1	intron_variant	17	TRUE	TRUE	CAAT	C	0.086	0.014	1.08e-09	8.967	0.29	0.219	0.271	.	.	.	.	.	.	.	.	.	.	.	.
rs751596646	5	7396593	ADCY2	intron_variant	18	TRUE	TRUE	T	TGCCCCTCGGCCCGCGGCA	-0.082	0.014	2.35e-09	8.629	0.294	0.281	0.228	.	.	.	.	.	.	.	.	.	.	.	.
rs56930444	6	34686767	C6orf106	intron_variant	19	TRUE	TRUE	A	G	0.091	0.016	6.8e-09	8.168	0.206	0.211	0.15	G	A	-0.124	0.023	1.18e-07	6.929	0.86	A	G	6.674	2.489e-11	++
rs1170351369	6	51608284	AL355997.1	intron_variant	20	TRUE	TRUE	T	TAA	0.075	0.013	3.81e-09	8.419	0.581	0.547	0.577	.	.	.	.	.	.	.	.	.	.	.	.
rs1819637	6	97749278	AL589740.1	intron_variant	21	TRUE	TRUE	T	C	0.087	0.015	1.06e-08	7.974	0.781	0.78	0.794	C	T	-0.023	0.02	0.251	0.6	0.202	T	C	4.126	3.685e-05	++
rs771872326	7	2041371	MAD1L1	intron_variant	22	TRUE	TRUE	G	GGCTGGGGAAGGGGAGCAGGA	-0.095	0.015	7.73e-10	9.112	0.208	0.219	0.165	.	.	.	.	.	.	.	.	.	.	.	.
rs10280045	7	114436339	FOXP2	intron_variant	23	TRUE	FALSE	G	C	0.074	0.013	4.03e-09	8.394	0.536	0.53	0.572	C	G	-0.102	0.016	5.62e-10	9.25	0.427	C	G	-7.271	3.56e-13	--
rs369722878	7	115305567	.	intergenic_variant	24	TRUE	TRUE	AT	A	-0.072	0.013	1.84e-08	7.735	0.545	0.412	0.597	.	.	.	.	.	.	.	.	.	.	.	.
rs41747	7	116803519	.	regulatory_region_variant	25	TRUE	TRUE	T	A	-0.07	0.013	4.2e-08	7.377	0.395	0.379	0.454	A	T	0.015	0.016	0.346	0.461	0.545	A	T	3.86	0.0001134	++
rs1561112	7	134155899	LRGUK	intron_variant	26	TRUE	FALSE	C	T	-0.078	0.013	8.55e-10	9.068	0.498	0.507	0.406	T	C	0.022	0.016	0.177	0.752	0.596	T	C	4.497	6.878e-06	++
rs13227763	7	146636390	CNTNAP2	intron_variant	27	TRUE	TRUE	C	T	0.07	0.013	2.59e-08	7.587	0.532	0.534	0.553	T	C	-0.007	0.016	0.655	0.184	0.427	T	C	-3.612	0.0003042	--
rs17801625	8	25664618	.	intergenic_variant	28	TRUE	FALSE	G	A	0.085	0.016	4.39e-08	7.358	0.208	0.204	0.184	A	G	-0.034	0.021	0.105	0.978	0.812	A	G	-4.264	2.009e-05	--
rs192969926	8	142628065	.	regulatory_region_variant	29	TRUE	TRUE	G	A	-0.223	0.04	2.82e-08	7.55	0.025	0.029	0.007	.	.	.	.	.	.	.	.	.	.	.	.
rs78883532	11	32177009	THEM7P	intron_variant	30	TRUE	TRUE	C	T	-0.216	0.038	9.19e-09	8.037	0.029	0.029	0.051	T	C	0.019	0.036	0.592	0.228	0.945	T	C	3.773	0.0001614	++
rs11019406	11	91346502	.	intergenic_variant	31	TRUE	TRUE	T	C	-0.13	0.024	4.52e-08	7.345	0.075	0.075	0.057	C	T	0.002	0.035	0.945	0.024	0.941	T	C	-3.325	0.0008836	--
rs782151833	11	113045348	NCAM1	intron_variant	32	TRUE	TRUE	A	ACTT	0.1	0.013	7.14e-15	14.146	0.419	0.44	0.204	.	.	.	.	.	.	.	.	.	.	.	.
rs10790077	11	115471174	CADM1	intron_variant	33	TRUE	TRUE	C	T	0.071	0.013	3.61e-08	7.443	0.414	0.427	0.376	T	C	0.031	0.017	0.0668	1.175	0.608	T	C	-2.203	0.02763	-+
rs10491990	12	11786594	ETV6	intron_variant	34	TRUE	TRUE	A	G	-0.094	0.015	1.52e-09	8.819	0.208	0.21	0.148	G	A	-0.002	0.023	0.941	0.027	0.851	A	G	-3.583	0.0003397	-+
rs7310615	12	111427245	SH2B3	intron_variant	35	TRUE	FALSE	G	C	-0.08	0.013	3.77e-10	9.424	0.587	0.594	0.509	C	G	0.05	0.016	0.00222	2.653	0.482	C	G	5.605	2.081e-08	++
rs1029850317	12	112412923	RPL6	intron_variant	36	TRUE	TRUE	C	CAAAT	-0.085	0.013	2.32e-10	9.635	0.329	0.284	0.259	.	.	.	.	.	.	.	.	.	.	.	.
rs9527062	13	53312221	.	intergenic_variant	37	TRUE	TRUE	G	A	-0.075	0.013	2.27e-09	8.643	0.532	0.537	0.477	A	G	0.019	0.016	0.248	0.605	0.523	A	G	4.285	1.826e-05	++
rs959102479	13	58866876	.	intergenic_variant	38	TRUE	TRUE	G	GTA	0.07	0.013	4.21e-08	7.376	0.586	0.557	0.565	.	.	.	.	.	.	.	.	.	.	.	.
rs1416756187	14	46818991	.	regulatory_region_variant	39	TRUE	TRUE	T	TC	-0.091	0.013	8.72e-13	12.06	0.594	0.6	0.503	.	.	.	.	.	.	.	.	.	.	.	.
rs10498589	14	85380928	AL049775.2	intron_variant	40	TRUE	TRUE	A	G	0.216	0.04	4.77e-08	7.322	0.026	0.03	0.014	G	A	-0.01	0.07	0.882	0.055	0.986	A	G	3.368	0.0007573	++
rs11645550	16	60633363	.	intergenic_variant	41	TRUE	FALSE	C	A	-0.075	0.013	2.67e-09	8.574	0.515	0.519	0.514	A	C	0.042	0.016	0.00899	2.046	0.484	A	C	5.148	2.629e-07	++
rs7225933	17	50839050	WFIKKN2	intron_variant	42	TRUE	TRUE	A	G	-0.078	0.014	1.17e-08	7.933	0.699	0.683	0.707	G	A	-0.008	0.018	0.662	0.179	0.294	A	G	-3.161	0.001571	-+
rs532909505	17	67981984	BPTF	intron_variant	43	TRUE	TRUE	A	AATATATATATATATAT	-0.08	0.013	1.53e-09	8.815	0.642	0.703	0.667	.	.	.	.	.	.	.	.	.	.	.	.
rs10502483	18	27057932	CHST9	intron_variant	44	TRUE	TRUE	T	C	0.071	0.013	2.74e-08	7.563	0.406	0.408	0.449	C	T	-0.005	0.016	0.771	0.113	0.548	T	C	3.512	0.0004442	++
rs12957045	18	53080790	DCC	intron_variant	45	TRUE	TRUE	G	T	-0.097	0.018	4.03e-08	7.394	0.148	0.162	0.101	T	G	0.069	0.027	0.0105	1.977	0.899	T	G	4.838	1.309e-06	++
rs7230446	18	53196809	DCC	intron_variant	45	TRUE	TRUE	A	G	0.094	0.013	8.11e-14	13.091	0.454	0.436	0.524	G	A	-0.056	0.016	0.0006	3.222	0.492	A	G	6.554	5.611e-11	++
rs4802214	19	44233896	ZNF227	intron_variant	46	TRUE	TRUE	A	T	0.221	0.034	9.9e-11	10.004	0.035	0.048	0.025	T	A	0.058	0.062	0.344	0.463	0.981	A	T	3.314	0.0009212	+-
rs149450221	19	44882783	NECTIN2	intron_variant	47	TRUE	TRUE	A	ATT	0.125	0.016	1.1e-14	13.959	0.189	0.234	0.178	A	T	0.095	0.039	0.0151	1.82	0.942	A	T	1.841	0.06567	++
rs429358	19	44908684	APOE	missense_variant	47	TRUE	FALSE	C	T	0.262	0.016	9.55e-58	57.02	0.181	0.192	0.149	T	C	-0.424	0.022	2e-80	79.699	0.844	T	C	-21.07	1.49e-98	--
rs5167	19	44945208	APOC4	missense_variant	47	TRUE	FALSE	G	T	0.082	0.013	1.76e-10	9.754	0.414	0.436	0.35	T	G	-0.033	0.017	0.0538	1.27	0.65	T	G	-4.994	5.906e-07	--
rs2425207	20	36271121	AAR2	downstream_gene_variant	48	TRUE	TRUE	A	G	-0.159	0.026	2e-09	8.699	0.06	0.059	0.04	G	A	0.045	0.041	0.275	0.56	0.959	A	G	-4.259	2.05e-05	--
rs136232	22	30817110	OSBP2	intron_variant	49	TRUE	FALSE	T	C	0.088	0.016	2.33e-08	7.632	0.198	0.189	0.209	C	T	-0.036	0.02	0.077	1.113	0.797	T	C	4.42	9.876e-06	++
.	23	84435558	HDX	intron_variant	50	TRUE	TRUE	G	T	0.069	0.012	2.35e-08	7.628	0.239	.	.	.	.	.	.	.	.	.	.	.	.	.	.
rs417051	1	28822623	OPRD1	intron_variant	1	FALSE	.	A	T	0.076	0.013	1.52e-08	7.817	0.319	0.312	0.333	T	A	-0.047	0.017	0.0062	2.208	0.68	A	T	5.048	4.46e-07	++
rs113958115	1	28822648	OPRD1	intron_variant	1	FALSE	.	AT	A	0.075	0.013	2.4e-08	7.619	0.32	0.358	0.34	.	.	.	.	.	.	.	.	.	.	.	.
rs6669447	1	28822849	OPRD1	intron_variant	1	FALSE	.	C	T	0.076	0.013	1.47e-08	7.832	0.319	0.311	0.331	T	C	-0.048	0.017	0.00565	2.248	0.68	T	C	-5.07	3.979e-07	--
rs72663883	1	28823889	OPRD1	intron_variant	1	FALSE	.	G	C	0.076	0.013	1.86e-08	7.73	0.318	0.309	0.33	C	G	-0.048	0.017	0.00581	2.236	0.68	C	G	-5.04	4.646e-07	--
rs4654321	1	28824716	OPRD1	intron_variant	1	FALSE	.	T	G	0.078	0.013	8.28e-09	8.082	0.317	0.308	0.331	G	T	-0.048	0.017	0.00548	2.261	0.68	T	G	5.135	2.825e-07	++
rs4654322	1	28824733	OPRD1	intron_variant	1	FALSE	.	C	T	0.078	0.013	8.8e-09	8.056	0.317	0.308	0.331	T	C	-0.048	0.017	0.00545	2.263	0.68	T	C	-5.13	2.902e-07	--
rs6426344	1	28824932	OPRD1	intron_variant	1	FALSE	.	T	C	0.077	0.013	9.4e-09	8.027	0.317	0.308	0.332	C	T	-0.048	0.017	0.00535	2.272	0.68	T	C	5.127	2.948e-07	++
rs419335	1	28825332	OPRD1	intron_variant	1	FALSE	.	G	A	0.077	0.013	1.05e-08	7.979	0.317	0.308	0.332	A	G	-0.048	0.017	0.00549	2.26	0.68	A	G	-5.11	3.215e-07	--
rs681301	1	28827847	OPRD1	intron_variant	1	FALSE	.	C	A	0.077	0.013	1.02e-08	7.993	0.317	0.308	0.331	A	C	-0.048	0.017	0.00526	2.279	0.68	A	C	-5.122	3.018e-07	--
rs485621	1	28828089	OPRD1	intron_variant	1	FALSE	.	A	C	0.077	0.013	1.02e-08	7.993	0.317	0.308	0.331	C	A	-0.048	0.017	0.00522	2.282	0.68	A	C	5.123	3.001e-07	++
rs4654375	1	28828321	OPRD1	intron_variant	1	FALSE	.	G	T	0.077	0.013	9.04e-09	8.044	0.317	0.308	0.331	T	G	-0.049	0.017	0.00519	2.285	0.681	T	G	-5.137	2.796e-07	--
rs590013	1	28829226	OPRD1	intron_variant	1	FALSE	.	C	T	0.077	0.013	1e-08	8	0.317	0.308	0.331	T	C	-0.049	0.017	0.00514	2.289	0.68	T	C	-5.128	2.926e-07	--
rs4654376	1	28830483	OPRD1	intron_variant	1	FALSE	.	T	C	0.078	0.013	8.86e-09	8.053	0.317	0.308	0.33	C	T	-0.048	0.017	0.00548	2.261	0.681	T	C	5.128	2.928e-07	++
rs2236859	1	28833590	OPRD1	intron_variant	1	FALSE	.	G	A	0.078	0.013	7.53e-09	8.123	0.318	0.307	0.33	A	G	-0.048	0.017	0.00596	2.225	0.681	A	G	-5.128	2.93e-07	--
rs2236858	1	28834131	OPRD1	intron_variant	1	FALSE	.	T	C	0.078	0.013	7.57e-09	8.121	0.317	0.309	0.33	C	T	-0.048	0.017	0.00616	2.21	0.681	T	C	5.121	3.043e-07	++
rs760589	1	28835953	OPRD1	intron_variant	1	FALSE	.	A	G	0.078	0.013	6.9e-09	8.161	0.317	0.308	0.331	G	A	-0.046	0.017	0.00749	2.125	0.681	A	G	5.091	3.561e-07	++
rs760588	1	28836056	OPRD1	intron_variant	1	FALSE	.	G	A	0.078	0.013	6.83e-09	8.165	0.317	0.308	0.33	A	G	-0.045	0.017	0.00908	2.042	0.681	A	G	-5.053	4.358e-07	--
rs10753331	1	28838070	OPRD1	intron_variant	1	FALSE	.	A	G	0.078	0.013	6.52e-09	8.186	0.317	0.308	0.33	G	A	-0.048	0.017	0.00608	2.216	0.681	A	G	5.139	2.769e-07	++
rs2298896	1	28839626	OPRD1	intron_variant	1	FALSE	.	G	T	0.078	0.013	6.7e-09	8.174	0.317	0.308	0.33	T	G	-0.047	0.017	0.00636	2.197	0.681	T	G	-5.127	2.946e-07	--
rs2318774	1	28841311	OPRD1	intron_variant	1	FALSE	.	A	T	0.078	0.013	6.96e-09	8.158	0.318	0.309	0.333	T	A	-0.048	0.017	0.00555	2.256	0.68	A	T	5.15	2.606e-07	++
rs10799122	1	28842254	OPRD1	intron_variant	1	FALSE	.	T	G	0.078	0.013	6.99e-09	8.156	0.318	0.309	0.332	G	T	-0.049	0.017	0.00471	2.327	0.681	T	G	5.181	2.202e-07	++
rs421300	1	28843081	OPRD1	intron_variant	1	FALSE	.	G	A	0.078	0.013	5.88e-09	8.23	0.321	0.308	0.334	A	G	-0.046	0.017	0.00754	2.123	0.679	A	G	-5.106	3.293e-07	--
rs6680839	1	175933460	.	regulatory_region_variant	3	FALSE	.	T	C	-0.071	0.013	1.72e-08	7.763	0.525	0.545	0.498	C	T	0.031	0.016	0.058	1.237	0.484	T	C	-4.528	5.951e-06	--
rs12741940	1	175939064	.	intergenic_variant	3	FALSE	.	A	C	0.077	0.013	2.24e-09	8.65	0.39	0.384	0.346	C	A	-0.022	0.017	0.204	0.691	0.665	A	C	4.357	1.32e-05	++
rs3934392	1	175951035	COP1	intron_variant	3	FALSE	.	T	C	0.076	0.013	4.33e-09	8.364	0.39	0.385	0.346	C	T	-0.022	0.017	0.208	0.681	0.665	T	C	4.284	1.836e-05	++
rs1219704135	1	175958670	COP1	intron_variant	3	FALSE	.	G	GAATA	0.077	0.013	2.37e-09	8.625	0.39	0.383	0.343	.	.	.	.	.	.	.	.	.	.	.	.
rs12723724	1	175969340	COP1	intron_variant	3	FALSE	.	C	A	0.076	0.013	4.65e-09	8.333	0.39	0.385	0.346	A	C	-0.022	0.017	0.202	0.694	0.665	A	C	-4.287	1.811e-05	--
rs6660080	1	175972706	COP1	intron_variant	3	FALSE	.	A	T	0.076	0.013	4.78e-09	8.321	0.39	0.384	0.345	T	A	-0.022	0.017	0.203	0.693	0.665	A	T	4.283	1.84e-05	++
rs145170928	1	175977035	COP1	intron_variant	3	FALSE	.	TTGTGAGTCATGGCATTAC	T	0.077	0.013	2.32e-09	8.635	0.39	0.383	0.337	.	.	.	.	.	.	.	.	.	.	.	.
rs112515395	1	175983646	COP1	intron_variant	3	FALSE	.	C	T	0.076	0.013	3.96e-09	8.402	0.391	0.385	0.346	T	C	-0.023	0.017	0.189	0.724	0.665	T	C	-4.326	1.518e-05	--
rs10913118	1	175985619	COP1	intron_variant	3	FALSE	.	C	A	0.076	0.013	3.71e-09	8.431	0.39	0.384	0.346	A	C	-0.023	0.017	0.189	0.724	0.665	A	C	-4.333	1.47e-05	--
rs16849486	1	175986513	COP1	intron_variant	3	FALSE	.	T	C	0.077	0.013	2.22e-09	8.654	0.39	0.384	0.347	C	T	-0.022	0.017	0.203	0.694	0.665	T	C	4.36	1.302e-05	++
rs141197532	1	175986552	COP1	intron_variant	3	FALSE	.	T	TCTCC	0.078	0.013	1.92e-09	8.717	0.39	0.383	0.344	.	.	.	.	.	.	.	.	.	.	.	.
rs12756741	1	175992464	COP1	intron_variant	3	FALSE	.	G	C	0.077	0.013	2e-09	8.699	0.39	0.384	0.346	C	G	-0.022	0.017	0.203	0.694	0.665	C	G	-4.37	1.244e-05	--
rs7530719	1	175993901	COP1	intron_variant	3	FALSE	.	G	A	0.078	0.013	1.93e-09	8.714	0.39	0.384	0.348	A	G	-0.022	0.017	0.202	0.695	0.665	A	G	-4.374	1.22e-05	--
rs36161396	1	175997140	COP1	intron_variant	3	FALSE	.	A	C	0.078	0.013	1.91e-09	8.719	0.39	0.379	0.345	C	A	-0.025	0.017	0.154	0.811	0.67	A	C	4.465	8.018e-06	++
rs201422094	1	176002636	COP1	intron_variant	3	FALSE	.	G	T	0.077	0.013	2.2e-09	8.658	0.39	0.378	0.345	T	G	-0.022	0.017	0.198	0.704	0.665	T	G	-4.369	1.25e-05	--
rs76903933	1	176004845	COP1	intron_variant	3	FALSE	.	A	G	0.077	0.013	2.4e-09	8.62	0.39	0.379	0.334	.	.	.	.	.	.	.	.	.	.	.	.
rs140972145	1	176005013	COP1	intron_variant	3	FALSE	.	A	C	0.077	0.013	2.18e-09	8.661	0.39	0.383	0.332	C	A	-0.022	0.017	0.198	0.704	0.665	A	C	4.369	1.246e-05	++
rs146522126	1	176005154	COP1	intron_variant	3	FALSE	.	C	T	-0.073	0.013	6.79e-09	8.168	0.527	0.547	0.506	T	C	0.025	0.016	0.117	0.931	0.476	T	C	4.424	9.667e-06	++
rs80137408	1	176007259	COP1	intron_variant	3	FALSE	.	G	A	0.076	0.013	4.63e-09	8.334	0.391	0.386	0.345	A	G	-0.022	0.017	0.201	0.696	0.665	A	G	-4.289	1.794e-05	--
rs75946592	1	176007545	COP1	intron_variant	3	FALSE	.	T	G	0.074	0.013	1.18e-08	7.929	0.38	0.361	0.316	.	.	.	.	.	.	.	.	.	.	.	.
rs6682194	1	176009432	COP1	intron_variant	3	FALSE	.	T	C	0.077	0.013	2.67e-09	8.574	0.39	0.384	0.346	C	T	-0.022	0.017	0.202	0.695	0.665	T	C	4.343	1.405e-05	++
rs34190536	1	176022743	COP1	intron_variant	3	FALSE	.	AG	A	0.076	0.013	4.83e-09	8.316	0.391	0.385	0.346	A	AG	-0.022	0.017	0.2	0.698	0.665	A	AG	-4.286	1.817e-05	--
rs34973462	1	176024684	COP1	intron_variant	3	FALSE	.	T	C	0.075	0.013	5.53e-09	8.257	0.391	0.386	0.357	C	T	-0.025	0.017	0.149	0.827	0.658	T	C	4.371	1.237e-05	++
rs11810706	1	176032690	COP1	intron_variant	3	FALSE	.	T	C	0.076	0.013	3.64e-09	8.439	0.391	0.386	0.355	C	T	-0.024	0.017	0.155	0.809	0.661	T	C	4.399	1.085e-05	++
rs12138008	1	176038088	COP1	intron_variant	3	FALSE	.	C	T	0.075	0.013	5.86e-09	8.232	0.391	0.385	0.346	T	C	-0.022	0.017	0.199	0.701	0.665	T	C	-4.269	1.963e-05	--
rs7549160	1	176044209	COP1	intron_variant	3	FALSE	.	T	C	0.075	0.013	5.34e-09	8.272	0.391	0.385	0.346	C	T	-0.022	0.017	0.19	0.72	0.665	T	C	4.294	1.758e-05	++
rs12729524	1	176049628	COP1	intron_variant	3	FALSE	.	T	G	0.077	0.013	2.83e-09	8.548	0.39	0.384	0.345	G	T	-0.023	0.017	0.182	0.739	0.665	T	G	4.372	1.233e-05	++
rs1287506377	1	176057980	COP1	intron_variant	3	FALSE	.	G	GGCCGCCCCGTCTGAGAGGTGAGGAGCCCCTCCGCCCGGCA	0.077	0.013	2.76e-09	8.559	0.388	0.378	0.325	.	.	.	.	.	.	.	.	.	.	.	.
rs2481658	1	176063307	COP1	intron_variant	3	FALSE	.	A	G	0.075	0.013	5.5e-09	8.26	0.402	0.394	0.343	G	A	-0.023	0.017	0.19	0.721	0.666	A	G	4.292	1.773e-05	++
rs2502823	1	176069613	COP1	intron_variant	3	FALSE	.	T	C	0.075	0.013	5.61e-09	8.251	0.402	0.399	0.344	C	T	-0.023	0.017	0.181	0.743	0.666	T	C	4.307	1.658e-05	++
rs2481655	1	176072685	COP1	intron_variant	3	FALSE	.	C	A	0.075	0.013	5.67e-09	8.247	0.402	0.399	0.344	A	C	-0.023	0.017	0.186	0.731	0.666	A	C	-4.296	1.741e-05	--
rs2481646	1	176083461	COP1	intron_variant	3	FALSE	.	G	A	0.075	0.013	5.63e-09	8.25	0.402	0.4	0.345	A	G	-0.023	0.017	0.189	0.723	0.665	A	G	-4.29	1.785e-05	--
rs2502829	1	176087762	COP1	intron_variant	3	FALSE	.	A	C	0.075	0.013	5.46e-09	8.263	0.402	0.4	0.344	C	A	-0.023	0.017	0.182	0.739	0.666	A	C	4.306	1.662e-05	++
rs2502831	1	176093293	COP1	intron_variant	3	FALSE	.	A	T	0.075	0.013	5.61e-09	8.251	0.402	0.4	0.344	T	A	-0.023	0.017	0.183	0.737	0.666	A	T	4.302	1.696e-05	++
rs1214574812	1	176099139	COP1	intron_variant	3	FALSE	.	G	GT	0.074	0.013	7.27e-09	8.138	0.402	0.399	0.343	.	.	.	.	.	.	.	.	.	.	.	.
rs1974142	1	176106566	COP1	intron_variant	3	FALSE	.	G	C	0.074	0.013	8.15e-09	8.089	0.402	0.4	0.345	C	G	-0.023	0.017	0.183	0.737	0.666	C	G	-4.264	2.009e-05	--
rs2481633	1	176113080	COP1	intron_variant	3	FALSE	.	C	T	0.074	0.013	8.48e-09	8.072	0.402	0.4	0.345	T	C	-0.023	0.017	0.182	0.74	0.666	T	C	-4.262	2.022e-05	--
rs2481631	1	176114178	COP1	intron_variant	3	FALSE	.	C	T	0.074	0.013	8.06e-09	8.094	0.402	0.4	0.345	T	C	-0.024	0.017	0.171	0.768	0.666	T	C	-4.289	1.796e-05	--
rs2481630	1	176114275	COP1	intron_variant	3	FALSE	.	C	T	0.074	0.013	8.06e-09	8.094	0.402	0.401	0.344	T	C	-0.024	0.017	0.17	0.769	0.666	T	C	-4.29	1.788e-05	--
rs2481628	1	176117505	COP1	intron_variant	3	FALSE	.	C	T	0.074	0.013	8.16e-09	8.088	0.403	0.401	0.345	T	C	-0.023	0.017	0.182	0.741	0.666	T	C	-4.267	1.982e-05	--
rs1199455945	1	176119641	COP1	intron_variant	3	FALSE	.	T	TAC	-0.075	0.013	3.08e-09	8.511	0.513	0.538	0.51	.	.	.	.	.	.	.	.	.	.	.	.
rs944365	1	176121442	COP1	intron_variant	3	FALSE	.	C	T	0.074	0.013	8.2e-09	8.086	0.402	0.4	0.344	T	C	-0.023	0.017	0.182	0.741	0.666	T	C	-4.266	1.987e-05	--
rs138901622	1	176128004	COP1	intron_variant	3	FALSE	.	A	ATCTATGTCTTCTTT	0.074	0.013	8.13e-09	8.09	0.402	0.398	0.335	.	.	.	.	.	.	.	.	.	.	.	.
rs2481662	1	176133838	COP1	intron_variant	3	FALSE	.	C	T	0.074	0.013	8.25e-09	8.084	0.402	0.4	0.344	T	C	-0.023	0.017	0.173	0.762	0.666	T	C	-4.282	1.848e-05	--
rs2502845	1	176134818	COP1	intron_variant	3	FALSE	.	T	C	0.074	0.013	8.24e-09	8.084	0.402	0.399	0.344	C	T	-0.023	0.017	0.173	0.762	0.666	T	C	4.282	1.852e-05	++
rs10798445	1	176143642	COP1	intron_variant	3	FALSE	.	T	C	-0.074	0.013	6.43e-09	8.192	0.598	0.601	0.656	C	T	0.023	0.017	0.18	0.744	0.334	T	C	-4.294	1.756e-05	--
rs6697860	1	176144276	COP1	intron_variant	3	FALSE	.	G	C	-0.074	0.013	6.43e-09	8.192	0.598	0.601	0.656	C	G	0.023	0.017	0.181	0.742	0.335	C	G	4.292	1.773e-05	++
rs6665385	1	176145351	COP1	intron_variant	3	FALSE	.	G	A	-0.075	0.013	5.96e-09	8.225	0.598	0.601	0.656	A	G	0.023	0.017	0.174	0.758	0.334	A	G	4.312	1.617e-05	++
rs1054198478	1	176145389	COP1	intron_variant	3	FALSE	.	A	AATGCCT	-0.075	0.013	6.27e-09	8.203	0.598	0.6	0.651	.	.	.	.	.	.	.	.	.	.	.	.
rs617078	1	176152786	COP1	intron_variant	3	FALSE	.	G	C	0.074	0.013	6.34e-09	8.198	0.402	0.399	0.344	C	G	-0.023	0.017	0.179	0.747	0.666	C	G	-4.297	1.731e-05	--
rs9425447	1	176157903	COP1	intron_variant	3	FALSE	.	G	A	0.075	0.013	6.31e-09	8.2	0.402	0.4	0.344	A	G	-0.023	0.017	0.172	0.764	0.666	A	G	-4.311	1.628e-05	--
rs520661	1	176160140	COP1	intron_variant	3	FALSE	.	A	G	0.075	0.013	6.07e-09	8.217	0.402	0.404	0.345	G	A	-0.023	0.017	0.174	0.759	0.666	A	G	4.311	1.626e-05	++
rs513354	1	176160946	COP1	intron_variant	3	FALSE	.	C	T	0.074	0.013	6.32e-09	8.2	0.402	0.4	0.344	T	C	-0.023	0.017	0.179	0.748	0.666	T	C	-4.298	1.72e-05	--
rs668154	1	176162118	COP1	intron_variant	3	FALSE	.	G	C	0.074	0.013	6.32e-09	8.2	0.402	0.4	0.345	C	G	-0.023	0.017	0.176	0.754	0.666	C	G	-4.303	1.685e-05	--
rs791753	1	176166018	COP1	intron_variant	3	FALSE	.	A	C	0.075	0.013	6.05e-09	8.218	0.402	0.4	0.345	C	A	-0.023	0.017	0.173	0.763	0.666	A	C	4.314	1.604e-05	++
rs791752	1	176166991	COP1	intron_variant	3	FALSE	.	A	T	0.075	0.013	6.3e-09	8.201	0.402	0.399	0.345	T	A	-0.023	0.017	0.178	0.749	0.666	A	T	4.3	1.711e-05	++
rs34557277	1	176167959	COP1	intron_variant	3	FALSE	.	AT	A	0.075	0.013	6.3e-09	8.201	0.402	0.394	0.346	.	.	.	.	.	.	.	.	.	.	.	.
rs791751	1	176168042	COP1	intron_variant	3	FALSE	.	T	G	0.075	0.013	6.37e-09	8.196	0.402	0.401	0.345	G	T	-0.023	0.017	0.172	0.765	0.666	T	G	4.311	1.627e-05	++
rs791750	1	176168135	COP1	intron_variant	3	FALSE	.	A	G	0.074	0.013	6.96e-09	8.158	0.403	0.397	0.345	G	A	-0.024	0.017	0.169	0.772	0.665	A	G	4.307	1.655e-05	++
rs542742	1	176171538	COP1	intron_variant	3	FALSE	.	A	G	0.075	0.013	5.47e-09	8.262	0.402	0.399	0.345	G	A	-0.023	0.017	0.177	0.753	0.666	A	G	4.317	1.583e-05	++
rs791746	1	176173798	COP1	intron_variant	3	FALSE	.	C	T	0.075	0.013	6.28e-09	8.202	0.402	0.4	0.345	T	C	-0.023	0.017	0.177	0.752	0.666	T	C	-4.302	1.695e-05	--
rs79049458	1	176174088	COP1	intron_variant	3	FALSE	.	A	ACTCT	0.074	0.013	6.49e-09	8.188	0.402	0.395	0.342	.	.	.	.	.	.	.	.	.	.	.	.
rs2481659	1	176178349	COP1	intron_variant	3	FALSE	.	T	A	0.075	0.013	6.44e-09	8.191	0.403	0.432	0.35	A	T	-0.021	0.017	0.224	0.649	0.661	A	T	-4.218	2.465e-05	--
rs2487144	1	176179406	COP1	intron_variant	3	FALSE	.	G	A	0.075	0.013	6.03e-09	8.22	0.402	0.4	0.344	A	G	-0.023	0.017	0.174	0.759	0.666	A	G	-4.311	1.625e-05	--
rs704829	1	176181016	COP1	intron_variant	3	FALSE	.	C	G	0.075	0.013	6.16e-09	8.21	0.402	0.4	0.345	G	C	-0.024	0.017	0.171	0.767	0.666	C	G	4.316	1.591e-05	++
rs791743	1	176184306	COP1	intron_variant	3	FALSE	.	G	A	0.075	0.013	6.15e-09	8.211	0.402	0.4	0.344	A	G	-0.023	0.017	0.174	0.76	0.666	A	G	-4.31	1.629e-05	--
rs501142	1	176187056	COP1	intron_variant	3	FALSE	.	C	T	0.075	0.013	6.15e-09	8.211	0.402	0.399	0.344	T	C	-0.023	0.017	0.175	0.757	0.666	T	C	-4.308	1.65e-05	--
rs2457418	1	176196033	COP1	intron_variant	3	FALSE	.	T	G	0.075	0.013	6.08e-09	8.216	0.402	0.399	0.344	G	T	-0.024	0.017	0.171	0.767	0.665	T	G	4.317	1.585e-05	++
rs791747	1	176196849	COP1	intron_variant	3	FALSE	.	T	C	0.075	0.013	6.18e-09	8.209	0.402	0.397	0.342	C	T	-0.024	0.017	0.162	0.79	0.666	T	C	4.332	1.474e-05	++
rs813180	1	176197006	COP1	intron_variant	3	FALSE	.	A	G	0.075	0.013	6.18e-09	8.209	0.402	0.4	0.345	G	A	-0.024	0.017	0.164	0.785	0.665	A	G	4.329	1.499e-05	++
rs596859	1	176198811	COP1	intron_variant	3	FALSE	.	G	A	0.075	0.013	6.08e-09	8.216	0.402	0.399	0.344	A	G	-0.024	0.017	0.163	0.787	0.666	A	G	-4.332	1.477e-05	--
rs202042026	1	176199395	COP1	intron_variant	3	FALSE	.	T	TAC	0.075	0.013	6.24e-09	8.205	0.402	0.399	0.343	.	.	.	.	.	.	.	.	.	.	.	.
rs2039230	1	176205655	COP1	intron_variant	3	FALSE	.	C	T	-0.074	0.013	6.66e-09	8.176	0.592	0.596	0.655	T	C	0.025	0.017	0.146	0.834	0.335	T	C	4.358	1.315e-05	++
rs670143	1	176207359	COP1	5_prime_UTR_variant	3	FALSE	.	A	G	0.074	0.013	6.63e-09	8.178	0.408	0.403	0.346	G	A	-0.025	0.017	0.144	0.841	0.665	A	G	4.363	1.285e-05	++
rs569788	1	176208462	AL359265.3	intron_variant	3	FALSE	.	T	A	0.07	0.013	3.74e-08	7.427	0.431	0.428	0.348	.	.	.	.	.	.	.	.	.	.	.	.
rs679728	1	176215489	AL359265.3	intron_variant	3	FALSE	.	G	A	0.075	0.013	7.04e-09	8.153	0.381	0.38	0.316	A	G	-0.035	0.018	0.0443	1.354	0.697	A	G	-4.689	2.739e-06	--
rs534088	1	176219087	AL359265.3	intron_variant	3	FALSE	.	G	C	0.075	0.013	6.12e-09	8.213	0.381	0.379	0.316	C	G	-0.035	0.018	0.0504	1.298	0.697	C	G	-4.671	3.003e-06	--
rs704834	1	176220005	AL359265.3	intron_variant	3	FALSE	.	G	A	0.075	0.013	6.27e-09	8.203	0.381	0.38	0.316	A	G	-0.034	0.018	0.0532	1.274	0.697	A	G	-4.654	3.261e-06	--
rs482228	1	176220877	AL359265.3	intron_variant	3	FALSE	.	A	G	0.075	0.013	5.65e-09	8.248	0.38	0.379	0.315	G	A	-0.034	0.018	0.0534	1.273	0.697	A	G	4.664	3.108e-06	++
rs12758275	1	176221707	AL359265.3	intron_variant	3	FALSE	.	G	A	0.075	0.013	6.09e-09	8.215	0.381	0.381	0.315	A	G	-0.034	0.018	0.0521	1.283	0.697	A	G	-4.662	3.127e-06	--
rs71645275	1	176223825	AL359265.3	intron_variant	3	FALSE	.	T	C	0.075	0.013	5.76e-09	8.24	0.38	0.38	0.316	C	T	-0.034	0.018	0.0566	1.247	0.697	T	C	4.646	3.381e-06	++
rs6700932	1	176224815	AL359265.3	intron_variant	3	FALSE	.	G	A	0.075	0.013	5.93e-09	8.227	0.381	0.379	0.315	A	G	-0.034	0.018	0.0565	1.248	0.697	A	G	-4.644	3.419e-06	--
rs12132518	1	176228314	AL359265.3	intron_variant	3	FALSE	.	C	T	0.075	0.013	6.01e-09	8.221	0.381	0.381	0.315	T	C	-0.034	0.018	0.0524	1.28	0.697	T	C	-4.662	3.132e-06	--
rs2102479	1	176230045	AL359265.2	downstream_gene_variant	3	FALSE	.	G	C	0.075	0.013	6.04e-09	8.219	0.381	0.38	0.315	C	G	-0.034	0.018	0.0564	1.248	0.697	C	G	-4.642	3.448e-06	--
rs35907544	1	176232676	AL359265.2	upstream_gene_variant	3	FALSE	.	G	A	0.075	0.013	6.04e-09	8.219	0.381	0.38	0.316	A	G	-0.034	0.018	0.0523	1.281	0.697	A	G	-4.662	3.131e-06	--
rs4298694	1	176233598	AL359265.2	upstream_gene_variant	3	FALSE	.	T	C	0.075	0.013	6.04e-09	8.219	0.381	0.38	0.315	C	T	-0.034	0.018	0.052	1.284	0.697	T	C	4.664	3.103e-06	++
rs3962371	1	176236772	AL359265.2	upstream_gene_variant	3	FALSE	.	G	C	0.075	0.013	6.27e-09	8.203	0.381	0.381	0.315	C	G	-0.034	0.018	0.0532	1.274	0.697	C	G	-4.654	3.26e-06	--
rs74225964	1	176237972	.	intergenic_variant	3	FALSE	.	A	T	0.075	0.013	6.18e-09	8.209	0.381	0.377	0.315	T	A	-0.034	0.018	0.052	1.284	0.697	A	T	4.661	3.142e-06	++
rs2175178	1	176238417	.	intergenic_variant	3	FALSE	.	C	A	0.075	0.013	6.21e-09	8.207	0.381	0.38	0.315	A	C	-0.034	0.018	0.0523	1.282	0.697	A	C	-4.66	3.168e-06	--
rs12117377	1	176242516	RNU2-12P	downstream_gene_variant	3	FALSE	.	T	C	0.075	0.013	6.13e-09	8.212	0.381	0.379	0.315	C	T	-0.034	0.018	0.0517	1.287	0.697	T	C	4.664	3.106e-06	++
rs6687280	1	176250847	.	intergenic_variant	3	FALSE	.	G	A	0.075	0.013	6.67e-09	8.176	0.381	0.379	0.316	A	G	-0.034	0.018	0.0563	1.249	0.697	A	G	-4.633	3.608e-06	--
rs1858537	1	176252456	.	regulatory_region_variant	3	FALSE	.	A	T	0.075	0.013	6.67e-09	8.176	0.381	0.38	0.315	T	A	-0.034	0.018	0.056	1.252	0.697	A	T	4.634	3.58e-06	++
rs10913152	1	176253784	.	intergenic_variant	3	FALSE	.	T	C	0.076	0.013	5.25e-09	8.28	0.381	0.38	0.317	C	T	-0.034	0.018	0.053	1.276	0.696	T	C	4.673	2.974e-06	++
rs191606	1	176271882	AL359265.1	upstream_gene_variant	3	FALSE	.	G	A	0.076	0.013	4.39e-09	8.358	0.381	0.38	0.316	A	G	-0.034	0.018	0.0534	1.273	0.696	A	G	-4.689	2.748e-06	--
rs168461	1	176275838	AL359265.1	downstream_gene_variant	3	FALSE	.	T	A	0.076	0.013	4.55e-09	8.342	0.381	0.38	0.317	A	T	-0.034	0.018	0.0545	1.263	0.697	A	T	-4.679	2.877e-06	--
rs352295	1	176276842	AL359265.1	downstream_gene_variant	3	FALSE	.	A	G	0.075	0.013	5.69e-09	8.245	0.381	0.38	0.316	G	A	-0.034	0.018	0.0534	1.273	0.697	A	G	4.663	3.119e-06	++
rs396689	1	176278303	AL359265.1	downstream_gene_variant	3	FALSE	.	T	C	0.075	0.013	5.74e-09	8.241	0.381	0.38	0.315	C	T	-0.034	0.018	0.0524	1.281	0.697	T	C	4.667	3.058e-06	++
rs5778891	1	176281366	.	intergenic_variant	3	FALSE	.	GA	G	0.075	0.013	5.74e-09	8.241	0.381	0.38	0.314	G	GA	-0.035	0.018	0.045	1.347	0.697	G	GA	-4.706	2.53e-06	--
rs531158465	1	176283229	.	intergenic_variant	3	FALSE	.	AT	A	0.072	0.013	2.66e-08	7.575	0.373	0.471	0.335	.	.	.	.	.	.	.	.	.	.	.	.
rs352308	1	176293177	.	intergenic_variant	3	FALSE	.	C	T	0.075	0.013	6.25e-09	8.204	0.381	0.38	0.315	T	C	-0.034	0.018	0.0515	1.288	0.697	T	C	-4.663	3.121e-06	--
rs352307	1	176294040	.	intergenic_variant	3	FALSE	.	C	G	0.075	0.013	6.25e-09	8.204	0.381	0.38	0.315	G	C	-0.034	0.018	0.0515	1.288	0.697	C	G	4.663	3.12e-06	++
rs352305	1	176294331	.	intergenic_variant	3	FALSE	.	T	C	0.075	0.013	6.51e-09	8.187	0.381	0.38	0.315	C	T	-0.034	0.018	0.0554	1.257	0.697	T	C	4.64	3.49e-06	++
rs411333	1	176295876	.	intergenic_variant	3	FALSE	.	T	C	0.075	0.013	6.25e-09	8.204	0.381	0.38	0.316	C	T	-0.034	0.018	0.0514	1.289	0.697	T	C	4.663	3.112e-06	++
rs414014	1	176297173	.	intergenic_variant	3	FALSE	.	A	G	0.075	0.013	6.25e-09	8.204	0.381	0.38	0.315	G	A	-0.034	0.018	0.0512	1.291	0.697	A	G	4.664	3.097e-06	++
rs181280	1	176301294	AL591043.1	downstream_gene_variant	3	FALSE	.	A	T	0.075	0.013	6.25e-09	8.204	0.381	0.38	0.315	T	A	-0.034	0.018	0.0508	1.294	0.697	A	T	4.666	3.07e-06	++
rs1503120	1	176305629	AL591043.1	downstream_gene_variant	3	FALSE	.	C	T	0.075	0.013	6.24e-09	8.205	0.381	0.38	0.316	T	C	-0.034	0.018	0.052	1.284	0.697	T	C	-4.66	3.157e-06	--
rs2455749	1	176305750	AL591043.1	non_coding_transcript_exon_variant	3	FALSE	.	C	A	0.075	0.013	5.65e-09	8.248	0.381	0.38	0.315	A	C	-0.034	0.018	0.0562	1.25	0.697	A	C	-4.65	3.317e-06	--
rs2455758	1	176306450	AL591043.1	upstream_gene_variant	3	FALSE	.	C	G	0.075	0.013	5.89e-09	8.23	0.381	0.388	0.318	G	C	-0.034	0.018	0.0525	1.28	0.697	C	G	4.664	3.108e-06	++
rs7530046	1	176311577	.	intergenic_variant	3	FALSE	.	G	T	0.074	0.013	9.08e-09	8.042	0.38	0.358	0.303	T	G	-0.035	0.018	0.0453	1.344	0.697	T	G	-4.658	3.195e-06	--
rs7412256	1	176312266	.	intergenic_variant	3	FALSE	.	T	C	0.074	0.013	1.13e-08	7.946	0.382	0.381	0.31	C	T	-0.036	0.018	0.0432	1.365	0.697	T	C	4.648	3.358e-06	++
rs2455755	1	176317151	.	intergenic_variant	3	FALSE	.	A	G	0.075	0.013	7.71e-09	8.113	0.381	0.38	0.315	G	A	-0.034	0.018	0.0553	1.257	0.697	A	G	4.623	3.786e-06	++
rs1008736	1	176320600	.	intergenic_variant	3	FALSE	.	C	T	0.075	0.013	7.73e-09	8.112	0.381	0.376	0.314	T	C	-0.035	0.018	0.0484	1.315	0.697	T	C	-4.657	3.201e-06	--
rs1503117	1	176321925	.	intergenic_variant	3	FALSE	.	T	C	0.075	0.013	7.67e-09	8.115	0.381	0.38	0.315	C	T	-0.035	0.018	0.0504	1.298	0.697	T	C	4.648	3.356e-06	++
rs1106163	1	176322932	.	intergenic_variant	3	FALSE	.	T	C	0.075	0.013	7.72e-09	8.112	0.381	0.38	0.313	C	T	-0.034	0.018	0.0508	1.294	0.697	T	C	4.645	3.405e-06	++
rs2455732	1	176326146	.	intergenic_variant	3	FALSE	.	G	A	0.075	0.013	7.22e-09	8.142	0.38	0.379	0.315	A	G	-0.033	0.018	0.062	1.208	0.697	A	G	-4.599	4.24e-06	--
rs2455730	1	176326701	.	intergenic_variant	3	FALSE	.	G	A	0.075	0.013	7.42e-09	8.13	0.38	0.38	0.315	A	G	-0.033	0.018	0.0578	1.238	0.697	A	G	-4.615	3.927e-06	--
rs1964672	1	176332904	.	intergenic_variant	3	FALSE	.	A	G	0.075	0.013	7.17e-09	8.144	0.38	0.38	0.314	G	A	-0.034	0.018	0.0574	1.241	0.697	A	G	4.62	3.829e-06	++
rs2504501	1	176336346	.	intergenic_variant	3	FALSE	.	T	C	0.075	0.013	6.92e-09	8.16	0.381	0.38	0.314	C	T	-0.033	0.018	0.0618	1.209	0.697	T	C	4.604	4.139e-06	++
rs35993314	1	176345011	.	intergenic_variant	3	FALSE	.	AG	A	0.075	0.013	6.92e-09	8.16	0.381	0.38	0.314	A	AG	-0.034	0.018	0.0546	1.263	0.697	A	AG	-4.637	3.53e-06	--
rs1604650	1	176345387	.	intergenic_variant	3	FALSE	.	C	T	0.075	0.013	6.92e-09	8.16	0.381	0.38	0.315	T	C	-0.033	0.018	0.0578	1.238	0.697	T	C	-4.622	3.799e-06	--
rs67458367	1	176348041	.	intergenic_variant	3	FALSE	.	A	AACTG	0.075	0.013	6.9e-09	8.161	0.38	0.379	0.311	.	.	.	.	.	.	.	.	.	.	.	.
rs1234243974	1	176349306	.	intergenic_variant	3	FALSE	.	C	CA	0.075	0.013	6.49e-09	8.188	0.38	0.38	0.314	.	.	.	.	.	.	.	.	.	.	.	.
rs2455762	1	176351535	.	intergenic_variant	3	FALSE	.	A	G	0.075	0.013	6.5e-09	8.187	0.38	0.38	0.314	G	A	-0.033	0.018	0.0591	1.229	0.697	A	G	4.623	3.788e-06	++
rs2455761	1	176357208	.	intergenic_variant	3	FALSE	.	G	A	0.075	0.013	7.94e-09	8.1	0.38	0.38	0.315	A	G	-0.034	0.018	0.0533	1.273	0.697	A	G	-4.63	3.665e-06	--
rs2504496	1	176359050	.	intergenic_variant	3	FALSE	.	C	T	0.075	0.013	7.44e-09	8.129	0.381	0.38	0.315	T	C	-0.034	0.018	0.0574	1.241	0.697	T	C	-4.617	3.895e-06	--
rs143051933	1	176361363	.	intergenic_variant	3	FALSE	.	A	G	0.075	0.013	7.66e-09	8.116	0.38	0.38	0.314	G	A	-0.035	0.018	0.0492	1.308	0.697	A	G	4.654	3.255e-06	++
rs2455764	1	176363115	MORF4L1P7	downstream_gene_variant	3	FALSE	.	A	T	0.075	0.013	7.96e-09	8.099	0.381	0.38	0.315	T	A	-0.034	0.018	0.0553	1.258	0.697	A	T	4.62	3.84e-06	++
rs10913166	1	176373756	.	intergenic_variant	3	FALSE	.	T	G	0.075	0.013	8.76e-09	8.058	0.381	0.38	0.315	G	T	-0.035	0.018	0.0504	1.298	0.697	T	G	4.634	3.583e-06	++
rs2455769	1	176375006	.	regulatory_region_variant	3	FALSE	.	A	C	0.075	0.013	9.16e-09	8.038	0.38	0.38	0.314	C	A	-0.034	0.018	0.0513	1.29	0.697	A	C	4.625	3.749e-06	++
rs2455768	1	176375048	.	regulatory_region_variant	3	FALSE	.	G	A	0.075	0.013	9.25e-09	8.034	0.38	0.38	0.314	A	G	-0.034	0.018	0.0531	1.275	0.697	A	G	-4.615	3.928e-06	--
rs2504491	1	176376006	.	intergenic_variant	3	FALSE	.	C	A	0.074	0.013	9.96e-09	8.002	0.38	0.38	0.315	A	C	-0.034	0.018	0.0517	1.287	0.697	A	C	-4.615	3.94e-06	--
rs1393763	1	176394347	.	intergenic_variant	3	FALSE	.	C	T	0.075	0.013	6.44e-09	8.191	0.383	0.384	0.316	T	C	-0.034	0.018	0.055	1.26	0.698	T	C	-4.643	3.442e-06	--
rs71565468	1	176404726	.	intergenic_variant	3	FALSE	.	CTATTG	C	0.075	0.013	6.12e-09	8.214	0.383	0.382	0.311	C	CTATTG	-0.034	0.018	0.0539	1.268	0.698	CTATTG	C	4.653	3.272e-06	++
rs3105247	1	176412746	.	intergenic_variant	3	FALSE	.	A	G	0.075	0.013	6.49e-09	8.188	0.383	0.382	0.314	G	A	-0.035	0.018	0.0474	1.324	0.698	A	G	4.68	2.865e-06	++
rs2504485	1	176425173	.	intergenic_variant	3	FALSE	.	A	G	0.075	0.013	6.94e-09	8.159	0.383	0.384	0.316	G	A	-0.034	0.018	0.0561	1.251	0.697	A	G	4.63	3.66e-06	++
rs976571	1	176425454	.	intergenic_variant	3	FALSE	.	A	G	0.075	0.013	6.7e-09	8.174	0.383	0.384	0.316	G	A	-0.034	0.018	0.0555	1.255	0.697	A	G	4.636	3.554e-06	++
rs2455721	1	176427023	.	intergenic_variant	3	FALSE	.	T	C	0.075	0.013	7.02e-09	8.154	0.383	0.384	0.315	C	T	-0.034	0.018	0.055	1.259	0.697	T	C	4.634	3.591e-06	++
rs566905369	1	176432635	.	intergenic_variant	3	FALSE	.	AT	A	0.075	0.013	1.14e-08	7.944	0.368	0.369	0.317	.	.	.	.	.	.	.	.	.	.	.	.
rs2504488	1	176432854	.	intergenic_variant	3	FALSE	.	T	C	0.075	0.013	6.68e-09	8.176	0.384	0.384	0.323	C	T	-0.035	0.018	0.0465	1.332	0.689	T	C	4.682	2.84e-06	++
rs1393762	1	176433245	.	intergenic_variant	3	FALSE	.	A	G	0.075	0.013	6.45e-09	8.191	0.384	0.384	0.322	G	A	-0.035	0.018	0.0469	1.329	0.689	A	G	4.684	2.816e-06	++
rs3924562	1	176437482	.	intergenic_variant	3	FALSE	.	A	G	0.075	0.013	7e-09	8.155	0.384	0.384	0.322	G	A	-0.035	0.018	0.0474	1.324	0.689	A	G	4.673	2.974e-06	++
rs12731148	1	176438659	.	intergenic_variant	3	FALSE	.	T	C	0.076	0.013	4.63e-09	8.335	0.384	0.384	0.323	C	T	-0.035	0.018	0.047	1.328	0.689	T	C	4.716	2.401e-06	++
rs34612848	1	176447245	.	intergenic_variant	3	FALSE	.	A	G	0.076	0.013	5.85e-09	8.233	0.384	0.383	0.322	G	A	-0.036	0.018	0.0421	1.376	0.689	A	G	4.721	2.347e-06	++
rs12121951	1	176447576	.	intergenic_variant	3	FALSE	.	G	C	0.077	0.013	4.77e-09	8.321	0.38	0.373	0.325	C	G	-0.035	0.018	0.0478	1.321	0.686	C	G	-4.709	2.489e-06	--
rs16842422	1	198130860	.	intergenic_variant	4	FALSE	.	G	A	0.127	0.023	3.67e-08	7.436	0.081	0.084	0.057	A	G	-0.042	0.036	0.254	0.595	0.947	A	G	-3.993	6.512e-05	--
rs60611861	1	198131276	.	intergenic_variant	4	FALSE	.	G	T	0.128	0.023	3.43e-08	7.465	0.081	0.084	0.057	T	G	-0.042	0.036	0.253	0.596	0.947	T	G	-4.002	6.282e-05	--
rs73073172	1	198133959	.	intergenic_variant	4	FALSE	.	A	G	0.129	0.023	2.73e-08	7.564	0.081	0.084	0.057	G	A	-0.041	0.036	0.263	0.58	0.947	A	G	4.012	6.029e-05	++
rs16842431	1	198135342	.	regulatory_region_variant	4	FALSE	.	A	C	0.139	0.024	5.73e-09	8.242	0.076	0.079	0.043	C	A	-0.041	0.041	0.321	0.493	0.96	A	C	4.095	4.215e-05	++
rs6657200	1	198136585	.	intergenic_variant	4	FALSE	.	C	T	0.129	0.023	2.72e-08	7.566	0.081	0.084	0.057	T	C	-0.042	0.036	0.248	0.606	0.947	T	C	-4.035	5.465e-05	--
rs7522062	1	198139240	.	intergenic_variant	4	FALSE	.	C	T	0.129	0.023	2.71e-08	7.567	0.081	0.084	0.057	T	C	-0.041	0.036	0.258	0.589	0.947	T	C	-4.02	5.815e-05	--
rs10127646	1	198140285	.	intergenic_variant	4	FALSE	.	C	T	0.138	0.024	6.12e-09	8.213	0.076	0.078	0.043	T	C	-0.04	0.041	0.333	0.478	0.96	T	C	-4.075	4.611e-05	--
rs139264347	1	198146186	.	intergenic_variant	4	FALSE	.	T	C	0.138	0.024	5.97e-09	8.224	0.076	0.08	0.043	C	T	-0.038	0.041	0.354	0.45	0.96	T	C	4.051	5.091e-05	++
rs75490407	1	198150664	.	intergenic_variant	4	FALSE	.	C	T	0.138	0.024	5.86e-09	8.232	0.076	0.079	0.042	T	C	-0.039	0.042	0.342	0.466	0.96	T	C	-4.068	4.751e-05	--
rs16842450	1	198151879	.	intergenic_variant	4	FALSE	.	C	G	0.138	0.024	5.88e-09	8.23	0.076	0.08	0.043	G	C	-0.04	0.041	0.339	0.47	0.96	C	G	4.072	4.668e-05	++
rs16842451	1	198152522	NEK7	upstream_gene_variant	4	FALSE	.	T	G	0.129	0.023	2.63e-08	7.58	0.081	0.084	0.057	G	T	-0.043	0.036	0.233	0.633	0.947	T	G	4.061	4.889e-05	++
rs761820121	1	198160313	NEK7	intron_variant	4	FALSE	.	AT	A	0.148	0.025	5.6e-09	8.252	0.066	0.083	0.07	.	.	.	.	.	.	.	.	.	.	.	.
rs7517054	1	198163147	NEK7	intron_variant	4	FALSE	.	G	A	0.129	0.023	2.65e-08	7.577	0.081	0.084	0.057	A	G	-0.044	0.036	0.227	0.643	0.947	A	G	-4.068	4.735e-05	--
rs7550800	1	198163475	NEK7	intron_variant	4	FALSE	.	A	C	0.138	0.024	6.08e-09	8.216	0.076	0.079	0.043	C	A	-0.041	0.041	0.318	0.497	0.96	A	C	4.093	4.261e-05	++
rs1892486	1	198168730	NEK7	intron_variant	4	FALSE	.	C	T	0.129	0.023	2.64e-08	7.578	0.081	0.084	0.057	T	C	-0.044	0.036	0.228	0.642	0.947	T	C	-4.067	4.755e-05	--
rs73075158	1	198172123	NEK7	intron_variant	4	FALSE	.	C	G	0.129	0.023	2.64e-08	7.578	0.081	0.084	0.056	G	C	-0.045	0.036	0.221	0.655	0.947	C	G	4.078	4.541e-05	++
rs78613258	1	198172526	NEK7	intron_variant	4	FALSE	.	G	A	0.138	0.024	5.93e-09	8.227	0.076	0.079	0.043	A	G	-0.041	0.041	0.32	0.495	0.96	A	G	-4.093	4.254e-05	--
rs16842516	1	198178716	NEK7	intron_variant	4	FALSE	.	T	A	0.129	0.023	2.64e-08	7.578	0.081	0.085	0.056	A	T	-0.044	0.036	0.23	0.638	0.947	A	T	-4.065	4.812e-05	--
rs867330598	1	198179817	NEK7	intron_variant	4	FALSE	.	G	GTA	0.128	0.023	3.16e-08	7.5	0.081	0.083	0.059	.	.	.	.	.	.	.	.	.	.	.	.
rs10158410	1	198181366	NEK7	intron_variant	4	FALSE	.	T	G	0.129	0.023	2.64e-08	7.578	0.081	0.084	0.057	G	T	-0.044	0.036	0.23	0.639	0.947	T	G	4.065	4.808e-05	++
rs80192420	1	198185258	NEK7	intron_variant	4	FALSE	.	G	T	0.129	0.023	2.66e-08	7.576	0.081	0.07	0.055	T	G	-0.045	0.036	0.214	0.669	0.947	T	G	-4.089	4.33e-05	--
rs16842540	1	198186031	NEK7	intron_variant	4	FALSE	.	A	G	0.129	0.023	2.64e-08	7.578	0.081	0.084	0.057	G	A	-0.044	0.036	0.229	0.639	0.947	A	G	4.065	4.796e-05	++
rs60300452	1	198188327	NEK7	intron_variant	4	FALSE	.	T	C	0.129	0.023	2.64e-08	7.579	0.081	0.084	0.056	C	T	-0.044	0.036	0.227	0.643	0.947	T	C	4.069	4.73e-05	++
rs16842548	1	198188936	NEK7	intron_variant	4	FALSE	.	G	A	0.129	0.023	2.64e-08	7.578	0.081	0.084	0.057	A	G	-0.044	0.036	0.226	0.647	0.947	A	G	-4.071	4.676e-05	--
rs1892488	1	198191777	NEK7	intron_variant	4	FALSE	.	A	G	0.129	0.023	2.64e-08	7.578	0.081	0.084	0.057	G	A	-0.044	0.036	0.226	0.647	0.947	A	G	4.071	4.676e-05	++
rs6691920	1	198197434	NEK7	intron_variant	4	FALSE	.	C	T	0.129	0.023	2.65e-08	7.577	0.081	0.084	0.057	T	C	-0.044	0.036	0.224	0.649	0.947	T	C	-4.073	4.643e-05	--
rs73076970	1	198199994	NEK7	intron_variant	4	FALSE	.	A	C	0.129	0.023	2.67e-08	7.574	0.081	0.083	0.057	C	A	-0.044	0.036	0.224	0.65	0.947	A	C	4.073	4.646e-05	++
rs61335584	1	198200820	NEK7	intron_variant	4	FALSE	.	A	G	0.138	0.024	6.42e-09	8.192	0.076	0.079	0.042	G	A	-0.043	0.042	0.305	0.516	0.96	A	G	4.105	4.051e-05	++
rs4415603	1	198202879	NEK7	intron_variant	4	FALSE	.	T	A	0.078	0.013	2.43e-09	8.614	0.365	0.385	0.334	A	T	-0.022	0.018	0.199	0.7	0.687	A	T	-4.356	1.325e-05	--
rs4915269	1	198203273	NEK7	intron_variant	4	FALSE	.	G	T	0.077	0.013	4.32e-09	8.365	0.368	0.387	0.335	T	G	-0.02	0.018	0.262	0.582	0.688	T	G	-4.202	2.65e-05	--
rs10801648	1	198203843	NEK7	intron_variant	4	FALSE	.	G	T	0.078	0.014	9.52e-09	8.021	0.312	0.322	0.261	T	G	-0.029	0.019	0.131	0.882	0.758	T	G	-4.356	1.324e-05	--
rs12025074	1	198205733	NEK7	intron_variant	4	FALSE	.	G	A	0.082	0.014	2.64e-09	8.578	0.289	0.299	0.241	A	G	-0.038	0.019	0.0495	1.305	0.774	A	G	-4.759	1.95e-06	--
rs12058769	1	198207593	NEK7	intron_variant	4	FALSE	.	C	T	0.082	0.014	2.67e-09	8.573	0.289	0.301	0.242	T	C	-0.038	0.019	0.0491	1.309	0.774	T	C	-4.76	1.939e-06	--
rs10801649	1	198210486	NEK7	intron_variant	4	FALSE	.	G	A	0.082	0.014	2.73e-09	8.564	0.289	0.301	0.242	A	G	-0.038	0.019	0.0493	1.307	0.774	A	G	-4.756	1.972e-06	--
rs10801650	1	198210497	NEK7	intron_variant	4	FALSE	.	C	T	0.082	0.014	2.73e-09	8.564	0.289	0.301	0.241	T	C	-0.038	0.019	0.0498	1.303	0.774	T	C	-4.754	1.995e-06	--
rs34864232	1	198210620	NEK7	intron_variant	4	FALSE	.	ATAT	A	0.082	0.014	2.73e-09	8.564	0.289	0.297	0.24	A	ATAT	-0.038	0.02	0.0516	1.287	0.775	A	ATAT	-4.745	2.089e-06	--
rs10801651	1	198210657	NEK7	intron_variant	4	FALSE	.	G	A	0.082	0.014	2.57e-09	8.591	0.289	0.297	0.241	A	G	-0.038	0.019	0.0487	1.312	0.774	A	G	-4.765	1.885e-06	--
rs7539136	1	198212848	NEK7	intron_variant	4	FALSE	.	A	G	0.076	0.013	6.21e-09	8.207	0.367	0.386	0.333	G	A	-0.02	0.018	0.254	0.595	0.689	A	G	4.176	2.961e-05	++
rs1938380	1	198216602	NEK7	intron_variant	4	FALSE	.	G	A	0.075	0.013	7.35e-09	8.134	0.368	0.388	0.334	A	G	-0.019	0.018	0.277	0.558	0.689	A	G	-4.128	3.662e-05	--
rs12036140	1	198216869	NEK7	intron_variant	4	FALSE	.	A	C	0.082	0.014	2.9e-09	8.537	0.289	0.3	0.242	C	A	-0.038	0.019	0.0505	1.297	0.774	A	C	4.744	2.094e-06	++
rs55822634	1	198217080	NEK7	intron_variant	4	FALSE	.	G	A	0.082	0.014	2.91e-09	8.536	0.289	0.3	0.242	A	G	-0.038	0.019	0.0493	1.307	0.774	A	G	-4.75	2.034e-06	--
rs113087200	1	198217412	NEK7	intron_variant	4	FALSE	.	CAACA	C	0.075	0.013	7.53e-09	8.123	0.368	0.387	0.33	C	CAACA	-0.019	0.018	0.282	0.55	0.689	CAACA	C	4.119	3.807e-05	++
rs12403376	1	198217690	NEK7	intron_variant	4	FALSE	.	A	T	0.082	0.014	2.94e-09	8.532	0.289	0.301	0.242	T	A	-0.038	0.019	0.0499	1.302	0.775	A	T	4.746	2.077e-06	++
rs10922377	1	198218007	NEK7	intron_variant	4	FALSE	.	C	T	0.082	0.014	2.94e-09	8.531	0.289	0.301	0.242	T	C	-0.038	0.019	0.0497	1.304	0.774	T	C	-4.747	2.067e-06	--
rs10801652	1	198218254	NEK7	intron_variant	4	FALSE	.	G	T	0.082	0.014	2.95e-09	8.53	0.289	0.3	0.243	T	G	-0.038	0.019	0.0486	1.313	0.774	T	G	-4.752	2.011e-06	--
rs10801653	1	198218609	NEK7	intron_variant	4	FALSE	.	G	T	0.082	0.014	2.96e-09	8.528	0.289	0.303	0.244	T	G	-0.038	0.019	0.0488	1.311	0.775	T	G	-4.751	2.027e-06	--
rs6691189	1	198219619	NEK7	intron_variant	4	FALSE	.	A	G	0.082	0.014	2.95e-09	8.531	0.289	0.3	0.243	G	A	-0.038	0.019	0.0491	1.309	0.774	A	G	4.75	2.035e-06	++
rs35273681	1	198219968	NEK7	intron_variant	4	FALSE	.	TAA	T	0.081	0.014	6.16e-09	8.211	0.289	0.299	0.24	T	TAA	-0.038	0.019	0.0485	1.314	0.774	T	TAA	-4.68	2.874e-06	--
rs10737697	1	198220040	NEK7	intron_variant	4	FALSE	.	G	A	0.082	0.014	2.94e-09	8.531	0.289	0.3	0.242	A	G	-0.038	0.019	0.0489	1.31	0.775	A	G	-4.751	2.027e-06	--
rs9943176	1	198220355	NEK7	intron_variant	4	FALSE	.	G	A	0.082	0.014	2.99e-09	8.524	0.289	0.301	0.242	A	G	-0.038	0.019	0.0482	1.317	0.775	A	G	-4.753	2.005e-06	--
rs10801654	1	198220645	NEK7	intron_variant	4	FALSE	.	A	T	0.075	0.013	7.05e-09	8.152	0.367	0.387	0.334	T	A	-0.019	0.018	0.275	0.561	0.689	A	T	4.135	3.546e-05	++
rs10922381	1	198221184	NEK7	intron_variant	4	FALSE	.	G	A	0.082	0.014	2.99e-09	8.524	0.289	0.299	0.241	A	G	-0.038	0.019	0.0478	1.321	0.775	A	G	-4.755	1.98e-06	--
rs10922382	1	198221256	NEK7	intron_variant	4	FALSE	.	A	G	0.082	0.014	2.99e-09	8.524	0.289	0.302	0.242	G	A	-0.038	0.019	0.0507	1.295	0.774	A	G	4.74	2.135e-06	++
rs56300490	1	198221452	NEK7	intron_variant	4	FALSE	.	G	A	0.082	0.014	2.99e-09	8.524	0.289	0.298	0.242	A	G	-0.038	0.019	0.0475	1.323	0.775	A	G	-4.757	1.967e-06	--
rs12076564	1	198222688	NEK7	intron_variant	4	FALSE	.	A	G	0.076	0.013	6.88e-09	8.163	0.367	0.386	0.332	G	A	-0.019	0.018	0.279	0.554	0.689	A	G	4.132	3.603e-05	++
rs34496206	1	198223145	NEK7	intron_variant	4	FALSE	.	A	AT	0.075	0.013	7.05e-09	8.152	0.367	0.386	0.332	.	.	.	.	.	.	.	.	.	.	.	.
rs12564979	1	198224061	NEK7	intron_variant	4	FALSE	.	G	A	0.076	0.013	6.99e-09	8.156	0.367	0.386	0.333	A	G	-0.02	0.018	0.264	0.579	0.689	A	G	-4.151	3.304e-05	--
rs2884687	1	198226169	NEK7	intron_variant	4	FALSE	.	A	C	0.082	0.014	2.99e-09	8.524	0.289	0.299	0.242	C	A	-0.038	0.019	0.0481	1.318	0.775	A	C	4.753	2e-06	++
rs200818280	1	198226732	NEK7	intron_variant	4	FALSE	.	A	T	0.082	0.014	2.98e-09	8.526	0.289	0.299	0.22	.	.	.	.	.	.	.	.	.	.	.	.
rs144372278	1	198227784	NEK7	intron_variant	4	FALSE	.	G	A	0.075	0.013	7.67e-09	8.115	0.368	0.387	0.332	A	G	-0.019	0.018	0.272	0.566	0.689	A	G	-4.131	3.616e-05	--
rs76452362	1	198228299	NEK7	intron_variant	4	FALSE	.	C	T	0.075	0.013	7.45e-09	8.128	0.368	0.387	0.333	T	C	-0.02	0.018	0.245	0.611	0.689	T	C	-4.172	3.019e-05	--
rs2359371	1	198229292	NEK7	intron_variant	4	FALSE	.	C	A	0.075	0.013	7.58e-09	8.12	0.368	0.387	0.333	A	C	-0.019	0.018	0.27	0.569	0.689	A	C	-4.134	3.564e-05	--
rs10922386	1	198230673	NEK7	intron_variant	4	FALSE	.	C	T	0.082	0.014	2.94e-09	8.532	0.289	0.301	0.242	T	C	-0.038	0.019	0.0474	1.324	0.775	T	C	-4.759	1.943e-06	--
rs1967824	1	198231420	NEK7	intron_variant	4	FALSE	.	C	A	0.082	0.014	2.87e-09	8.542	0.289	0.315	0.245	A	C	-0.038	0.019	0.0473	1.325	0.775	A	C	-4.762	1.918e-06	--
rs12036839	1	198231932	NEK7	intron_variant	4	FALSE	.	G	T	0.082	0.014	2.94e-09	8.531	0.289	0.3	0.242	T	G	-0.038	0.019	0.0497	1.304	0.774	T	G	-4.747	2.065e-06	--
rs4403652	1	198231995	NEK7	intron_variant	4	FALSE	.	G	A	0.075	0.013	7.58e-09	8.12	0.368	0.387	0.333	A	G	-0.019	0.018	0.27	0.569	0.689	A	G	-4.135	3.552e-05	--
rs5779914	1	198234017	NEK7	intron_variant	4	FALSE	.	AT	A	0.082	0.014	3.82e-09	8.419	0.289	0.3	0.242	A	AT	-0.038	0.019	0.0508	1.294	0.774	A	AT	-4.716	2.409e-06	--
rs7522204	1	198234475	NEK7	intron_variant	4	FALSE	.	C	T	0.076	0.013	6.55e-09	8.183	0.367	0.386	0.333	T	C	-0.019	0.018	0.271	0.567	0.689	T	C	-4.148	3.357e-05	--
rs67002557	1	198236387	NEK7	intron_variant	4	FALSE	.	G	GA	0.082	0.014	3e-09	8.523	0.289	0.3	0.241	.	.	.	.	.	.	.	.	.	.	.	.
rs7549003	1	198238483	NEK7	intron_variant	4	FALSE	.	T	C	0.082	0.014	3e-09	8.523	0.289	0.3	0.241	C	T	-0.038	0.019	0.0478	1.32	0.775	T	C	4.755	1.985e-06	++
rs10494763	1	198238887	NEK7	intron_variant	4	FALSE	.	A	G	0.082	0.014	3e-09	8.523	0.289	0.3	0.242	G	A	-0.038	0.019	0.0472	1.326	0.775	A	G	4.758	1.954e-06	++
rs1371391870	1	198240648	NEK7	intron_variant	4	FALSE	.	C	CT	0.082	0.014	3.2e-09	8.494	0.289	0.303	0.243	.	.	.	.	.	.	.	.	.	.	.	.
rs3861922	1	198241440	NEK7	intron_variant	4	FALSE	.	A	G	-0.077	0.013	4.13e-09	8.384	0.632	0.612	0.665	G	A	0.016	0.017	0.36	0.444	0.314	A	G	-4.082	4.465e-05	--
rs7538180	1	198241945	NEK7	intron_variant	4	FALSE	.	A	G	0.077	0.013	3.86e-09	8.413	0.368	0.388	0.335	G	A	-0.018	0.017	0.301	0.521	0.687	A	G	4.16	3.179e-05	++
rs6428445	1	198243506	NEK7	intron_variant	4	FALSE	.	A	G	0.082	0.014	3.01e-09	8.522	0.289	0.3	0.242	G	A	-0.038	0.019	0.0478	1.32	0.775	A	G	4.754	1.99e-06	++
rs6428446	1	198243598	NEK7	intron_variant	4	FALSE	.	A	T	0.082	0.014	3.07e-09	8.513	0.289	0.3	0.242	T	A	-0.038	0.019	0.0478	1.32	0.775	A	T	4.752	2.01e-06	++
rs6692188	1	198244695	NEK7	intron_variant	4	FALSE	.	T	G	0.082	0.014	3.02e-09	8.52	0.289	0.3	0.241	G	T	-0.038	0.019	0.0474	1.325	0.775	T	G	4.757	1.968e-06	++
rs4989465	1	198244886	NEK7	intron_variant	4	FALSE	.	G	A	0.082	0.014	3.02e-09	8.52	0.289	0.296	0.241	A	G	-0.038	0.019	0.0488	1.311	0.775	A	G	-4.749	2.046e-06	--
rs6428447	1	198247567	NEK7	intron_variant	4	FALSE	.	T	A	0.082	0.014	3.02e-09	8.519	0.289	0.3	0.242	A	T	-0.039	0.019	0.0429	1.368	0.775	A	T	-4.782	1.739e-06	--
rs10922387	1	198249377	NEK7	intron_variant	4	FALSE	.	G	A	0.082	0.014	2.98e-09	8.526	0.289	0.299	0.241	A	G	-0.039	0.019	0.0467	1.331	0.775	A	G	-4.762	1.92e-06	--
rs144781171	1	198249549	NEK7	intron_variant	4	FALSE	.	C	T	0.082	0.014	2.9e-09	8.538	0.289	0.3	0.241	T	C	-0.039	0.019	0.0447	1.35	0.772	T	C	-4.775	1.794e-06	--
rs7528244	1	198251091	NEK7	intron_variant	4	FALSE	.	G	C	0.076	0.013	4.72e-09	8.326	0.368	0.385	0.333	C	G	-0.019	0.017	0.287	0.543	0.687	C	G	-4.159	3.193e-05	--
rs7542416	1	198251217	NEK7	intron_variant	4	FALSE	.	G	T	0.077	0.013	4.09e-09	8.388	0.368	0.388	0.333	T	G	-0.018	0.017	0.294	0.532	0.687	T	G	-4.164	3.132e-05	--
rs7539977	1	198251236	NEK7	intron_variant	4	FALSE	.	G	A	0.082	0.014	2.88e-09	8.541	0.289	0.3	0.24	A	G	-0.039	0.019	0.046	1.337	0.775	A	G	-4.769	1.854e-06	--
rs7540058	1	198251294	NEK7	intron_variant	4	FALSE	.	G	A	0.082	0.014	3.51e-09	8.455	0.288	0.297	0.237	A	G	-0.039	0.019	0.046	1.337	0.775	A	G	-4.749	2.044e-06	--
rs10641639	1	198252688	NEK7	intron_variant	4	FALSE	.	GTATT	G	0.082	0.014	3.4e-09	8.469	0.289	0.287	0.239	G	GTATT	-0.038	0.019	0.0501	1.301	0.776	G	GTATT	-4.731	2.236e-06	--
rs3762381	1	198253327	NEK7	intron_variant	4	FALSE	.	T	A	0.082	0.014	2.9e-09	8.538	0.289	0.3	0.242	A	T	-0.039	0.019	0.0448	1.349	0.775	A	T	-4.775	1.797e-06	--
rs1475424	1	198254283	NEK7	intron_variant	4	FALSE	.	C	T	0.077	0.013	3.82e-09	8.418	0.368	0.387	0.335	T	C	-0.018	0.017	0.293	0.534	0.687	T	C	-4.172	3.017e-05	--
rs1475422	1	198254490	NEK7	intron_variant	4	FALSE	.	A	T	0.077	0.013	3.82e-09	8.418	0.368	0.387	0.335	T	A	-0.018	0.017	0.295	0.531	0.687	A	T	4.17	3.051e-05	++
rs1927250	1	198255692	NEK7	intron_variant	4	FALSE	.	C	A	0.082	0.014	2.89e-09	8.539	0.289	0.301	0.242	A	C	-0.039	0.019	0.0453	1.344	0.775	A	C	-4.772	1.822e-06	--
rs7541970	1	198256929	NEK7	intron_variant	4	FALSE	.	T	A	0.082	0.014	2.94e-09	8.532	0.289	0.3	0.242	A	T	-0.039	0.019	0.0453	1.344	0.775	A	T	-4.771	1.836e-06	--
rs55822392	1	198258192	NEK7	intron_variant	4	FALSE	.	C	G	0.082	0.014	2.8e-09	8.552	0.289	0.3	0.242	G	C	-0.039	0.019	0.0453	1.344	0.775	C	G	4.775	1.795e-06	++
rs6695599	1	198259083	NEK7	intron_variant	4	FALSE	.	G	A	0.082	0.014	2.94e-09	8.532	0.289	0.301	0.242	A	G	-0.038	0.019	0.0484	1.315	0.775	A	G	-4.754	1.994e-06	--
rs12059603	1	198260106	NEK7	intron_variant	4	FALSE	.	A	G	0.077	0.013	3.81e-09	8.419	0.368	0.387	0.335	G	A	-0.018	0.017	0.311	0.508	0.687	A	G	4.149	3.337e-05	++
rs7526666	1	198263427	NEK7	intron_variant	4	FALSE	.	A	G	0.082	0.014	2.83e-09	8.549	0.289	0.301	0.242	G	A	-0.039	0.019	0.0468	1.329	0.775	A	G	4.766	1.879e-06	++
rs5779916	1	198264610	NEK7	intron_variant	4	FALSE	.	C	CT	0.082	0.014	2.9e-09	8.538	0.289	0.3	0.241	.	.	.	.	.	.	.	.	.	.	.	.
rs1927252	1	198264777	NEK7	intron_variant	4	FALSE	.	A	C	0.082	0.014	2.75e-09	8.561	0.289	0.299	0.241	C	A	-0.039	0.019	0.0469	1.328	0.775	A	C	4.768	1.859e-06	++
rs4348755	1	198266234	NEK7	intron_variant	4	FALSE	.	G	A	0.077	0.013	4.04e-09	8.393	0.368	0.388	0.335	A	G	-0.018	0.017	0.29	0.538	0.687	A	G	-4.17	3.047e-05	--
rs78568549	1	198268362	NEK7	intron_variant	4	FALSE	.	CGTT	C	0.082	0.014	2.95e-09	8.531	0.289	0.299	0.24	.	.	.	.	.	.	.	.	.	.	.	.
rs12123239	1	198270681	NEK7	intron_variant	4	FALSE	.	A	G	-0.078	0.013	1.6e-09	8.795	0.605	0.588	0.655	G	A	0.014	0.017	0.433	0.364	0.325	A	G	-4.096	4.203e-05	--
rs10157311	1	198272409	NEK7	intron_variant	4	FALSE	.	T	C	0.077	0.013	3.71e-09	8.431	0.367	0.387	0.336	C	T	-0.019	0.017	0.289	0.54	0.687	T	C	4.181	2.908e-05	++
rs4915274	1	198277809	NEK7	non_coding_transcript_exon_variant	4	FALSE	.	C	A	0.076	0.013	4.57e-09	8.34	0.368	0.388	0.336	A	C	-0.019	0.017	0.283	0.549	0.687	A	C	-4.168	3.074e-05	--
rs1223637010	1	198289365	NEK7	intron_variant	4	FALSE	.	A	AT	0.076	0.013	5.78e-09	8.238	0.377	0.4	0.335	.	.	.	.	.	.	.	.	.	.	.	.
rs6428449	1	198289796	NEK7	intron_variant	4	FALSE	.	T	A	0.076	0.013	4.13e-09	8.384	0.377	0.398	0.335	A	T	-0.019	0.017	0.279	0.554	0.687	A	T	-4.182	2.884e-05	--
rs12075431	1	198294611	NEK7	intron_variant	4	FALSE	.	C	T	0.082	0.014	3.23e-09	8.491	0.289	0.299	0.242	T	C	-0.04	0.019	0.041	1.387	0.774	T	C	-4.787	1.697e-06	--
rs7517410	1	198295770	NEK7	intron_variant	4	FALSE	.	C	G	0.077	0.013	3.9e-09	8.409	0.367	0.397	0.336	G	C	-0.018	0.017	0.297	0.527	0.687	C	G	4.164	3.125e-05	++
rs7554538	1	198301699	NEK7	intron_variant	4	FALSE	.	G	A	0.079	0.013	1.2e-09	8.92	0.373	0.39	0.35	A	G	-0.013	0.017	0.459	0.338	0.67	A	G	-4.097	4.191e-05	--
rs12082752	1	198302166	NEK7	intron_variant	4	FALSE	.	A	G	0.077	0.013	3.12e-09	8.506	0.366	0.388	0.333	G	A	-0.018	0.017	0.301	0.521	0.686	A	G	4.181	2.899e-05	++
rs12083719	1	198305583	NEK7	intron_variant	4	FALSE	.	C	T	0.083	0.014	1.78e-09	8.75	0.294	0.304	0.257	T	C	-0.033	0.019	0.0846	1.073	0.758	T	C	-4.653	3.277e-06	--
rs6659288	1	198308548	NEK7	intron_variant	4	FALSE	.	G	A	0.079	0.013	1.23e-09	8.908	0.373	0.39	0.35	A	G	-0.012	0.017	0.49	0.31	0.67	A	G	-4.065	4.812e-05	--
rs59295157	1	198309546	NEK7	intron_variant	4	FALSE	.	A	G	0.078	0.013	2.54e-09	8.596	0.366	0.385	0.332	G	A	-0.017	0.017	0.318	0.497	0.686	A	G	4.18	2.917e-05	++
rs80002998	1	198310756	NEK7	intron_variant	4	FALSE	.	C	T	0.079	0.013	1.2e-09	8.922	0.373	0.39	0.35	T	C	-0.011	0.017	0.511	0.291	0.67	T	C	-4.047	5.187e-05	--
rs35987611	1	198311306	NEK7	intron_variant	4	FALSE	.	TG	T	0.079	0.013	1.23e-09	8.911	0.373	0.388	0.328	T	TG	-0.008	0.018	0.634	0.198	0.685	T	TG	-3.936	8.3e-05	--
rs7533352	1	198313976	NEK7	intron_variant	4	FALSE	.	G	A	0.079	0.013	1.25e-09	8.904	0.371	0.382	0.337	A	G	-0.012	0.017	0.493	0.307	0.67	A	G	-4.06	4.904e-05	--
rs4915276	1	198314484	NEK7	intron_variant	4	FALSE	.	G	A	0.079	0.013	1.19e-09	8.926	0.373	0.39	0.351	A	G	-0.012	0.017	0.499	0.302	0.67	A	G	-4.06	4.915e-05	--
rs12046569	1	198315082	NEK7	intron_variant	4	FALSE	.	C	G	0.079	0.013	1.2e-09	8.919	0.373	0.39	0.35	G	C	-0.012	0.017	0.49	0.31	0.67	C	G	4.066	4.777e-05	++
rs7539335	1	198315301	NEK7	intron_variant	4	FALSE	.	C	T	0.079	0.013	1.2e-09	8.92	0.373	0.389	0.35	T	C	-0.011	0.017	0.521	0.283	0.669	T	C	-4.038	5.391e-05	--
rs10801664	1	198315778	NEK7	intron_variant	4	FALSE	.	C	T	0.079	0.013	1.2e-09	8.921	0.373	0.39	0.351	T	C	-0.012	0.017	0.495	0.305	0.67	T	C	-4.062	4.861e-05	--
rs7529192	1	198317710	NEK7	intron_variant	4	FALSE	.	C	T	0.079	0.013	1.17e-09	8.933	0.372	0.39	0.35	T	C	-0.011	0.017	0.522	0.282	0.67	T	C	-4.039	5.363e-05	--
rs6679100	1	198319579	NEK7	3_prime_UTR_variant	4	FALSE	.	G	A	0.079	0.013	1.18e-09	8.929	0.373	0.39	0.351	A	G	-0.012	0.017	0.502	0.299	0.67	A	G	-4.057	4.97e-05	--
rs11588882	1	198322577	NEK7	downstream_gene_variant	4	FALSE	.	G	A	0.079	0.013	1e-09	8.999	0.373	0.389	0.35	A	G	-0.012	0.017	0.499	0.302	0.67	A	G	-4.076	4.581e-05	--
rs34978288	1	198323075	NEK7	downstream_gene_variant	4	FALSE	.	CG	C	0.079	0.013	1.15e-09	8.941	0.373	0.39	0.35	C	CG	-0.011	0.017	0.505	0.296	0.67	CG	C	4.057	4.974e-05	++
rs12561959	1	198324444	NEK7	downstream_gene_variant	4	FALSE	.	A	G	0.084	0.014	1.14e-09	8.942	0.294	0.303	0.257	G	A	-0.031	0.019	0.105	0.98	0.758	A	G	4.634	3.594e-06	++
rs6661361	1	198324895	NEK7	downstream_gene_variant	4	FALSE	.	A	G	0.079	0.013	1.18e-09	8.927	0.373	0.39	0.351	G	A	-0.01	0.017	0.543	0.266	0.67	A	G	4.019	5.839e-05	++
rs12026120	1	198326196	NEK7	downstream_gene_variant	4	FALSE	.	G	C	0.079	0.013	1.12e-09	8.95	0.373	0.39	0.352	C	G	-0.011	0.017	0.515	0.288	0.669	C	G	-4.05	5.126e-05	--
rs4915144	1	198326695	NEK7	downstream_gene_variant	4	FALSE	.	G	A	0.079	0.013	1.12e-09	8.951	0.373	0.391	0.351	A	G	-0.011	0.017	0.52	0.284	0.669	A	G	-4.045	5.234e-05	--
rs12145410	1	198327981	.	intergenic_variant	4	FALSE	.	A	G	-0.078	0.013	2.72e-09	8.566	0.634	0.614	0.666	G	A	0.015	0.017	0.396	0.403	0.315	A	G	-4.084	4.436e-05	--
rs1962759	1	198329192	.	intergenic_variant	4	FALSE	.	G	C	0.078	0.013	2.49e-09	8.604	0.366	0.387	0.334	C	G	-0.016	0.017	0.349	0.458	0.686	C	G	-4.145	3.399e-05	--
rs4525073	1	198330014	.	intergenic_variant	4	FALSE	.	C	T	0.073	0.013	2.64e-08	7.578	0.366	0.386	0.332	T	C	0	0.017	0.995	0.002	0.686	T	C	-3.344	0.0008244	--
rs78034016	1	198330787	.	intergenic_variant	4	FALSE	.	CCT	C	0.073	0.013	2.57e-08	7.59	0.366	0.386	0.331	.	.	.	.	.	.	.	.	.	.	.	.
rs957388	1	198333507	.	intergenic_variant	4	FALSE	.	C	T	0.076	0.013	4.21e-09	8.376	0.376	0.397	0.334	T	C	-0.018	0.017	0.304	0.517	0.685	T	C	-4.147	3.365e-05	--
rs943576	1	198341172	.	intergenic_variant	4	FALSE	.	G	A	0.077	0.013	3.28e-09	8.485	0.376	0.396	0.334	A	G	-0.014	0.018	0.438	0.359	0.701	A	G	-4.021	5.804e-05	--
rs1927246	1	198347569	.	intergenic_variant	4	FALSE	.	G	A	0.077	0.013	2.97e-09	8.527	0.376	0.397	0.333	A	G	-0.016	0.017	0.346	0.461	0.686	A	G	-4.131	3.619e-05	--
rs2148962	1	198349176	.	intergenic_variant	4	FALSE	.	G	A	0.072	0.013	2.28e-08	7.641	0.384	0.407	0.338	A	G	-0.017	0.017	0.328	0.485	0.682	A	G	-3.946	7.943e-05	--
rs6703459	1	198353320	.	intergenic_variant	4	FALSE	.	A	G	0.077	0.013	3.08e-09	8.512	0.376	0.398	0.334	G	A	-0.018	0.017	0.306	0.514	0.686	A	G	4.176	2.97e-05	++
rs4515818	1	198356589	.	intergenic_variant	4	FALSE	.	T	C	0.085	0.013	2.08e-10	9.683	0.334	0.353	0.298	C	T	-0.022	0.018	0.226	0.646	0.723	T	C	4.546	5.471e-06	++
rs4325162	1	198356844	.	intergenic_variant	4	FALSE	.	A	G	0.085	0.013	2.02e-10	9.694	0.335	0.353	0.298	G	A	-0.022	0.018	0.224	0.65	0.723	A	G	4.552	5.312e-06	++
rs6675587	1	198357550	.	intergenic_variant	4	FALSE	.	A	C	-0.085	0.013	2.11e-10	9.675	0.665	0.647	0.702	C	A	0.024	0.018	0.19	0.721	0.277	A	C	-4.604	4.143e-06	--
rs10922407	1	198359538	.	regulatory_region_variant	4	FALSE	.	G	A	0.079	0.013	4.01e-09	8.397	0.318	0.338	0.277	A	G	-0.012	0.019	0.529	0.277	0.741	A	G	-3.913	9.13e-05	--
rs10922411	1	198369192	.	intergenic_variant	4	FALSE	.	C	T	0.084	0.013	3.22e-10	9.492	0.336	0.353	0.299	T	C	-0.022	0.018	0.223	0.652	0.723	T	C	-4.51	6.473e-06	--
rs6428454	1	198370768	.	intergenic_variant	4	FALSE	.	C	A	0.083	0.014	1.65e-09	8.783	0.295	0.308	0.261	A	C	-0.027	0.019	0.149	0.827	0.739	A	C	-4.49	7.117e-06	--
rs4326656	1	198371345	.	intergenic_variant	4	FALSE	.	G	A	0.084	0.013	3.34e-10	9.476	0.336	0.354	0.298	A	G	-0.022	0.018	0.223	0.652	0.723	A	G	-4.507	6.584e-06	--
rs4244138	1	198373252	.	intergenic_variant	4	FALSE	.	G	A	0.084	0.013	3.47e-10	9.46	0.336	0.353	0.299	A	G	-0.022	0.018	0.224	0.649	0.723	A	G	-4.501	6.749e-06	--
rs6428455	1	198376784	.	intergenic_variant	4	FALSE	.	T	C	0.084	0.013	3.22e-10	9.492	0.336	0.353	0.299	C	T	-0.022	0.018	0.226	0.645	0.723	T	C	4.505	6.647e-06	++
rs6670631	1	198380954	.	regulatory_region_variant	4	FALSE	.	C	T	0.085	0.013	1.92e-10	9.718	0.335	0.353	0.298	T	C	-0.022	0.018	0.225	0.649	0.723	T	C	-4.556	5.222e-06	--
rs4412625	1	198392289	.	intergenic_variant	4	FALSE	.	T	G	0.085	0.013	1.95e-10	9.71	0.335	0.353	0.298	G	T	-0.021	0.018	0.236	0.627	0.723	T	G	4.537	5.714e-06	++
rs4353126	1	198395107	.	intergenic_variant	4	FALSE	.	C	G	0.084	0.013	2.9e-10	9.537	0.335	0.353	0.298	G	C	-0.022	0.018	0.225	0.649	0.723	C	G	4.517	6.266e-06	++
rs12730601	1	198395636	.	intergenic_variant	4	FALSE	.	T	G	0.084	0.013	2.66e-10	9.576	0.335	0.277	0.289	G	T	-0.022	0.018	0.225	0.648	0.723	T	G	4.525	6.039e-06	++
rs6428459	1	198396982	.	intergenic_variant	4	FALSE	.	G	T	0.083	0.015	1.36e-08	7.866	0.246	0.27	0.235	T	G	-0.026	0.019	0.179	0.746	0.777	T	G	-4.219	2.455e-05	--
rs10801667	1	198402232	.	intergenic_variant	4	FALSE	.	T	A	0.084	0.013	3.44e-10	9.463	0.335	0.352	0.298	A	T	-0.022	0.018	0.223	0.652	0.724	A	T	-4.504	6.673e-06	--
rs6428460	1	198408330	.	intergenic_variant	4	FALSE	.	T	C	0.084	0.013	3.48e-10	9.458	0.335	0.352	0.298	C	T	-0.024	0.018	0.184	0.735	0.724	T	C	4.569	4.906e-06	++
rs4558003	1	198415015	.	intergenic_variant	4	FALSE	.	A	T	0.081	0.014	3.89e-09	8.41	0.301	0.312	0.291	T	A	-0.021	0.018	0.253	0.597	0.731	A	T	4.225	2.388e-05	++
rs10922418	1	198415856	.	intergenic_variant	4	FALSE	.	C	T	0.084	0.013	3.63e-10	9.44	0.334	0.352	0.298	T	C	-0.024	0.018	0.179	0.748	0.724	T	C	-4.575	4.762e-06	--
rs150919654	1	198417399	.	intergenic_variant	4	FALSE	.	GT	G	0.156	0.026	3.38e-09	8.471	0.061	0.067	0.032	G	GT	-0.04	0.047	0.394	0.404	0.968	G	GT	-4.063	4.838e-05	--
rs138707592	1	198419397	.	intergenic_variant	4	FALSE	.	A	C	0.156	0.027	4.01e-09	8.397	0.06	0.06	0.032	C	A	-0.042	0.047	0.368	0.434	0.968	A	C	4.075	4.598e-05	++
rs1908066	1	198419802	.	intergenic_variant	4	FALSE	.	A	T	0.157	0.027	3.73e-09	8.428	0.06	0.066	0.031	T	A	-0.039	0.047	0.404	0.394	0.968	A	T	4.043	5.275e-05	++
rs2640191	1	198420372	.	intergenic_variant	4	FALSE	.	T	C	0.075	0.014	3.55e-08	7.45	0.314	0.333	0.264	C	T	-0.034	0.019	0.0735	1.134	0.751	T	C	4.389	1.139e-05	++
rs2813168	1	198420700	.	intergenic_variant	4	FALSE	.	T	C	0.075	0.014	3.72e-08	7.43	0.314	0.333	0.264	C	T	-0.034	0.019	0.0711	1.148	0.751	T	C	4.393	1.118e-05	++
rs143939057	1	198422402	.	intergenic_variant	4	FALSE	.	A	AG	0.157	0.027	2.94e-09	8.532	0.06	0.067	0.031	.	.	.	.	.	.	.	.	.	.	.	.
rs4480390	1	198425123	.	intergenic_variant	4	FALSE	.	G	T	0.081	0.014	2.11e-08	7.675	0.257	0.275	0.18	T	G	-0.034	0.022	0.12	0.922	0.829	T	G	-4.302	1.69e-05	--
rs6696079	1	198429066	.	intergenic_variant	4	FALSE	.	C	T	0.075	0.014	3.54e-08	7.451	0.314	0.333	0.264	T	C	-0.034	0.019	0.0719	1.143	0.751	T	C	-4.395	1.108e-05	--
rs1404019195	1	198430557	.	intergenic_variant	4	FALSE	.	A	AT	0.075	0.014	3.54e-08	7.451	0.314	0.332	0.265	.	.	.	.	.	.	.	.	.	.	.	.
rs10922419	1	198430876	.	intergenic_variant	4	FALSE	.	G	C	0.075	0.014	3.54e-08	7.451	0.314	0.333	0.265	C	G	-0.033	0.019	0.0772	1.113	0.751	C	G	-4.375	1.212e-05	--
rs10801668	1	198431836	.	intergenic_variant	4	FALSE	.	T	G	0.075	0.014	3.68e-08	7.434	0.314	0.334	0.265	G	T	-0.033	0.019	0.0774	1.111	0.751	T	G	4.371	1.239e-05	++
rs559192625	1	198432957	.	intergenic_variant	4	FALSE	.	GT	G	0.075	0.014	2.64e-08	7.578	0.313	0.344	0.276	.	.	.	.	.	.	.	.	.	.	.	.
rs12036304	1	198438480	.	intergenic_variant	4	FALSE	.	T	A	0.075	0.014	3.36e-08	7.474	0.314	0.32	0.263	A	T	-0.034	0.019	0.0697	1.156	0.751	A	T	-4.409	1.038e-05	--
rs12039477	1	198438642	.	intergenic_variant	4	FALSE	.	A	G	0.075	0.014	3.55e-08	7.45	0.314	0.331	0.263	G	A	-0.034	0.019	0.0685	1.164	0.751	A	G	4.408	1.043e-05	++
rs12407744	1	198441026	.	intergenic_variant	4	FALSE	.	G	T	0.081	0.014	1.79e-08	7.747	0.257	0.275	0.179	T	G	-0.035	0.022	0.103	0.988	0.829	T	G	-4.365	1.272e-05	--
rs139271224	1	198442120	.	intergenic_variant	4	FALSE	.	ATTAT	A	0.153	0.026	7.46e-09	8.127	0.062	0.066	0.032	.	.	.	.	.	.	.	.	.	.	.	.
rs201992989	1	198442277	.	intergenic_variant	4	FALSE	.	C	CCCA	0.157	0.027	3.76e-09	8.425	0.06	0.066	0.031	.	.	.	.	.	.	.	.	.	.	.	.
rs4511149	1	198444212	.	regulatory_region_variant	4	FALSE	.	A	G	0.075	0.014	3.55e-08	7.45	0.314	0.333	0.264	G	A	-0.034	0.019	0.0681	1.167	0.751	A	G	4.41	1.035e-05	++
rs4512678	1	198446987	.	intergenic_variant	4	FALSE	.	C	T	0.075	0.014	3.55e-08	7.45	0.314	0.333	0.264	T	C	-0.034	0.019	0.0727	1.139	0.751	T	C	-4.392	1.124e-05	--
rs16843093	1	198447545	.	intergenic_variant	4	FALSE	.	G	A	0.156	0.027	4.03e-09	8.395	0.06	0.067	0.032	A	G	-0.041	0.046	0.379	0.421	0.968	A	G	-4.063	4.852e-05	--
rs77953603	1	198448522	.	regulatory_region_variant	4	FALSE	.	C	G	0.157	0.027	3.75e-09	8.426	0.06	0.067	0.032	G	C	-0.039	0.047	0.404	0.394	0.968	C	G	4.043	5.286e-05	++
rs13376179	1	198451022	.	intergenic_variant	4	FALSE	.	C	T	0.152	0.028	3.31e-08	7.48	0.055	0.061	0.024	T	C	-0.091	0.053	0.084	1.076	0.976	T	C	-4.359	1.307e-05	--
rs16843112	1	198451528	.	intergenic_variant	4	FALSE	.	A	G	0.152	0.028	3.26e-08	7.486	0.055	0.061	0.024	G	A	-0.091	0.053	0.0839	1.076	0.976	A	G	4.361	1.297e-05	++
rs59242390	1	198454770	.	intergenic_variant	4	FALSE	.	A	T	0.152	0.028	3.29e-08	7.482	0.055	0.061	0.024	T	A	-0.091	0.053	0.0834	1.079	0.976	A	T	4.361	1.293e-05	++
rs4287210	1	198458633	.	intergenic_variant	4	FALSE	.	T	C	0.152	0.028	3.16e-08	7.5	0.055	0.061	0.024	C	T	-0.078	0.053	0.138	0.859	0.976	T	C	4.215	2.495e-05	++
rs75625866	1	198461967	.	regulatory_region_variant	4	FALSE	.	C	T	0.154	0.028	3.04e-08	7.517	0.054	0.061	0.025	T	C	-0.081	0.053	0.123	0.909	0.976	T	C	-4.255	2.091e-05	--
rs6540821	1	214321955	SMYD2	intron_variant	5	FALSE	.	A	T	0.1	0.018	3.68e-08	7.434	0.861	0.849	0.892	T	A	-0.001	0.028	0.97	0.013	0.095	A	T	3.328	0.0008744	++
rs6691083	1	214322851	SMYD2	intron_variant	5	FALSE	.	A	G	0.1	0.018	3.38e-08	7.471	0.861	0.848	0.892	G	A	-0.001	0.028	0.971	0.013	0.095	A	G	3.337	0.0008472	++
rs6540822	1	214325346	SMYD2	intron_variant	5	FALSE	.	A	G	0.1	0.018	3.68e-08	7.435	0.861	0.848	0.892	G	A	-0.001	0.028	0.968	0.014	0.095	A	G	3.33	0.000868	++
rs4655335	1	214325961	SMYD2	intron_variant	5	FALSE	.	T	C	0.1	0.018	3.68e-08	7.435	0.861	0.848	0.892	C	T	-0.001	0.028	0.972	0.012	0.095	T	C	3.327	0.0008776	++
rs4655245	1	214329122	SMYD2	intron_variant	5	FALSE	.	C	T	0.1	0.018	3.74e-08	7.427	0.86	0.849	0.893	T	C	0	0.028	0.987	0.006	0.095	T	C	-3.294	0.0009877	-+
rs61821362	1	214329887	SMYD2	intron_variant	5	FALSE	.	C	T	-0.123	0.021	1.01e-08	7.994	0.096	0.111	0.037	T	C	0.054	0.046	0.236	0.628	0.967	T	C	4.155	3.258e-05	++
rs2270704	1	214331261	SMYD2	non_coding_transcript_exon_variant	5	FALSE	.	C	T	0.1	0.018	3.79e-08	7.421	0.86	0.848	0.892	T	C	0.001	0.028	0.964	0.016	0.095	T	C	-3.275	0.001056	-+
rs10196501	2	26924404	DPYSL5	intron_variant	6	FALSE	.	G	A	-0.086	0.013	4.8e-11	10.319	0.369	0.369	0.393	A	G	0.052	0.017	0.00164	2.786	0.613	A	G	5.848	4.965e-09	++
rs11386753	2	26925786	DPYSL5	intron_variant	6	FALSE	.	CT	C	-0.086	0.013	4.95e-11	10.306	0.369	0.37	0.395	C	CT	0.051	0.017	0.0021	2.678	0.613	CT	C	-5.801	6.596e-09	--
rs4665927	2	26926498	DPYSL5	intron_variant	6	FALSE	.	T	A	-0.086	0.013	4.97e-11	10.304	0.369	0.369	0.394	A	T	0.052	0.017	0.00178	2.749	0.613	A	T	5.83	5.541e-09	++
rs3769134	2	26928023	DPYSL5	intron_variant	6	FALSE	.	A	G	-0.086	0.013	5.35e-11	10.271	0.369	0.37	0.394	G	A	0.052	0.017	0.00165	2.782	0.614	A	G	-5.837	5.33e-09	--
rs7579579	2	26928974	DPYSL5	intron_variant	6	FALSE	.	T	C	-0.086	0.013	5.32e-11	10.274	0.369	0.37	0.394	C	T	0.051	0.017	0.00198	2.703	0.613	T	C	-5.805	6.43e-09	--
rs6547317	2	26929051	DPYSL5	intron_variant	6	FALSE	.	G	A	0.083	0.013	2.21e-10	9.656	0.634	0.632	0.607	A	G	-0.052	0.017	0.00159	2.798	0.386	A	G	-5.714	1.101e-08	--
rs7599286	2	26929530	DPYSL5	intron_variant	6	FALSE	.	C	T	0.086	0.013	5.41e-11	10.267	0.631	0.631	0.607	T	C	-0.052	0.017	0.0018	2.744	0.387	T	C	-5.82	5.873e-09	--
rs2384511	2	26929867	DPYSL5	intron_variant	6	FALSE	.	A	G	0.086	0.013	5.39e-11	10.269	0.631	0.63	0.606	G	A	-0.052	0.017	0.00182	2.74	0.387	A	G	5.819	5.924e-09	++
rs62800160	2	26930227	DPYSL5	intron_variant	6	FALSE	.	G	GAGAGC	-0.086	0.013	5.58e-11	10.253	0.369	0.368	0.388	.	.	.	.	.	.	.	.	.	.	.	.
rs6547318	2	26930613	DPYSL5	intron_variant	6	FALSE	.	C	A	0.085	0.013	9.43e-11	10.026	0.633	0.631	0.607	A	C	-0.052	0.017	0.00165	2.784	0.386	A	C	-5.786	7.189e-09	--
rs3820821	2	26932980	DPYSL5	intron_variant	6	FALSE	.	T	C	0.084	0.013	1.17e-10	9.934	0.633	0.632	0.605	C	T	-0.054	0.017	0.0012	2.919	0.387	T	C	5.822	5.829e-09	++
rs4665929	2	26932981	DPYSL5	intron_variant	6	FALSE	.	T	G	-0.084	0.013	1.14e-10	9.941	0.367	0.368	0.393	G	T	0.053	0.017	0.00142	2.849	0.613	T	G	-5.795	6.826e-09	--
rs3820822	2	26932994	DPYSL5	intron_variant	6	FALSE	.	A	G	-0.084	0.013	1.15e-10	9.941	0.367	0.368	0.394	G	A	0.054	0.017	0.00131	2.884	0.613	A	G	-5.809	6.279e-09	--
rs4665363	2	26933548	DPYSL5	intron_variant	6	FALSE	.	G	T	-0.084	0.013	1.13e-10	9.946	0.367	0.368	0.394	T	G	0.053	0.017	0.00154	2.813	0.614	T	G	5.782	7.396e-09	++
rs920437	2	26934528	DPYSL5	intron_variant	6	FALSE	.	A	G	-0.084	0.013	1.13e-10	9.947	0.367	0.368	0.394	G	A	0.052	0.017	0.0016	2.797	0.614	A	G	-5.775	7.685e-09	--
rs920435	2	26934920	DPYSL5	intron_variant	6	FALSE	.	C	T	-0.086	0.013	5.52e-11	10.258	0.37	0.37	0.406	T	C	0.057	0.017	0.000555	3.255	0.605	T	C	6.018	1.761e-09	++
rs12615423	2	26935755	DPYSL5	intron_variant	6	FALSE	.	T	G	-0.084	0.013	1.13e-10	9.948	0.367	0.369	0.394	G	T	0.052	0.017	0.0016	2.796	0.614	T	G	-5.775	7.678e-09	--
rs1992311	2	26936473	DPYSL5	intron_variant	6	FALSE	.	A	G	0.084	0.013	1.15e-10	9.941	0.633	0.632	0.605	G	A	-0.054	0.017	0.00121	2.917	0.387	A	G	5.822	5.806e-09	++
rs6759548	2	26938192	DPYSL5	intron_variant	6	FALSE	.	G	A	0.084	0.013	1.13e-10	9.945	0.633	0.632	0.606	A	G	-0.053	0.017	0.00135	2.87	0.386	A	G	-5.804	6.461e-09	--
rs6718978	2	26938723	DPYSL5	non_coding_transcript_exon_variant	6	FALSE	.	A	G	0.085	0.013	7.85e-11	10.105	0.632	0.63	0.604	G	A	-0.052	0.017	0.00159	2.799	0.387	A	G	5.809	6.274e-09	++
rs3739085	2	26940176	DPYSL5	splice_region_variant	6	FALSE	.	C	T	0.084	0.013	1.63e-10	9.787	0.633	0.632	0.606	T	C	-0.054	0.017	0.00112	2.95	0.386	T	C	-5.803	6.519e-09	--
rs11683547	2	26940941	DPYSL5	intron_variant	6	FALSE	.	T	A	0.081	0.013	2.87e-10	9.542	0.564	0.558	0.54	.	.	.	.	.	.	.	.	.	.	.	.
rs3820823	2	26941938	DPYSL5	intron_variant	6	FALSE	.	A	G	0.084	0.013	1.12e-10	9.949	0.633	0.632	0.604	G	A	-0.055	0.017	0.00105	2.981	0.387	A	G	5.849	4.947e-09	++
rs3739086	2	26942334	DPYSL5	intron_variant	6	FALSE	.	C	T	-0.085	0.013	9.53e-11	10.021	0.372	0.373	0.403	T	C	0.055	0.017	0.000886	3.053	0.608	T	C	5.892	3.815e-09	++
rs6707735	2	26943954	DPYSL5	intron_variant	6	FALSE	.	C	T	0.084	0.013	1.15e-10	9.94	0.633	0.632	0.604	T	C	-0.053	0.017	0.00142	2.849	0.387	T	C	-5.795	6.839e-09	--
rs6708148	2	26944452	DPYSL5	intron_variant	6	FALSE	.	G	A	0.084	0.013	1.14e-10	9.942	0.633	0.632	0.603	A	G	-0.054	0.017	0.00112	2.949	0.388	A	G	-5.835	5.374e-09	--
rs3739088	2	26944916	DPYSL5	intron_variant	6	FALSE	.	T	C	-0.084	0.013	1.1e-10	9.96	0.367	0.367	0.394	C	T	0.055	0.017	0.000988	3.005	0.613	T	C	-5.861	4.601e-09	--
rs71401543	2	26945304	DPYSL5	intron_variant	6	FALSE	.	CTT	C	0.084	0.013	1.23e-10	9.91	0.629	0.328	0.583	.	.	.	.	.	.	.	.	.	.	.	.
rs3769136	2	26945875	DPYSL5	intron_variant	6	FALSE	.	T	C	0.084	0.013	1.81e-10	9.743	0.645	0.645	0.628	C	T	-0.053	0.017	0.00154	2.813	0.367	T	C	5.739	9.546e-09	++
rs3769137	2	26946622	DPYSL5	intron_variant	6	FALSE	.	C	T	0.084	0.013	2.15e-10	9.667	0.645	0.645	0.628	T	C	-0.053	0.017	0.00161	2.792	0.367	T	C	-5.714	1.102e-08	--
rs3769138	2	26946672	DPYSL5	intron_variant	6	FALSE	.	G	T	-0.084	0.013	2.05e-10	9.687	0.355	0.355	0.37	T	G	0.054	0.017	0.00129	2.891	0.634	T	G	5.758	8.505e-09	++
rs777534896	2	26946769	DPYSL5	intron_variant	6	FALSE	.	T	TC	0.084	0.013	2.11e-10	9.676	0.645	0.644	0.627	.	.	.	.	.	.	.	.	.	.	.	.
rs11126784	2	26946974	DPYSL5	synonymous_variant	6	FALSE	.	A	C	0.083	0.013	2.05e-10	9.688	0.639	0.639	0.613	C	A	-0.051	0.017	0.0021	2.678	0.379	A	C	5.672	1.412e-08	++
rs61089591	2	26947602	DPYSL5	3_prime_UTR_variant	6	FALSE	.	CG	C	0.084	0.013	1.52e-10	9.818	0.643	0.643	0.622	C	CG	-0.047	0.017	0.00524	2.28	0.371	CG	C	5.528	3.237e-08	++
rs13017554	2	26948114	DPYSL5	3_prime_UTR_variant	6	FALSE	.	T	C	0.084	0.013	1.91e-10	9.719	0.639	0.639	0.613	C	T	-0.051	0.017	0.00216	2.666	0.379	T	C	5.674	1.398e-08	++
rs10181727	2	26948377	DPYSL5	3_prime_UTR_variant	6	FALSE	.	T	C	-0.082	0.013	5.54e-10	9.257	0.354	0.354	0.375	C	T	0.049	0.017	0.00369	2.433	0.631	T	C	-5.475	4.367e-08	--
rs1057115	2	26949201	DPYSL5	3_prime_UTR_variant	6	FALSE	.	C	T	-0.082	0.013	4.87e-10	9.312	0.354	0.354	0.374	T	C	0.049	0.017	0.00355	2.45	0.631	T	C	5.495	3.915e-08	++
rs11904656	2	26950381	AC013472.2	non_coding_transcript_exon_variant	6	FALSE	.	A	G	0.082	0.013	5.77e-10	9.239	0.646	0.644	0.622	G	A	-0.048	0.017	0.00438	2.358	0.37	A	G	5.439	5.366e-08	++
rs13035643	2	26950473	AC013472.2	non_coding_transcript_exon_variant	6	FALSE	.	A	G	-0.082	0.013	5.62e-10	9.251	0.354	0.354	0.374	G	A	0.049	0.017	0.00365	2.438	0.631	A	G	-5.476	4.343e-08	--
rs4665930	2	26950652	AC013472.2	intron_variant	6	FALSE	.	T	C	-0.082	0.013	5.62e-10	9.25	0.354	0.353	0.374	C	T	0.048	0.017	0.00432	2.364	0.631	T	C	-5.444	5.214e-08	--
rs780699245	2	26951480	AC013472.2	intron_variant	6	FALSE	.	A	AAAAT	0.081	0.013	6.92e-10	9.16	0.642	0.64	0.614	.	.	.	.	.	.	.	.	.	.	.	.
rs12105356	2	26952702	AC013472.2	intron_variant	6	FALSE	.	C	T	0.08	0.013	1.11e-09	8.955	0.647	0.645	0.623	T	C	-0.047	0.017	0.00536	2.271	0.37	T	C	-5.337	9.427e-08	--
rs11902826	2	26954677	AC013472.2	intron_variant	6	FALSE	.	A	G	-0.08	0.013	1.33e-09	8.876	0.353	0.356	0.377	G	A	0.047	0.017	0.00511	2.291	0.627	A	G	-5.329	9.87e-08	--
rs10184824	2	26955084	AC013472.2	intron_variant	6	FALSE	.	A	C	-0.08	0.013	1.3e-09	8.887	0.353	0.358	0.377	C	A	0.048	0.017	0.00452	2.345	0.627	A	C	-5.356	8.529e-08	--
rs11695406	2	26955261	AC013472.2	intron_variant	6	FALSE	.	A	G	0.079	0.013	1.82e-09	8.739	0.643	0.64	0.613	G	A	-0.05	0.017	0.00278	2.556	0.383	A	G	5.414	6.163e-08	++
rs9309570	2	26956097	AC013472.2	intron_variant	6	FALSE	.	G	C	-0.079	0.013	2.21e-09	8.655	0.352	0.354	0.376	C	G	0.049	0.017	0.0034	2.469	0.628	C	G	5.358	8.422e-08	++
rs4992933	2	26956104	AC013472.2	intron_variant	6	FALSE	.	A	C	0.078	0.013	3.05e-09	8.516	0.643	0.64	0.612	C	A	-0.051	0.017	0.00207	2.683	0.382	A	C	5.417	6.064e-08	++
rs7585127	2	26956503	AC013472.2	intron_variant	6	FALSE	.	G	A	0.079	0.013	2.3e-09	8.638	0.648	0.646	0.621	A	G	-0.048	0.017	0.00389	2.411	0.373	A	G	-5.329	9.894e-08	--
rs12991124	2	26956624	AC013472.2	intron_variant	6	FALSE	.	A	G	-0.079	0.013	2.21e-09	8.656	0.352	0.354	0.376	G	A	0.049	0.017	0.00338	2.471	0.628	A	G	-5.359	8.378e-08	--
rs10191551	2	26957095	AC013472.2	intron_variant	6	FALSE	.	T	C	-0.08	0.013	1.6e-09	8.795	0.352	0.354	0.377	C	T	0.049	0.017	0.00342	2.466	0.628	T	C	-5.388	7.117e-08	--
rs11887401	2	26958244	AC013472.2	intron_variant	6	FALSE	.	T	G	0.078	0.013	3.07e-09	8.513	0.643	0.641	0.612	G	T	-0.051	0.017	0.00203	2.694	0.382	T	G	5.42	5.948e-08	++
rs4233714	2	26958586	AC013472.2	intron_variant	6	FALSE	.	G	A	-0.079	0.013	2.4e-09	8.619	0.352	0.345	0.374	A	G	0.049	0.017	0.00341	2.467	0.628	A	G	5.349	8.85e-08	++
rs4665364	2	26959287	AC013472.2	intron_variant	6	FALSE	.	T	C	-0.079	0.013	2.25e-09	8.647	0.352	0.353	0.372	C	T	0.049	0.017	0.00336	2.473	0.628	T	C	-5.358	8.422e-08	--
rs4665365	2	26959292	AC013472.2	intron_variant	6	FALSE	.	A	G	-0.079	0.013	2.25e-09	8.647	0.352	0.354	0.372	G	A	0.049	0.017	0.00343	2.464	0.628	A	G	-5.354	8.6e-08	--
rs12468721	2	26960883	AC013472.2	intron_variant	6	FALSE	.	A	G	-0.079	0.013	2.19e-09	8.659	0.352	0.354	0.376	G	A	0.049	0.017	0.00343	2.465	0.628	A	G	-5.357	8.451e-08	--
rs12468761	2	26960925	AC013472.2	intron_variant	6	FALSE	.	A	G	-0.079	0.013	2.19e-09	8.659	0.352	0.354	0.375	G	A	0.049	0.017	0.00369	2.432	0.628	A	G	-5.343	9.144e-08	--
rs893789	2	26961102	AC013472.2	intron_variant	6	FALSE	.	T	C	0.078	0.013	3.18e-09	8.498	0.643	0.64	0.612	C	T	-0.05	0.017	0.00252	2.598	0.382	T	C	5.377	7.567e-08	++
rs2891534	2	26961578	AC013472.2	intron_variant	6	FALSE	.	G	A	0.079	0.013	2.08e-09	8.681	0.648	0.645	0.62	A	G	-0.048	0.017	0.00398	2.4	0.373	A	G	-5.334	9.629e-08	--
rs6745807	2	26962449	AC013472.2	intron_variant	6	FALSE	.	C	A	0.085	0.013	2.77e-10	9.558	0.672	0.671	0.635	A	C	-0.049	0.017	0.00408	2.389	0.362	A	C	-5.521	3.367e-08	--
rs10203050	2	26963693	AC013472.2	intron_variant	6	FALSE	.	T	C	-0.079	0.013	2.13e-09	8.671	0.352	0.327	0.374	C	T	0.05	0.017	0.00289	2.539	0.625	T	C	-5.391	6.991e-08	--
rs1440042	2	26964946	AC013472.2	intron_variant	6	FALSE	.	A	G	0.078	0.013	2.96e-09	8.528	0.643	0.641	0.61	G	A	-0.052	0.017	0.0019	2.722	0.385	A	G	5.436	5.461e-08	++
rs4572551	2	26971145	MAPRE3	intron_variant	6	FALSE	.	C	T	0.078	0.013	3.93e-09	8.406	0.645	0.643	0.61	T	C	-0.051	0.017	0.00232	2.634	0.385	T	C	-5.371	7.818e-08	--
rs11897106	2	26973431	MAPRE3	intron_variant	6	FALSE	.	A	G	0.073	0.013	2.59e-08	7.587	0.643	0.64	0.607	G	A	-0.049	0.017	0.00315	2.502	0.388	A	G	5.124	2.999e-07	++
rs11680032	2	26975280	MAPRE3	intron_variant	6	FALSE	.	T	C	0.073	0.013	2.48e-08	7.606	0.643	0.64	0.607	C	T	-0.049	0.017	0.00324	2.49	0.388	T	C	5.123	3.012e-07	++
rs11688708	2	26976740	MAPRE3	intron_variant	6	FALSE	.	G	T	0.073	0.013	2.45e-08	7.61	0.643	0.641	0.607	T	G	-0.049	0.017	0.00335	2.475	0.389	T	G	-5.118	3.096e-07	--
rs11687536	2	26976886	MAPRE3	intron_variant	6	FALSE	.	G	A	0.073	0.013	2.45e-08	7.61	0.643	0.641	0.608	A	G	-0.049	0.017	0.00327	2.485	0.388	A	G	-5.122	3.029e-07	--
rs893790	2	26978989	MAPRE3	intron_variant	6	FALSE	.	C	T	-0.073	0.013	3.07e-08	7.513	0.357	0.36	0.391	T	C	0.049	0.017	0.00331	2.48	0.612	T	C	5.096	3.463e-07	++
rs7585410	2	26979252	MAPRE3	intron_variant	6	FALSE	.	G	A	0.073	0.013	2.52e-08	7.599	0.643	0.64	0.607	A	G	-0.049	0.017	0.00324	2.49	0.388	A	G	-5.121	3.041e-07	--
rs13020526	2	26981782	MAPRE3	intron_variant	6	FALSE	.	T	C	0.073	0.013	2.65e-08	7.577	0.643	0.641	0.607	C	T	-0.049	0.017	0.00341	2.468	0.388	T	C	5.106	3.289e-07	++
rs714513	2	26983606	MAPRE3	intron_variant	6	FALSE	.	C	T	0.073	0.013	2.62e-08	7.582	0.643	0.64	0.607	T	C	-0.049	0.017	0.00342	2.465	0.388	T	C	-5.107	3.281e-07	--
rs1866655	2	26985999	MAPRE3	intron_variant	6	FALSE	.	A	T	-0.073	0.013	2.44e-08	7.612	0.358	0.361	0.392	T	A	0.049	0.017	0.00326	2.487	0.612	A	T	-5.123	3.011e-07	--
rs6547355	2	26987337	MAPRE3	intron_variant	6	FALSE	.	A	G	0.073	0.013	2.62e-08	7.582	0.643	0.641	0.607	G	A	-0.049	0.017	0.0032	2.495	0.388	A	G	5.119	3.071e-07	++
rs6547356	2	26987434	MAPRE3	intron_variant	6	FALSE	.	G	C	0.073	0.013	2.59e-08	7.586	0.643	0.641	0.608	C	G	-0.048	0.017	0.00355	2.45	0.388	C	G	-5.101	3.385e-07	--
rs722911	2	26988344	MAPRE3	intron_variant	6	FALSE	.	G	A	0.073	0.013	2.59e-08	7.587	0.643	0.641	0.608	A	G	-0.049	0.017	0.00319	2.497	0.388	A	G	-5.121	3.04e-07	--
rs920433	2	26989658	MAPRE3	intron_variant	6	FALSE	.	C	A	0.073	0.013	2.98e-08	7.526	0.643	0.64	0.607	A	C	-0.048	0.017	0.0036	2.443	0.388	A	C	-5.083	3.708e-07	--
rs4665366	2	26989728	MAPRE3	intron_variant	6	FALSE	.	A	G	-0.073	0.013	2.53e-08	7.598	0.357	0.359	0.391	G	A	0.048	0.017	0.00351	2.455	0.612	A	G	-5.106	3.293e-07	--
rs6705514	2	26991069	MAPRE3	intron_variant	6	FALSE	.	C	T	0.072	0.013	3.51e-08	7.455	0.626	0.622	0.613	T	C	-0.053	0.017	0.00161	2.793	0.386	T	C	-5.213	1.861e-07	--
rs34601477	2	26992401	MAPRE3	intron_variant	6	FALSE	.	AT	A	0.073	0.013	2.44e-08	7.613	0.643	0.64	0.607	A	AT	-0.048	0.017	0.00372	2.43	0.388	A	AT	-5.099	3.423e-07	--
rs10166897	2	26992548	MAPRE3	intron_variant	6	FALSE	.	A	T	-0.079	0.013	6.6e-10	9.181	0.405	0.512	0.479	.	.	.	.	.	.	.	.	.	.	.	.
rs12613822	2	26994234	MAPRE3	intron_variant	6	FALSE	.	A	T	0.073	0.013	2.43e-08	7.614	0.643	0.641	0.607	T	A	-0.049	0.017	0.00319	2.497	0.388	A	T	5.128	2.936e-07	++
rs12616092	2	26994360	MAPRE3	intron_variant	6	FALSE	.	A	G	0.073	0.013	2.44e-08	7.614	0.643	0.641	0.608	G	A	-0.049	0.017	0.00318	2.498	0.388	A	G	5.128	2.926e-07	++
rs11680633	2	27001341	MAPRE3	intron_variant	6	FALSE	.	C	T	0.074	0.013	1.97e-08	7.706	0.644	0.64	0.606	T	C	-0.048	0.017	0.00351	2.455	0.388	T	C	-5.132	2.871e-07	--
rs11126806	2	27002276	MAPRE3	intron_variant	6	FALSE	.	A	C	-0.075	0.013	1.45e-08	7.839	0.352	0.354	0.381	C	A	0.047	0.017	0.00528	2.277	0.621	A	C	-5.085	3.68e-07	--
rs1440044	2	27004086	MAPRE3	intron_variant	6	FALSE	.	G	A	0.073	0.013	2.47e-08	7.608	0.643	0.64	0.608	A	G	-0.048	0.017	0.00359	2.445	0.388	A	G	-5.104	3.327e-07	--
rs6716275	2	27004839	MAPRE3	intron_variant	6	FALSE	.	G	A	0.073	0.013	2.47e-08	7.608	0.643	0.64	0.607	A	G	-0.048	0.017	0.00361	2.442	0.388	A	G	-5.103	3.349e-07	--
rs12997235	2	27006211	MAPRE3	intron_variant	6	FALSE	.	C	A	-0.077	0.013	5.99e-09	8.223	0.345	0.347	0.381	A	C	0.048	0.017	0.00427	2.37	0.621	A	C	5.216	1.83e-07	++
rs7560595	2	27006504	MAPRE3	intron_variant	6	FALSE	.	G	C	0.073	0.013	2.47e-08	7.608	0.643	0.64	0.607	C	G	-0.048	0.017	0.00369	2.434	0.388	C	G	-5.099	3.419e-07	--
rs4665934	2	27007023	MAPRE3	intron_variant	6	FALSE	.	A	T	-0.073	0.013	2.46e-08	7.61	0.357	0.359	0.389	T	A	0.048	0.017	0.00359	2.445	0.612	A	T	-5.104	3.32e-07	--
rs4665935	2	27007024	MAPRE3	intron_variant	6	FALSE	.	A	C	-0.073	0.013	2.43e-08	7.615	0.357	0.359	0.389	C	A	0.048	0.017	0.00388	2.411	0.613	A	C	-5.091	3.567e-07	--
rs2053385	2	27008277	MAPRE3	intron_variant	6	FALSE	.	A	G	0.073	0.013	2.53e-08	7.596	0.643	0.641	0.607	G	A	-0.049	0.017	0.00324	2.489	0.388	A	G	5.12	3.055e-07	++
rs35456427	2	27010599	MAPRE3	intron_variant	6	FALSE	.	C	T	0.073	0.013	2.48e-08	7.606	0.643	0.64	0.607	T	C	-0.048	0.017	0.00362	2.442	0.388	T	C	-5.102	3.363e-07	--
rs13032059	2	27010921	MAPRE3	intron_variant	6	FALSE	.	C	T	0.073	0.013	2.49e-08	7.605	0.643	0.641	0.607	T	C	-0.048	0.017	0.00362	2.441	0.388	T	C	-5.101	3.37e-07	--
rs13032100	2	27010991	MAPRE3	intron_variant	6	FALSE	.	C	T	0.073	0.013	2.84e-08	7.547	0.643	0.641	0.608	T	C	-0.048	0.017	0.00362	2.441	0.388	T	C	-5.088	3.627e-07	--
rs1465881	2	27014746	MAPRE3	intron_variant	6	FALSE	.	G	A	0.074	0.013	2.14e-08	7.671	0.643	0.641	0.607	A	G	-0.048	0.017	0.00349	2.457	0.388	A	G	-5.124	2.991e-07	--
rs11677841	2	27017081	MAPRE3	intron_variant	6	FALSE	.	T	G	0.074	0.013	2.19e-08	7.659	0.643	0.64	0.607	G	T	-0.048	0.017	0.00369	2.433	0.388	T	G	5.111	3.206e-07	++
rs10207670	2	27020133	MAPRE3	intron_variant	6	FALSE	.	T	C	-0.086	0.014	1.73e-09	8.761	0.264	0.265	0.298	C	T	0.037	0.018	0.0399	1.4	0.706	T	C	-4.855	1.206e-06	--
rs7606840	2	27020496	MAPRE3	intron_variant	6	FALSE	.	G	A	0.075	0.013	1.93e-08	7.714	0.662	0.663	0.625	A	G	-0.047	0.017	0.0054	2.268	0.369	A	G	-5.051	4.396e-07	--
rs2053386	2	27021844	MAPRE3	intron_variant	6	FALSE	.	T	C	0.075	0.013	1.92e-08	7.717	0.662	0.662	0.624	C	T	-0.047	0.017	0.00531	2.275	0.37	T	C	5.055	4.306e-07	++
rs7355650	2	27022607	MAPRE3	non_coding_transcript_exon_variant	6	FALSE	.	C	T	-0.075	0.013	1.9e-08	7.722	0.338	0.337	0.374	T	C	0.047	0.017	0.00553	2.258	0.631	T	C	5.048	4.46e-07	++
rs11678188	2	27024964	MAPRE3	intron_variant	6	FALSE	.	C	T	0.076	0.013	1.4e-08	7.854	0.662	0.664	0.627	T	C	-0.046	0.017	0.00634	2.198	0.368	T	C	-5.052	4.361e-07	--
rs3754733	2	27026377	MAPRE3	3_prime_UTR_variant	6	FALSE	.	G	A	0.078	0.013	5.18e-09	8.286	0.667	0.668	0.625	A	G	-0.047	0.017	0.00539	2.268	0.37	A	G	-5.185	2.156e-07	--
rs11681562	2	27027735	MAPRE3	downstream_gene_variant	6	FALSE	.	G	A	0.074	0.013	2.52e-08	7.598	0.661	0.662	0.624	A	G	-0.046	0.017	0.00567	2.247	0.37	A	G	-5.014	5.344e-07	--
rs67100745	2	27027882	MAPRE3	downstream_gene_variant	6	FALSE	.	G	C	0.074	0.013	2.57e-08	7.591	0.661	0.662	0.624	C	G	-0.047	0.017	0.00541	2.267	0.37	C	G	-5.021	5.137e-07	--
rs1124649	2	27037601	TMEM214	missense_variant	6	FALSE	.	A	G	-0.081	0.014	7.59e-09	8.12	0.28	0.281	0.3	G	A	0.038	0.018	0.0319	1.496	0.702	A	G	-4.763	1.91e-06	--
rs10181551	2	27054406	AGBL5	intron_variant	6	FALSE	.	A	G	-0.082	0.014	5.66e-09	8.247	0.276	0.276	0.291	G	A	0.035	0.018	0.0472	1.326	0.71	A	G	-4.695	2.664e-06	--
rs6711384	2	27057224	AGBL5	intron_variant	6	FALSE	.	A	T	0.081	0.014	7.97e-09	8.099	0.72	0.719	0.7	T	A	-0.039	0.018	0.0264	1.578	0.299	A	T	4.803	1.565e-06	++
rs6721395	2	27057259	AGBL5	intron_variant	6	FALSE	.	A	G	0.081	0.014	7.97e-09	8.099	0.72	0.719	0.7	G	A	-0.04	0.018	0.025	1.603	0.299	A	G	4.816	1.465e-06	++
rs11681145	2	27067657	AGBL5	synonymous_variant	6	FALSE	.	G	A	0.082	0.014	5.4e-09	8.267	0.72	0.719	0.704	A	G	-0.038	0.018	0.0331	1.481	0.298	A	G	-4.788	1.683e-06	--
rs7575465	2	27068793	AGBL5	intron_variant	6	FALSE	.	A	G	0.076	0.013	3.15e-09	8.501	0.601	0.607	0.551	G	A	-0.047	0.016	0.00391	2.408	0.443	A	G	5.296	1.181e-07	++
rs1866560	2	27105685	CGREF1	intron_variant	6	FALSE	.	G	T	0.076	0.013	4.07e-09	8.39	0.599	0.608	0.549	T	G	-0.049	0.016	0.00284	2.546	0.443	T	G	-5.331	9.784e-08	--
rs2891550	2	27111756	CGREF1	intron_variant	6	FALSE	.	T	C	0.075	0.013	6.74e-09	8.171	0.599	0.611	0.546	C	T	-0.048	0.016	0.0033	2.481	0.442	T	C	5.253	1.5e-07	++
rs12617392	2	27113959	CGREF1	intron_variant	6	FALSE	.	A	C	-0.073	0.013	1.82e-08	7.741	0.398	0.392	0.448	C	A	0.049	0.016	0.0029	2.538	0.558	A	C	-5.176	2.27e-07	--
rs6749216	2	27117951	CGREF1	intron_variant	6	FALSE	.	C	T	-0.071	0.013	4.57e-08	7.34	0.384	0.376	0.431	T	C	0.044	0.016	0.00753	2.123	0.575	T	C	4.894	9.871e-07	++
rs7574004	2	27140243	PRR30	upstream_gene_variant	6	FALSE	.	T	C	0.071	0.013	3.74e-08	7.427	0.6	0.598	0.5	C	T	-0.032	0.016	0.0479	1.32	0.497	T	C	4.497	6.896e-06	++
rs2439076	2	27142694	PRR30	upstream_gene_variant	6	FALSE	.	C	T	0.071	0.013	3.18e-08	7.497	0.599	0.607	0.501	T	C	-0.032	0.016	0.0506	1.296	0.497	T	C	-4.5	6.794e-06	--
rs1659677	2	27142747	PRR30	upstream_gene_variant	6	FALSE	.	G	A	0.071	0.013	3.26e-08	7.487	0.599	0.606	0.501	A	G	-0.032	0.016	0.0506	1.296	0.497	A	G	-4.497	6.886e-06	--
rs1659711	2	27143540	PRR30	upstream_gene_variant	6	FALSE	.	A	C	0.071	0.013	2.81e-08	7.551	0.599	0.607	0.5	C	A	-0.031	0.016	0.0523	1.282	0.497	A	C	4.505	6.652e-06	++
rs1275513	2	27148102	TCF23	upstream_gene_variant	6	FALSE	.	C	T	0.071	0.013	3.28e-08	7.484	0.599	0.606	0.502	T	C	-0.032	0.016	0.0497	1.303	0.497	T	C	-4.501	6.766e-06	--
rs61671599	2	53637487	ASB3	intron_variant	8	FALSE	.	G	T	-0.073	0.013	1.08e-08	7.968	0.426	0.437	0.351	T	G	0.007	0.017	0.695	0.158	0.645	T	G	3.67	0.0002424	++
rs13428687	2	53638267	ASB3	intron_variant	8	FALSE	.	C	T	-0.071	0.013	3.04e-08	7.516	0.426	0.434	0.356	T	C	0.005	0.017	0.766	0.116	0.64	T	C	3.505	0.000457	++
rs55861447	2	53639104	ASB3	intron_variant	8	FALSE	.	G	A	-0.071	0.013	2.85e-08	7.545	0.423	0.429	0.355	A	G	0.005	0.017	0.765	0.117	0.641	A	G	3.513	0.0004428	++
rs56311225	2	53639117	ASB3	intron_variant	8	FALSE	.	C	T	-0.072	0.013	1.98e-08	7.703	0.423	0.432	0.351	T	C	0.007	0.017	0.678	0.169	0.646	T	C	3.621	0.0002932	++
rs112468064	2	53650647	ASB3	intron_variant	8	FALSE	.	TC	T	-0.071	0.013	2.34e-08	7.631	0.416	0.423	0.352	.	.	.	.	.	.	.	.	.	.	.	.
rs56056250	2	53660213	ASB3	intron_variant	8	FALSE	.	C	T	-0.074	0.013	7.64e-09	8.117	0.427	0.436	0.354	T	C	0.006	0.017	0.743	0.129	0.644	T	C	3.666	0.0002464	++
rs60282090	2	53678161	ASB3	intron_variant	8	FALSE	.	G	A	-0.072	0.013	1.58e-08	7.801	0.409	0.427	0.351	A	G	0.003	0.017	0.867	0.062	0.654	A	G	3.495	0.0004739	++
rs62139788	2	53680495	ASB3	intron_variant	8	FALSE	.	C	G	-0.074	0.013	5.41e-09	8.267	0.421	0.43	0.353	G	C	0.008	0.017	0.631	0.2	0.645	C	G	-3.792	0.0001493	--
rs7600981	2	53680738	ASB3	intron_variant	8	FALSE	.	C	T	-0.074	0.013	5.88e-09	8.231	0.421	0.431	0.353	T	C	0.007	0.017	0.668	0.176	0.645	T	C	3.754	0.0001743	++
rs3770409	2	53689712	ASB3	intron_variant	8	FALSE	.	C	G	-0.075	0.013	5.04e-09	8.297	0.421	0.429	0.353	G	C	0.006	0.017	0.704	0.152	0.645	C	G	-3.739	0.0001849	--
rs7578553	2	143393592	ARHGAP15	intron_variant	9	FALSE	.	A	C	-0.074	0.013	5.06e-09	8.296	0.531	0.535	0.576	C	A	0.041	0.016	0.0119	1.926	0.424	A	C	-5.027	4.986e-07	--
rs2381473	2	143394233	ARHGAP15	intron_variant	9	FALSE	.	A	T	-0.074	0.013	5.16e-09	8.287	0.531	0.533	0.579	T	A	0.04	0.016	0.0139	1.858	0.423	A	T	-4.992	5.984e-07	--
rs10496949	2	143395775	ARHGAP15	intron_variant	9	FALSE	.	C	G	-0.074	0.013	4.52e-09	8.345	0.532	0.533	0.578	G	C	0.039	0.016	0.0177	1.751	0.422	C	G	-4.951	7.388e-07	--
rs1320139	2	143400608	ARHGAP15	intron_variant	9	FALSE	.	G	C	-0.074	0.013	4.92e-09	8.308	0.531	0.533	0.577	C	G	0.041	0.016	0.0135	1.871	0.423	C	G	5.003	5.652e-07	++
rs4662329	2	143406565	ARHGAP15	intron_variant	9	FALSE	.	A	C	-0.073	0.013	5.66e-09	8.247	0.531	0.533	0.576	C	A	0.039	0.016	0.0181	1.742	0.423	A	C	-4.923	8.501e-07	--
rs6430030	2	143408954	ARHGAP15	intron_variant	9	FALSE	.	T	C	-0.073	0.013	5.38e-09	8.27	0.532	0.534	0.578	C	T	0.038	0.016	0.0208	1.682	0.422	T	C	-4.898	9.695e-07	--
rs12991555	2	143429947	ARHGAP15	intron_variant	9	FALSE	.	T	A	-0.074	0.013	3e-08	7.523	0.322	0.329	0.364	A	T	0.041	0.017	0.0141	1.85	0.63	A	T	4.807	1.532e-06	++
rs1342820534	2	143468633	ARHGAP15	intron_variant	9	FALSE	.	T	TGAGA	-0.074	0.013	3.81e-08	7.419	0.321	0.295	0.345	.	.	.	.	.	.	.	.	.	.	.	.
rs13428598	2	143492918	ARHGAP15	intron_variant	9	FALSE	.	T	C	-0.074	0.013	2.71e-08	7.567	0.335	0.343	0.384	C	T	0.046	0.017	0.00598	2.224	0.609	T	C	-4.996	5.865e-07	--
rs766424228	2	143495705	ARHGAP15	intron_variant	9	FALSE	.	A	ATTGAG	-0.074	0.013	3.01e-08	7.522	0.334	0.343	0.384	.	.	.	.	.	.	.	.	.	.	.	.
rs13409451	2	143500070	ARHGAP15	intron_variant	9	FALSE	.	G	A	-0.074	0.013	3.25e-08	7.488	0.335	0.34	0.386	A	G	0.043	0.017	0.00889	2.051	0.607	A	G	4.896	9.766e-07	++
rs10180461	2	143505464	ARHGAP15	intron_variant	9	FALSE	.	C	T	-0.073	0.013	3.41e-08	7.468	0.335	0.343	0.386	T	C	0.044	0.017	0.00845	2.073	0.607	T	C	4.902	9.496e-07	++
rs10191758	2	143505711	ARHGAP15	intron_variant	9	FALSE	.	G	A	-0.074	0.013	3.04e-08	7.517	0.335	0.344	0.385	A	G	0.044	0.017	0.00874	2.058	0.607	A	G	4.907	9.255e-07	++
rs336605	3	18614858	SATB1-AS1	intron_variant	11	FALSE	.	T	G	0.076	0.013	1.56e-08	7.807	0.672	0.665	0.727	G	T	-0.051	0.018	0.00556	2.255	0.273	T	G	5.067	4.036e-07	++
rs336606	3	18615248	SATB1-AS1	intron_variant	11	FALSE	.	C	T	0.075	0.013	1.83e-08	7.738	0.672	0.664	0.728	T	C	-0.051	0.018	0.00507	2.295	0.273	T	C	-5.069	4.005e-07	--
rs35469757	3	18622235	SATB1-AS1	intron_variant	11	FALSE	.	CT	C	0.078	0.013	4.03e-09	8.394	0.657	0.646	0.728	C	CT	-0.055	0.018	0.00279	2.554	0.272	CT	C	5.335	9.544e-08	++
rs4588383	3	18628465	SATB1-AS1	intron_variant	11	FALSE	.	C	A	0.078	0.013	3.3e-09	8.481	0.657	0.646	0.727	A	C	-0.053	0.018	0.00378	2.423	0.272	A	C	-5.299	1.167e-07	--
rs5846999	3	18629431	SATB1-AS1	intron_variant	11	FALSE	.	TA	T	0.078	0.013	3.3e-09	8.481	0.657	0.646	0.727	T	TA	-0.054	0.018	0.00307	2.513	0.272	T	TA	-5.337	9.438e-08	--
rs6795061	3	18632221	SATB1-AS1	intron_variant	11	FALSE	.	C	T	0.078	0.013	3.25e-09	8.488	0.657	0.646	0.727	T	C	-0.052	0.018	0.00405	2.392	0.272	T	C	-5.287	1.247e-07	--
rs4619804	3	18633152	SATB1-AS1	intron_variant	11	FALSE	.	C	A	0.079	0.013	2.58e-09	8.589	0.661	0.649	0.737	A	C	-0.053	0.019	0.00434	2.363	0.261	A	C	-5.297	1.179e-07	--
rs4267657	3	18636756	SATB1-AS1	intron_variant	11	FALSE	.	C	G	0.076	0.013	9.89e-09	8.005	0.659	0.647	0.73	G	C	-0.055	0.018	0.00255	2.593	0.271	C	G	5.261	1.431e-07	++
rs9852522	3	18638989	SATB1-AS1	intron_variant	11	FALSE	.	A	G	0.076	0.013	9.95e-09	8.002	0.659	0.647	0.73	G	A	-0.055	0.018	0.00262	2.582	0.271	A	G	5.256	1.472e-07	++
rs6550553	3	18639814	SATB1-AS1	intron_variant	11	FALSE	.	A	G	0.076	0.013	8.98e-09	8.047	0.659	0.647	0.73	G	A	-0.055	0.018	0.00256	2.592	0.271	A	G	5.271	1.36e-07	++
rs7638475	3	18642375	SATB1-AS1	intron_variant	11	FALSE	.	A	G	0.076	0.013	9.14e-09	8.039	0.659	0.649	0.73	G	A	-0.055	0.018	0.00273	2.563	0.271	A	G	5.257	1.466e-07	++
rs10865752	3	18642718	SATB1-AS1	intron_variant	11	FALSE	.	C	T	0.076	0.013	1e-08	7.999	0.659	0.647	0.73	T	C	-0.055	0.018	0.00261	2.584	0.271	T	C	-5.256	1.472e-07	--
rs9819708	3	18646981	SATB1-AS1	intron_variant	11	FALSE	.	T	G	0.076	0.013	9.1e-09	8.041	0.659	0.649	0.728	G	T	-0.057	0.018	0.00182	2.739	0.271	T	G	5.33	9.797e-08	++
rs4273390	3	18648046	SATB1-AS1	intron_variant	11	FALSE	.	G	A	0.076	0.013	9.38e-09	8.028	0.659	0.649	0.73	A	G	-0.056	0.018	0.00197	2.705	0.271	A	G	-5.313	1.077e-07	--
rs4373086	3	18649345	SATB1-AS1	intron_variant	11	FALSE	.	A	G	0.076	0.013	9.28e-09	8.032	0.659	0.648	0.73	G	A	-0.057	0.018	0.00189	2.722	0.271	A	G	5.322	1.029e-07	++
rs9855153	3	18651731	SATB1-AS1	intron_variant	11	FALSE	.	G	A	0.076	0.013	9.63e-09	8.016	0.659	0.648	0.729	A	G	-0.057	0.018	0.00191	2.719	0.271	A	G	-5.316	1.058e-07	--
rs9848614	3	18653998	SATB1-AS1	intron_variant	11	FALSE	.	G	T	0.077	0.013	7.29e-09	8.137	0.659	0.647	0.728	T	G	-0.056	0.018	0.00209	2.68	0.271	T	G	-5.328	9.907e-08	--
rs9310571	3	18654576	SATB1-AS1	intron_variant	11	FALSE	.	G	A	0.076	0.013	8.67e-09	8.062	0.659	0.648	0.728	A	G	-0.056	0.018	0.0021	2.677	0.271	A	G	-5.31	1.097e-07	--
rs11128895	3	18655424	SATB1-AS1	intron_variant	11	FALSE	.	T	C	0.076	0.013	8.52e-09	8.07	0.659	0.647	0.726	C	T	-0.056	0.018	0.00213	2.672	0.271	T	C	5.31	1.099e-07	++
rs11128896	3	18655438	SATB1-AS1	intron_variant	11	FALSE	.	A	T	0.077	0.013	5.13e-09	8.29	0.659	0.647	0.726	T	A	-0.056	0.018	0.00206	2.687	0.271	A	T	5.367	8.013e-08	++
rs4327409	3	18656668	SATB1-AS1	intron_variant	11	FALSE	.	A	G	0.076	0.013	9.01e-09	8.045	0.659	0.648	0.729	G	A	-0.056	0.018	0.002	2.699	0.271	A	G	5.315	1.066e-07	++
rs9845443	3	18657436	SATB1-AS1	intron_variant	11	FALSE	.	T	C	0.075	0.013	1.32e-08	7.88	0.657	0.648	0.727	C	T	-0.058	0.018	0.00132	2.881	0.273	T	C	5.35	8.808e-08	++
rs5021426	3	18658992	SATB1-AS1	intron_variant	11	FALSE	.	T	C	0.081	0.013	1.31e-09	8.882	0.668	0.657	0.731	C	T	-0.055	0.018	0.00238	2.623	0.269	T	C	5.474	4.399e-08	++
rs4635727	3	18663543	SATB1-AS1	intron_variant	11	FALSE	.	A	G	0.081	0.013	1.05e-09	8.98	0.668	0.658	0.731	G	A	-0.054	0.018	0.00299	2.525	0.269	A	G	5.454	4.919e-08	++
rs6550560	3	18666788	SATB1-AS1	intron_variant	11	FALSE	.	G	C	0.082	0.013	9.31e-10	9.031	0.669	0.658	0.731	C	G	-0.057	0.018	0.00196	2.708	0.268	C	G	-5.542	2.985e-08	--
rs7615602	3	18676563	SATB1-AS1	intron_variant	11	FALSE	.	G	C	0.081	0.013	1.31e-09	8.882	0.668	0.659	0.729	C	G	-0.053	0.018	0.00385	2.414	0.269	C	G	-5.385	7.244e-08	--
rs7622320	3	18676816	SATB1-AS1	intron_variant	11	FALSE	.	C	A	0.081	0.013	1.43e-09	8.845	0.668	0.657	0.73	A	C	-0.055	0.018	0.00271	2.567	0.269	A	C	-5.442	5.257e-08	--
rs7618456	3	18677317	SATB1-AS1	intron_variant	11	FALSE	.	G	C	0.081	0.013	1.31e-09	8.883	0.668	0.659	0.73	C	G	-0.054	0.018	0.0031	2.509	0.269	C	G	-5.426	5.765e-08	--
rs7622818	3	18677356	SATB1-AS1	intron_variant	11	FALSE	.	C	A	0.081	0.013	1.53e-09	8.814	0.668	0.659	0.73	A	C	-0.055	0.018	0.00271	2.567	0.269	A	C	-5.436	5.463e-08	--
rs9838564	3	18678552	SATB1-AS1	intron_variant	11	FALSE	.	C	A	0.081	0.013	1.45e-09	8.839	0.668	0.659	0.73	A	C	-0.055	0.018	0.00241	2.618	0.269	A	C	-5.462	4.701e-08	--
rs9845140	3	18687386	SATB1-AS1	intron_variant	11	FALSE	.	A	C	0.081	0.013	1.28e-09	8.892	0.668	0.66	0.731	C	A	-0.055	0.018	0.00263	2.58	0.269	A	C	5.458	4.807e-08	++
rs1229260815	3	18687677	SATB1-AS1	intron_variant	11	FALSE	.	C	CTT	0.073	0.013	7.64e-09	8.117	0.49	0.42	0.43	.	.	.	.	.	.	.	.	.	.	.	.
rs1229260815	3	18687677	SATB1-AS1	intron_variant	11	FALSE	.	C	CT	-0.08	0.014	8.19e-09	8.087	0.297	0.248	0.248	.	.	.	.	.	.	.	.	.	.	.	.
rs6550575	3	18689867	SATB1-AS1	intron_variant	11	FALSE	.	G	C	0.081	0.013	1.24e-09	8.905	0.668	0.656	0.73	C	G	-0.053	0.018	0.00365	2.437	0.269	C	G	-5.4	6.668e-08	--
rs57960429	3	18692204	SATB1-AS1	intron_variant	11	FALSE	.	G	A	0.078	0.013	3.77e-09	8.423	0.667	0.653	0.723	.	.	.	.	.	.	.	.	.	.	.	.
rs9826966	3	18696304	SATB1-AS1	intron_variant	11	FALSE	.	G	A	0.081	0.013	1.01e-09	8.996	0.668	0.659	0.731	A	G	-0.053	0.018	0.00351	2.454	0.269	A	G	-5.427	5.718e-08	--
rs7652150	3	18696541	SATB1-AS1	intron_variant	11	FALSE	.	C	T	0.079	0.013	3.3e-09	8.481	0.664	0.656	0.714	T	C	-0.043	0.018	0.0165	1.783	0.286	T	C	-4.998	5.794e-07	--
rs6550597	3	18697448	SATB1-AS1	intron_variant	11	FALSE	.	A	G	0.081	0.013	1.35e-09	8.87	0.668	0.659	0.73	G	A	-0.052	0.018	0.00433	2.363	0.269	A	G	5.36	8.323e-08	++
rs11128904	3	18700778	SATB1-AS1	intron_variant	11	FALSE	.	C	G	0.081	0.013	1.34e-09	8.873	0.668	0.658	0.731	G	C	-0.053	0.018	0.00373	2.428	0.269	C	G	5.389	7.088e-08	++
rs9817547	3	18711922	SATB1-AS1	intron_variant	11	FALSE	.	A	C	0.079	0.013	2.1e-09	8.679	0.66	0.649	0.73	C	A	-0.052	0.018	0.00461	2.337	0.27	A	C	5.305	1.126e-07	++
rs4390955	3	18713205	SATB1-AS1	intron_variant	11	FALSE	.	A	C	0.079	0.013	2.11e-09	8.675	0.66	0.649	0.728	C	A	-0.052	0.018	0.00449	2.347	0.27	A	C	5.309	1.101e-07	++
rs6775319	3	18717009	SATB1-AS1	intron_variant	11	FALSE	.	T	A	0.079	0.013	2.96e-09	8.528	0.662	0.649	0.733	A	T	-0.052	0.018	0.00463	2.334	0.267	A	T	-5.27	1.363e-07	--
rs4269101	3	18722051	SATB1-AS1	intron_variant	11	FALSE	.	G	T	0.081	0.013	1.06e-09	8.973	0.657	0.644	0.72	T	G	-0.047	0.018	0.00863	2.064	0.28	T	G	-5.246	1.554e-07	--
rs4279123	3	18723055	SATB1-AS1	intron_variant	11	FALSE	.	G	C	0.081	0.013	1.17e-09	8.932	0.657	0.644	0.72	C	G	-0.047	0.018	0.009	2.046	0.28	C	G	-5.228	1.712e-07	--
rs6773385	3	18723425	SATB1-AS1	intron_variant	11	FALSE	.	T	C	0.081	0.013	1.19e-09	8.926	0.657	0.644	0.719	C	T	-0.047	0.018	0.00978	2.01	0.28	T	C	5.21	1.891e-07	++
rs5847004	3	18729288	SATB1-AS1	intron_variant	11	FALSE	.	CATAAT	C	0.071	0.013	1.57e-08	7.804	0.539	0.533	0.571	C	CATAAT	-0.007	0.016	0.662	0.179	0.434	CATAAT	C	3.658	0.0002544	++
rs6800637	3	18734100	SATB1-AS1	intron_variant	11	FALSE	.	A	T	0.082	0.013	7.16e-10	9.145	0.656	0.644	0.718	T	A	-0.046	0.018	0.0103	1.987	0.281	A	T	5.247	1.546e-07	++
rs6550617	3	18736344	SATB1-AS1	intron_variant	11	FALSE	.	G	A	0.082	0.013	6.84e-10	9.165	0.656	0.644	0.718	A	G	-0.046	0.018	0.0105	1.979	0.281	A	G	-5.248	1.539e-07	--
rs4532156	3	18741984	SATB1-AS1	intron_variant	11	FALSE	.	C	T	0.081	0.013	1.03e-09	8.988	0.657	0.644	0.72	T	C	-0.046	0.018	0.0112	1.949	0.279	T	C	-5.194	2.057e-07	--
rs4315696	3	18744558	SATB1-AS1	intron_variant	11	FALSE	.	T	A	0.081	0.013	7.37e-10	9.133	0.656	0.644	0.718	A	T	-0.046	0.018	0.0105	1.978	0.281	A	T	-5.24	1.605e-07	--
rs7615925	3	18745582	SATB1-AS1	intron_variant	11	FALSE	.	C	A	0.081	0.013	7.51e-10	9.125	0.656	0.644	0.718	A	C	-0.046	0.018	0.0106	1.975	0.281	A	C	-5.237	1.634e-07	--
rs9832550	3	18746038	SATB1-AS1	non_coding_transcript_exon_variant	11	FALSE	.	G	T	0.082	0.013	6.94e-10	9.159	0.656	0.644	0.717	T	G	-0.046	0.018	0.0106	1.974	0.281	T	G	-5.244	1.571e-07	--
rs4353824	3	18747436	SATB1-AS1	non_coding_transcript_exon_variant	11	FALSE	.	G	A	0.081	0.013	7.68e-10	9.115	0.656	0.644	0.718	A	G	-0.046	0.018	0.0106	1.973	0.281	A	G	-5.234	1.66e-07	--
rs7617003	3	18749856	SATB1-AS1	intron_variant	11	FALSE	.	C	T	0.082	0.013	4.97e-10	9.303	0.656	0.644	0.717	T	C	-0.047	0.018	0.00974	2.012	0.281	T	C	-5.293	1.201e-07	--
rs9835977	3	18751848	SATB1-AS1	intron_variant	11	FALSE	.	C	T	0.083	0.013	3.91e-10	9.408	0.655	0.643	0.714	T	C	-0.044	0.018	0.0133	1.876	0.285	T	C	-5.25	1.52e-07	--
rs10642047	3	18752821	SATB1-AS1	intron_variant	11	FALSE	.	ATTTC	A	0.083	0.013	4.19e-10	9.378	0.655	0.643	0.712	A	ATTTC	-0.044	0.018	0.0136	1.868	0.285	A	ATTTC	-5.239	1.61e-07	--
rs9827285	3	18754026	SATB1-AS1	intron_variant	11	FALSE	.	A	G	0.083	0.013	4.37e-10	9.359	0.655	0.643	0.714	G	A	-0.045	0.018	0.0116	1.935	0.285	A	G	5.268	1.376e-07	++
rs7622860	3	18754273	SATB1-AS1	intron_variant	11	FALSE	.	A	C	0.083	0.013	4.38e-10	9.359	0.655	0.643	0.713	C	A	-0.045	0.018	0.0117	1.933	0.285	A	C	5.267	1.384e-07	++
rs4432663	3	18757540	SATB1-AS1	intron_variant	11	FALSE	.	G	A	0.082	0.013	4.58e-10	9.339	0.655	0.643	0.713	A	G	-0.045	0.018	0.0121	1.919	0.285	A	G	-5.256	1.47e-07	--
rs6550631	3	18761390	SATB1-AS1	intron_variant	11	FALSE	.	C	T	0.072	0.013	1.26e-08	7.898	0.539	0.536	0.572	T	C	-0.006	0.016	0.7	0.155	0.435	T	C	-3.649	0.000263	--
rs6550635	3	18761632	SATB1-AS1	intron_variant	11	FALSE	.	G	C	0.072	0.013	1.29e-08	7.889	0.539	0.533	0.573	C	G	-0.006	0.016	0.701	0.154	0.435	C	G	-3.646	0.0002662	--
rs75206158	3	18762853	SATB1-AS1	intron_variant	11	FALSE	.	TCAC	T	0.082	0.013	4.61e-10	9.336	0.655	0.642	0.713	.	.	.	.	.	.	.	.	.	.	.	.
rs9847248	3	18763163	SATB1-AS1	intron_variant	11	FALSE	.	A	G	0.082	0.013	4.61e-10	9.337	0.655	0.643	0.714	G	A	-0.045	0.018	0.0121	1.918	0.285	A	G	5.255	1.477e-07	++
rs9867083	3	18763242	SATB1-AS1	intron_variant	11	FALSE	.	C	T	0.082	0.013	4.59e-10	9.338	0.655	0.643	0.714	T	C	-0.045	0.018	0.0121	1.918	0.285	T	C	-5.255	1.477e-07	--
rs4364183	3	18768044	SATB1-AS1	intron_variant	11	FALSE	.	A	G	0.082	0.013	4.5e-10	9.346	0.655	0.644	0.715	G	A	-0.047	0.018	0.00961	2.017	0.284	A	G	5.306	1.123e-07	++
rs9834025	3	18773089	SATB1-AS1	intron_variant	11	FALSE	.	G	A	0.074	0.013	4.33e-09	8.364	0.541	0.535	0.574	A	G	-0.006	0.016	0.726	0.139	0.433	A	G	-3.737	0.0001864	--
rs9878064	3	18774426	SATB1-AS1	intron_variant	11	FALSE	.	A	G	0.083	0.013	3.99e-10	9.399	0.655	0.643	0.715	G	A	-0.044	0.018	0.0139	1.858	0.283	A	G	5.239	1.614e-07	++
rs6765486	3	18774634	SATB1-AS1	intron_variant	11	FALSE	.	G	A	0.083	0.013	4.2e-10	9.377	0.656	0.643	0.715	A	G	-0.044	0.018	0.0143	1.843	0.283	A	G	-5.227	1.723e-07	--
rs7428918	3	18782806	SATB1-AS1	intron_variant	11	FALSE	.	G	A	0.083	0.013	3.16e-10	9.5	0.656	0.644	0.716	A	G	-0.043	0.018	0.017	1.77	0.283	A	G	-5.217	1.822e-07	--
rs6438417	3	117828868	AC092691.1	intron_variant	12	FALSE	.	T	G	-0.074	0.013	1.35e-08	7.869	0.371	0.389	0.315	G	T	0.045	0.017	0.00897	2.047	0.682	T	G	-4.986	6.167e-07	--
rs6438418	3	117829141	AC092691.1	intron_variant	12	FALSE	.	T	C	-0.074	0.013	1.43e-08	7.845	0.371	0.389	0.315	C	T	0.046	0.017	0.00758	2.12	0.682	T	C	-5.015	5.317e-07	--
rs1585084	3	117897197	AC092691.1	intron_variant	12	FALSE	.	T	C	-0.071	0.013	4.75e-08	7.323	0.372	0.39	0.304	C	T	0.043	0.018	0.0145	1.839	0.69	T	C	-4.753	2.007e-06	--
rs1585083	3	117897206	AC092691.1	intron_variant	12	FALSE	.	G	A	-0.071	0.013	4.75e-08	7.323	0.372	0.39	0.304	A	G	0.043	0.018	0.014	1.854	0.69	A	G	4.76	1.933e-06	++
rs7433886	3	117897290	AC092691.1	intron_variant	12	FALSE	.	T	C	-0.071	0.013	4.32e-08	7.365	0.372	0.391	0.305	C	T	0.043	0.018	0.0141	1.851	0.689	T	C	-4.769	1.848e-06	--
rs9824903	3	117902690	AC092691.1	intron_variant	12	FALSE	.	T	C	-0.073	0.013	2.03e-08	7.694	0.362	0.377	0.299	C	T	0.049	0.018	0.00524	2.281	0.695	T	C	-5.052	4.376e-07	--
rs28645478	3	117908099	AC092691.1	intron_variant	12	FALSE	.	T	C	-0.073	0.013	2.06e-08	7.686	0.362	0.378	0.301	C	T	0.048	0.018	0.00668	2.175	0.694	T	C	-5.002	5.676e-07	--
rs9828034	3	117908388	AC092691.1	intron_variant	12	FALSE	.	A	C	-0.073	0.013	2.1e-08	7.678	0.362	0.378	0.3	C	A	0.047	0.018	0.00782	2.107	0.694	A	C	-4.968	6.749e-07	--
rs6783146	3	117909681	AC092691.1	intron_variant	12	FALSE	.	T	G	-0.073	0.013	2.08e-08	7.683	0.362	0.378	0.299	G	T	0.047	0.018	0.0074	2.131	0.695	T	G	-4.981	6.331e-07	--
rs9849654	3	117912352	AC092691.1	intron_variant	12	FALSE	.	C	G	-0.071	0.013	4.75e-08	7.323	0.372	0.391	0.305	G	C	0.041	0.018	0.0199	1.701	0.689	C	G	-4.682	2.836e-06	--
rs1604060	3	118053189	AC068633.1	intron_variant	12	FALSE	.	G	A	0.085	0.016	4.56e-08	7.341	0.793	0.782	0.895	A	G	-0.1	0.026	8.91e-05	4.05	0.115	A	G	-5.646	1.643e-08	--
rs55805374	4	25318797	ZCCHC4	intron_variant	13	FALSE	.	G	T	-0.074	0.014	4.56e-08	7.341	0.689	0.678	0.532	T	G	0.061	0.034	0.0752	1.124	0.891	T	G	4.356	1.326e-05	++
rs766994498	4	129691517	.	intergenic_variant	16	FALSE	.	TTATA	T	-0.084	0.015	3.91e-08	7.408	0.222	0.164	0.206	.	.	.	.	.	.	.	.	.	.	.	.
rs72675812	4	129800946	LINC02465	intron_variant	16	FALSE	.	G	A	-0.071	0.013	4.64e-08	7.334	0.386	0.396	0.337	A	G	-0.014	0.017	0.425	0.372	0.657	A	G	2.8	0.005116	+-
rs2744939	6	34580429	AL031577.1	upstream_gene_variant	19	FALSE	.	A	T	0.09	0.016	8.57e-09	8.067	0.202	0.211	0.148	T	A	-0.127	0.024	9.91e-08	7.004	0.864	A	T	6.67	2.563e-11	++
rs2814985	6	34580519	AL031577.1	upstream_gene_variant	19	FALSE	.	T	C	0.09	0.016	8.6e-09	8.065	0.202	0.211	0.147	C	T	-0.128	0.024	7.92e-08	7.102	0.864	T	C	6.694	2.174e-11	++
rs779865819	6	34583567	C6orf106	downstream_gene_variant	19	FALSE	.	GC	G	0.086	0.016	2.86e-08	7.543	0.207	0.217	0.158	.	.	.	.	.	.	.	.	.	.	.	.
rs2744938	6	34584333	C6orf106	downstream_gene_variant	19	FALSE	.	G	A	0.086	0.016	2.95e-08	7.53	0.207	0.217	0.157	A	G	-0.123	0.023	7.14e-08	7.146	0.853	A	G	-6.578	4.779e-11	--
rs2814943	6	34584959	C6orf106	downstream_gene_variant	19	FALSE	.	A	G	0.089	0.016	1.32e-08	7.878	0.203	0.212	0.151	G	A	-0.127	0.023	5.29e-08	7.276	0.86	A	G	6.693	2.181e-11	++
rs2814944	6	34585020	C6orf106	downstream_gene_variant	19	FALSE	.	A	G	0.085	0.015	3.56e-08	7.448	0.207	0.218	0.157	G	A	-0.122	0.023	8.5e-08	7.071	0.853	A	G	6.539	6.189e-11	++
rs2744937	6	34589469	C6orf106	3_prime_UTR_variant	19	FALSE	.	T	C	0.089	0.016	1.2e-08	7.922	0.203	0.212	0.151	C	T	-0.127	0.023	5.37e-08	7.27	0.86	T	C	6.702	2.053e-11	++
rs2744977	6	34595283	C6orf106	intron_variant	19	FALSE	.	G	A	0.089	0.016	1.21e-08	7.918	0.203	0.212	0.151	A	G	-0.126	0.023	6.58e-08	7.182	0.86	A	G	-6.679	2.4e-11	--
rs762784252	6	34601701	C6orf106	intron_variant	19	FALSE	.	AC	A	0.14	0.024	7.54e-09	8.123	0.073	0.069	0.031	.	.	.	.	.	.	.	.	.	.	.	.
rs2814973	6	34601943	C6orf106	intron_variant	19	FALSE	.	T	C	0.09	0.016	1.02e-08	7.991	0.202	0.211	0.15	C	T	-0.126	0.023	7.63e-08	7.118	0.861	T	C	6.68	2.382e-11	++
rs2092344	6	34603145	C6orf106	intron_variant	19	FALSE	.	C	G	0.089	0.016	1.28e-08	7.893	0.203	0.212	0.15	G	C	-0.126	0.023	6.73e-08	7.172	0.86	C	G	6.671	2.542e-11	++
rs2814977	6	34608656	C6orf106	intron_variant	19	FALSE	.	A	G	0.089	0.016	1.23e-08	7.91	0.203	0.212	0.151	G	A	-0.126	0.023	6.86e-08	7.164	0.86	A	G	6.673	2.506e-11	++
rs11752260	6	34612974	C6orf106	intron_variant	19	FALSE	.	T	C	0.089	0.016	1.47e-08	7.834	0.202	0.212	0.15	C	T	-0.125	0.023	7.39e-08	7.131	0.86	T	C	6.647	2.995e-11	++
rs2744971	6	34613859	C6orf106	intron_variant	19	FALSE	.	G	T	0.089	0.016	1.16e-08	7.934	0.203	0.212	0.151	T	G	-0.125	0.023	7.36e-08	7.133	0.86	T	G	-6.671	2.54e-11	--
rs2744965	6	34621855	C6orf106	intron_variant	19	FALSE	.	T	C	0.089	0.016	1.21e-08	7.917	0.203	0.217	0.156	C	T	-0.122	0.023	1.65e-07	6.782	0.861	T	C	6.578	4.762e-11	++
rs2814983	6	34623430	C6orf106	intron_variant	19	FALSE	.	G	A	0.089	0.016	1.17e-08	7.933	0.203	0.212	0.151	A	G	-0.126	0.023	7.23e-08	7.141	0.86	A	G	-6.673	2.514e-11	--
rs2744964	6	34623543	C6orf106	intron_variant	19	FALSE	.	C	G	0.089	0.016	1.18e-08	7.929	0.203	0.212	0.151	G	C	-0.126	0.023	7.28e-08	7.138	0.86	C	G	6.671	2.541e-11	++
rs6907508	6	34624313	C6orf106	intron_variant	19	FALSE	.	G	A	0.088	0.016	3.29e-08	7.483	0.191	0.2	0.124	A	G	-0.128	0.025	3.94e-07	6.405	0.884	A	G	-6.376	1.815e-10	--
rs112546638	6	34634877	C6orf106	intron_variant	19	FALSE	.	GA	G	0.089	0.016	1.16e-08	7.935	0.203	0.212	0.15	.	.	.	.	.	.	.	.	.	.	.	.
rs2814986	6	34634908	C6orf106	intron_variant	19	FALSE	.	C	T	0.089	0.016	1.16e-08	7.935	0.203	0.211	0.151	T	C	-0.124	0.023	1.05e-07	6.979	0.86	T	C	-6.632	3.303e-11	--
rs2492863	6	34635869	C6orf106	intron_variant	19	FALSE	.	A	G	0.089	0.016	1.2e-08	7.921	0.203	0.212	0.151	G	A	-0.124	0.023	1.04e-07	6.985	0.86	A	G	6.63	3.346e-11	++
rs76967117	6	34635914	C6orf106	intron_variant	19	FALSE	.	A	G	0.088	0.016	3.22e-08	7.492	0.191	0.2	0.124	G	A	-0.128	0.025	4.6e-07	6.337	0.885	A	G	6.36	2.014e-10	++
rs3839632	6	34636408	C6orf106	intron_variant	19	FALSE	.	AT	A	0.086	0.015	2.74e-08	7.563	0.207	0.217	0.156	.	.	.	.	.	.	.	.	.	.	.	.
rs3800461	6	34648545	C6orf106	intron_variant	19	FALSE	.	C	G	0.088	0.016	3.18e-08	7.498	0.191	0.199	0.123	G	C	-0.129	0.025	3.31e-07	6.48	0.885	C	G	6.4	1.558e-10	++
rs1380697114	6	34650092	C6orf106	intron_variant	19	FALSE	.	T	TA	0.089	0.016	1.19e-08	7.926	0.203	0.212	0.15	.	.	.	.	.	.	.	.	.	.	.	.
rs2814993	6	34651116	C6orf106	intron_variant	19	FALSE	.	A	G	0.089	0.016	1.17e-08	7.932	0.203	0.212	0.15	G	A	-0.125	0.023	8.13e-08	7.09	0.861	A	G	6.66	2.747e-11	++
rs2744956	6	34651160	C6orf106	intron_variant	19	FALSE	.	C	T	0.089	0.016	1.2e-08	7.921	0.203	0.212	0.15	T	C	-0.122	0.023	1.79e-07	6.748	0.861	T	C	-6.57	5.024e-11	--
rs2744955	6	34651181	C6orf106	intron_variant	19	FALSE	.	G	C	0.089	0.016	1.15e-08	7.938	0.203	0.212	0.15	C	G	-0.126	0.023	7.12e-08	7.148	0.861	C	G	-6.676	2.462e-11	--
rs2814994	6	34652376	C6orf106	intron_variant	19	FALSE	.	A	T	0.089	0.016	1.2e-08	7.921	0.203	0.212	0.15	T	A	-0.122	0.023	1.96e-07	6.709	0.861	A	T	6.56	5.379e-11	++
rs2814996	6	34653537	C6orf106	intron_variant	19	FALSE	.	C	T	0.089	0.016	1.15e-08	7.938	0.203	0.212	0.15	T	C	-0.125	0.023	7.76e-08	7.11	0.861	T	C	-6.666	2.628e-11	--
rs2744954	6	34653693	C6orf106	intron_variant	19	FALSE	.	G	A	0.089	0.016	1.15e-08	7.938	0.203	0.212	0.15	A	G	-0.125	0.023	7.75e-08	7.111	0.861	A	G	-6.666	2.626e-11	--
rs145294670	6	34654784	C6orf106	splice_region_variant	19	FALSE	.	A	AG	0.088	0.016	3.42e-08	7.466	0.191	0.199	0.124	.	.	.	.	.	.	.	.	.	.	.	.
rs112540634	6	34656128	C6orf106	intron_variant	19	FALSE	.	T	C	0.088	0.016	2.25e-08	7.649	0.201	0.211	0.146	C	T	-0.119	0.024	4.59e-07	6.338	0.864	T	C	6.398	1.57e-10	++
rs2815005	6	34671070	C6orf106	intron_variant	19	FALSE	.	A	G	0.089	0.016	1.24e-08	7.908	0.203	0.212	0.15	G	A	-0.126	0.023	7.32e-08	7.135	0.861	A	G	6.665	2.638e-11	++
rs2744942	6	34675975	C6orf106	intron_variant	19	FALSE	.	C	T	0.089	0.016	1.13e-08	7.945	0.203	0.212	0.15	T	C	-0.126	0.023	7.33e-08	7.135	0.861	T	C	-6.674	2.488e-11	--
rs2492859	6	34677489	C6orf106	intron_variant	19	FALSE	.	G	A	0.089	0.016	1.18e-08	7.929	0.203	0.211	0.15	A	G	-0.126	0.023	7.3e-08	7.137	0.861	A	G	-6.671	2.548e-11	--
rs762082838	6	34683157	C6orf106	intron_variant	19	FALSE	.	C	CGT	0.089	0.016	1.15e-08	7.94	0.202	0.209	0.15	.	.	.	.	.	.	.	.	.	.	.	.
rs2814948	6	34685636	RN7SL200P	non_coding_transcript_exon_variant	19	FALSE	.	A	G	0.089	0.016	1.13e-08	7.947	0.203	0.211	0.15	G	A	-0.126	0.023	7.31e-08	7.136	0.861	A	G	6.675	2.476e-11	++
rs2744947	6	34690032	C6orf106	intron_variant	19	FALSE	.	T	A	0.089	0.016	1.1e-08	7.96	0.203	0.212	0.151	A	T	-0.125	0.023	9e-08	7.046	0.861	A	T	-6.655	2.83e-11	--
rs59136961	6	34690788	C6orf106	intron_variant	19	FALSE	.	AGTTTT	A	-0.089	0.016	1.13e-08	7.947	0.797	0.787	0.845	A	AGTTTT	0.124	0.023	1.06e-07	6.975	0.143	A	AGTTTT	6.634	3.258e-11	++
rs2744972	6	34691277	C6orf106	intron_variant	19	FALSE	.	C	T	-0.089	0.016	1.11e-08	7.953	0.797	0.789	0.849	T	C	0.124	0.023	9.61e-08	7.017	0.14	T	C	6.646	3.003e-11	++
rs3800457	6	34695821	C6orf106	intron_variant	19	FALSE	.	T	C	-0.088	0.016	1.52e-08	7.819	0.797	0.788	0.85	C	T	0.125	0.023	9.41e-08	7.026	0.14	T	C	-6.617	3.667e-11	--
rs3842139	6	34697901	C6orf106	upstream_gene_variant	19	FALSE	.	CAA	C	-0.089	0.016	1.17e-08	7.931	0.798	0.788	0.849	C	CAA	0.074	0.021	0.000544	3.264	0.263	CAA	C	-5.51	3.589e-08	--
rs4713824	6	34712793	AL451165.1	upstream_gene_variant	19	FALSE	.	C	T	-0.089	0.016	1.11e-08	7.956	0.797	0.788	0.849	T	C	0.123	0.023	1.24e-07	6.908	0.14	T	C	6.619	3.609e-11	++
rs6938239	6	34715858	AL451165.1	non_coding_transcript_exon_variant	19	FALSE	.	A	G	-0.089	0.016	1.17e-08	7.93	0.797	0.788	0.85	G	A	0.123	0.023	1.29e-07	6.891	0.14	A	G	-6.609	3.87e-11	--
rs6930421	6	34721349	.	intergenic_variant	19	FALSE	.	A	C	-0.089	0.016	1.21e-08	7.918	0.795	0.788	0.85	C	A	0.122	0.023	1.86e-07	6.73	0.14	A	C	-6.565	5.211e-11	--
rs11455465	6	34724697	.	intergenic_variant	19	FALSE	.	CT	C	-0.087	0.016	3.19e-08	7.496	0.801	0.772	0.845	C	CT	0.12	0.023	2.41e-07	6.617	0.142	CT	C	-6.435	1.236e-10	--
rs2764203	6	34741124	AL139100.1	upstream_gene_variant	19	FALSE	.	G	A	0.085	0.016	4.67e-08	7.33	0.207	0.217	0.157	A	G	-0.113	0.023	7.63e-07	6.117	0.854	A	G	-6.262	3.801e-10	--
rs9462007	6	34747564	AL139100.1	downstream_gene_variant	19	FALSE	.	T	C	0.085	0.016	4.7e-08	7.328	0.207	0.218	0.158	C	T	-0.113	0.023	8.03e-07	6.095	0.854	T	C	6.255	3.964e-10	++
rs61431557	6	34749801	.	intergenic_variant	19	FALSE	.	T	C	0.088	0.016	1.74e-08	7.76	0.202	0.208	0.147	C	T	-0.115	0.024	1.07e-06	5.969	0.863	T	C	6.326	2.523e-10	++
rs9469860	6	34757038	SNRPC	upstream_gene_variant	19	FALSE	.	T	C	0.085	0.016	4.45e-08	7.352	0.207	0.217	0.158	C	T	-0.116	0.023	3.63e-07	6.44	0.854	T	C	6.353	2.108e-10	++
rs59142559	6	34759410	SNRPC	intron_variant	19	FALSE	.	T	C	0.084	0.015	4.61e-08	7.336	0.21	0.219	0.174	C	T	-0.096	0.022	1.3e-05	4.887	0.838	T	C	5.911	3.395e-09	++
rs9462016	6	34772013	SNRPC	intron_variant	19	FALSE	.	A	C	0.085	0.016	4.49e-08	7.348	0.207	0.217	0.158	C	A	-0.114	0.023	7.09e-07	6.149	0.854	A	C	6.275	3.501e-10	++
rs111498384	6	34791725	UHRF1BP1	upstream_gene_variant	19	FALSE	.	C	CTGAG	0.085	0.016	4.49e-08	7.348	0.207	0.217	0.156	.	.	.	.	.	.	.	.	.	.	.	.
rs9469890	6	34796205	UHRF1BP1	intron_variant	19	FALSE	.	T	C	0.085	0.016	4.48e-08	7.349	0.207	0.217	0.158	C	T	-0.113	0.023	7.98e-07	6.098	0.854	T	C	6.261	3.817e-10	++
rs9469895	6	34809624	UHRF1BP1	intron_variant	19	FALSE	.	T	G	0.085	0.016	4.68e-08	7.33	0.207	0.217	0.157	G	T	-0.113	0.023	8.01e-07	6.096	0.854	T	G	6.256	3.942e-10	++
rs111686366	6	34815241	UHRF1BP1	intron_variant	19	FALSE	.	GTGTTTGTT	G	0.085	0.016	3.83e-08	7.417	0.206	0.215	0.154	.	.	.	.	.	.	.	.	.	.	.	.
rs9462025	6	34826059	UHRF1BP1	intron_variant	19	FALSE	.	C	T	0.085	0.016	4.56e-08	7.341	0.206	0.075	0.145	T	C	-0.113	0.023	7.8e-07	6.108	0.854	T	C	-6.262	3.8e-10	--
rs11759235	6	34827325	UHRF1BP1	intron_variant	19	FALSE	.	G	A	0.085	0.016	4.94e-08	7.306	0.206	0.216	0.158	A	G	-0.112	0.023	8.91e-07	6.05	0.854	A	G	-6.238	4.436e-10	--
rs112563428	6	34832658	UHRF1BP1	intron_variant	19	FALSE	.	T	C	0.089	0.016	2.68e-08	7.572	0.19	0.198	0.126	C	T	-0.124	0.025	8.75e-07	6.058	0.882	T	C	6.305	2.888e-10	++
rs34964799	6	34837519	UHRF1BP1	intron_variant	19	FALSE	.	TA	T	0.085	0.016	4.87e-08	7.313	0.206	0.219	0.158	.	.	.	.	.	.	.	.	.	.	.	.
rs112225393	6	34838496	UHRF1BP1	intron_variant	19	FALSE	.	CA	C	0.085	0.016	4.94e-08	7.306	0.206	0.216	0.157	C	CA	-0.113	0.023	7.13e-07	6.147	0.854	CA	C	6.264	3.751e-10	++
rs9469907	6	34843022	UHRF1BP1	intron_variant	19	FALSE	.	C	T	0.085	0.016	4.87e-08	7.313	0.206	0.216	0.158	T	C	-0.113	0.023	7.58e-07	6.12	0.853	T	C	-6.258	3.888e-10	--
rs9654581	6	34846322	UHRF1BP1	intron_variant	19	FALSE	.	G	T	0.085	0.016	4.75e-08	7.324	0.206	0.216	0.157	T	G	-0.113	0.023	7.63e-07	6.117	0.854	T	G	-6.26	3.841e-10	--
rs9469911	6	34853617	UHRF1BP1	intron_variant	19	FALSE	.	G	A	0.088	0.016	2.07e-08	7.685	0.202	0.212	0.153	A	G	-0.118	0.023	3.97e-07	6.401	0.86	A	G	-6.424	1.329e-10	--
rs16894959	6	34857885	UHRF1BP1	synonymous_variant	19	FALSE	.	C	T	0.088	0.016	2.26e-08	7.647	0.202	0.211	0.152	T	C	-0.119	0.023	3.47e-07	6.46	0.86	T	C	-6.43	1.276e-10	--
rs6931366	6	51115049	.	intergenic_variant	20	FALSE	.	C	T	-0.071	0.013	2.38e-08	7.624	0.442	0.464	0.311	T	C	0.013	0.018	0.458	0.339	0.695	T	C	3.799	0.0001453	++
rs1886570	6	51117218	.	regulatory_region_variant	20	FALSE	.	T	C	-0.071	0.013	2.47e-08	7.607	0.442	0.464	0.31	C	T	0.013	0.018	0.464	0.334	0.695	T	C	-3.789	0.0001511	--
rs6912395	6	51120659	.	intergenic_variant	20	FALSE	.	A	G	-0.071	0.013	2.31e-08	7.636	0.442	0.463	0.312	G	A	0.013	0.018	0.445	0.352	0.695	A	G	-3.815	0.0001361	--
rs9357689	6	51122408	.	intergenic_variant	20	FALSE	.	T	C	-0.071	0.013	2.29e-08	7.64	0.442	0.463	0.309	C	T	0.014	0.018	0.44	0.357	0.695	T	C	-3.822	0.0001326	--
rs9395663	6	51124688	.	intergenic_variant	20	FALSE	.	C	T	-0.071	0.013	2.2e-08	7.657	0.442	0.465	0.313	T	C	0.014	0.018	0.44	0.356	0.694	T	C	3.825	0.0001308	++
.	6	51131688	.	intergenic_variant	20	FALSE	.	C	T	-0.071	0.013	2.35e-08	7.629	0.442	.	.	.	.	.	.	.	.	.	.	.	.	.	.
.	6	51132310	.	intergenic_variant	20	FALSE	.	A	T	-0.071	0.013	2.27e-08	7.644	0.442	.	.	.	.	.	.	.	.	.	.	.	.	.	.
.	6	51133350	.	intergenic_variant	20	FALSE	.	AT	A	-0.071	0.013	2.48e-08	7.605	0.443	.	.	.	.	.	.	.	.	.	.	.	.	.	.
.	6	51135561	.	intergenic_variant	20	FALSE	.	G	A	-0.071	0.013	2.31e-08	7.636	0.443	.	.	.	.	.	.	.	.	.	.	.	.	.	.
.	6	51140957	.	intergenic_variant	20	FALSE	.	C	CTA	-0.071	0.013	2.04e-08	7.69	0.443	.	.	.	.	.	.	.	.	.	.	.	.	.	.
.	6	51142173	.	intergenic_variant	20	FALSE	.	G	A	-0.072	0.013	1.93e-08	7.714	0.443	.	.	.	.	.	.	.	.	.	.	.	.	.	.
.	6	51142594	.	intergenic_variant	20	FALSE	.	G	C	-0.071	0.013	2.31e-08	7.636	0.443	.	.	.	.	.	.	.	.	.	.	.	.	.	.
.	6	51143798	.	intergenic_variant	20	FALSE	.	G	A	-0.071	0.013	2.22e-08	7.653	0.443	.	.	.	.	.	.	.	.	.	.	.	.	.	.
.	6	51148404	.	intergenic_variant	20	FALSE	.	GA	G	0.07	0.013	3.07e-08	7.513	0.506	.	.	.	.	.	.	.	.	.	.	.	.	.	.
.	6	51149152	.	intergenic_variant	20	FALSE	.	C	T	0.07	0.013	3.13e-08	7.505	0.506	.	.	.	.	.	.	.	.	.	.	.	.	.	.
.	6	51150322	.	intergenic_variant	20	FALSE	.	CT	C	0.07	0.013	3.15e-08	7.501	0.506	.	.	.	.	.	.	.	.	.	.	.	.	.	.
.	6	51157319	.	intergenic_variant	20	FALSE	.	G	A	0.07	0.013	3.14e-08	7.503	0.506	.	.	.	.	.	.	.	.	.	.	.	.	.	.
.	6	51158792	.	intergenic_variant	20	FALSE	.	G	A	0.07	0.013	3.72e-08	7.429	0.505	.	.	.	.	.	.	.	.	.	.	.	.	.	.
.	6	51163450	.	intergenic_variant	20	FALSE	.	G	A	0.07	0.013	3.18e-08	7.498	0.506	.	.	.	.	.	.	.	.	.	.	.	.	.	.
.	6	51164398	.	intergenic_variant	20	FALSE	.	C	T	0.07	0.013	3.15e-08	7.502	0.505	.	.	.	.	.	.	.	.	.	.	.	.	.	.
.	6	51164840	.	intergenic_variant	20	FALSE	.	G	A	0.07	0.013	3.14e-08	7.503	0.505	.	.	.	.	.	.	.	.	.	.	.	.	.	.
.	6	51165934	.	intergenic_variant	20	FALSE	.	T	A	0.07	0.013	3.64e-08	7.439	0.505	.	.	.	.	.	.	.	.	.	.	.	.	.	.
.	6	51167075	.	TF_binding_site_variant	20	FALSE	.	G	A	0.07	0.013	3.19e-08	7.497	0.505	.	.	.	.	.	.	.	.	.	.	.	.	.	.
.	6	51169806	.	intergenic_variant	20	FALSE	.	C	T	0.07	0.013	3.2e-08	7.495	0.506	.	.	.	.	.	.	.	.	.	.	.	.	.	.
.	6	51169876	.	intergenic_variant	20	FALSE	.	A	T	0.07	0.013	3.02e-08	7.519	0.505	.	.	.	.	.	.	.	.	.	.	.	.	.	.
.	6	51170134	.	intergenic_variant	20	FALSE	.	T	C	0.07	0.013	3.2e-08	7.495	0.505	.	.	.	.	.	.	.	.	.	.	.	.	.	.
.	6	51170273	.	intergenic_variant	20	FALSE	.	A	AT	0.07	0.013	3.62e-08	7.441	0.505	.	.	.	.	.	.	.	.	.	.	.	.	.	.
.	6	51170589	.	intergenic_variant	20	FALSE	.	G	A	0.07	0.013	3.28e-08	7.485	0.506	.	.	.	.	.	.	.	.	.	.	.	.	.	.
.	6	51170899	.	intergenic_variant	20	FALSE	.	C	G	0.07	0.013	3.36e-08	7.474	0.505	.	.	.	.	.	.	.	.	.	.	.	.	.	.
.	6	51171294	.	intergenic_variant	20	FALSE	.	CAAAG	C	0.07	0.013	3.45e-08	7.462	0.505	.	.	.	.	.	.	.	.	.	.	.	.	.	.
.	6	51171295	.	intergenic_variant	20	FALSE	.	TTA	T	0.07	0.013	3.52e-08	7.454	0.505	.	.	.	.	.	.	.	.	.	.	.	.	.	.
.	6	51171297	.	intergenic_variant	20	FALSE	.	A	C	0.07	0.013	3.52e-08	7.454	0.505	.	.	.	.	.	.	.	.	.	.	.	.	.	.
.	6	51171305	.	intergenic_variant	20	FALSE	.	T	TA	0.07	0.013	3.52e-08	7.454	0.505	.	.	.	.	.	.	.	.	.	.	.	.	.	.
.	6	51171945	.	intergenic_variant	20	FALSE	.	C	T	-0.072	0.013	1.26e-08	7.901	0.47	.	.	.	.	.	.	.	.	.	.	.	.	.	.
.	6	51171948	.	intergenic_variant	20	FALSE	.	G	A	0.07	0.013	2.8e-08	7.553	0.506	.	.	.	.	.	.	.	.	.	.	.	.	.	.
.	6	51172069	.	intergenic_variant	20	FALSE	.	T	C	0.07	0.013	3.05e-08	7.515	0.505	.	.	.	.	.	.	.	.	.	.	.	.	.	.
.	6	51172146	.	intergenic_variant	20	FALSE	.	TA	T	0.07	0.013	3.53e-08	7.452	0.505	.	.	.	.	.	.	.	.	.	.	.	.	.	.
.	6	51172416	.	intergenic_variant	20	FALSE	.	G	A	0.07	0.013	3.22e-08	7.492	0.506	.	.	.	.	.	.	.	.	.	.	.	.	.	.
.	6	51172592	.	intergenic_variant	20	FALSE	.	T	C	0.07	0.013	3.18e-08	7.498	0.506	.	.	.	.	.	.	.	.	.	.	.	.	.	.
.	6	51173590	.	intergenic_variant	20	FALSE	.	A	C	0.069	0.013	4.97e-08	7.303	0.506	.	.	.	.	.	.	.	.	.	.	.	.	.	.
.	6	51174053	.	intergenic_variant	20	FALSE	.	C	G	0.07	0.013	3.38e-08	7.471	0.505	.	.	.	.	.	.	.	.	.	.	.	.	.	.
.	6	51176497	.	intergenic_variant	20	FALSE	.	T	C	0.07	0.013	3.27e-08	7.486	0.506	.	.	.	.	.	.	.	.	.	.	.	.	.	.
.	6	51177076	.	intergenic_variant	20	FALSE	.	T	A	0.07	0.013	3.25e-08	7.488	0.506	.	.	.	.	.	.	.	.	.	.	.	.	.	.
.	6	51177514	.	intergenic_variant	20	FALSE	.	C	T	0.07	0.013	2.95e-08	7.531	0.505	.	.	.	.	.	.	.	.	.	.	.	.	.	.
.	6	51178837	.	intergenic_variant	20	FALSE	.	T	TTGTGA	0.07	0.013	3.26e-08	7.487	0.505	.	.	.	.	.	.	.	.	.	.	.	.	.	.
.	6	51179802	.	intergenic_variant	20	FALSE	.	A	G	0.07	0.013	2.99e-08	7.524	0.505	.	.	.	.	.	.	.	.	.	.	.	.	.	.
.	6	51183772	.	intergenic_variant	20	FALSE	.	G	T	0.069	0.013	3.94e-08	7.404	0.505	.	.	.	.	.	.	.	.	.	.	.	.	.	.
.	6	51185685	.	intergenic_variant	20	FALSE	.	C	A	0.069	0.013	3.84e-08	7.416	0.505	.	.	.	.	.	.	.	.	.	.	.	.	.	.
.	6	51191804	.	intergenic_variant	20	FALSE	.	A	G	0.069	0.013	3.92e-08	7.406	0.505	.	.	.	.	.	.	.	.	.	.	.	.	.	.
.	6	51212348	.	intergenic_variant	20	FALSE	.	C	CTA	-0.072	0.013	1.37e-08	7.864	0.468	.	.	.	.	.	.	.	.	.	.	.	.	.	.
rs75758240	6	51438543	.	intergenic_variant	20	FALSE	.	A	C	-0.118	0.021	2.77e-08	7.557	0.097	0.107	0.022	C	A	0.079	0.059	0.185	0.733	0.981	A	C	-4.135	3.554e-05	--
rs759990220	6	51441045	.	intergenic_variant	20	FALSE	.	A	ATTTG	-0.118	0.021	2.81e-08	7.551	0.097	0.106	0.022	.	.	.	.	.	.	.	.	.	.	.	.
rs201893954	6	51441050	.	intergenic_variant	20	FALSE	.	A	G	-0.118	0.021	2.81e-08	7.551	0.097	0.106	0.022	G	A	0.105	0.06	0.0786	1.105	0.981	A	G	-4.395	1.109e-05	--
rs73738098	6	51441132	.	intergenic_variant	20	FALSE	.	T	C	-0.118	0.021	2.81e-08	7.551	0.097	0.107	0.022	C	T	0.093	0.059	0.118	0.928	0.981	T	C	-4.277	1.896e-05	--
rs6928877	6	51467364	RF00572	downstream_gene_variant	20	FALSE	.	C	A	-0.119	0.021	2.02e-08	7.695	0.098	0.108	0.022	A	C	0.105	0.06	0.0786	1.105	0.981	A	C	4.429	9.45e-06	++
rs9367434	6	51480880	.	intergenic_variant	20	FALSE	.	G	A	-0.12	0.021	1.76e-08	7.755	0.098	0.109	0.022	A	G	0.112	0.059	0.0595	1.225	0.981	A	G	4.519	6.2e-06	++
rs9381973	6	51491284	.	intergenic_variant	20	FALSE	.	A	G	-0.116	0.021	3.62e-08	7.441	0.1	0.11	0.027	G	A	0.111	0.055	0.0416	1.381	0.977	A	G	-4.536	5.738e-06	--
rs9357697	6	51495958	.	regulatory_region_variant	20	FALSE	.	T	C	-0.12	0.021	1.72e-08	7.765	0.098	0.108	0.021	C	T	0.109	0.059	0.0664	1.178	0.981	T	C	-4.492	7.05e-06	--
rs9381974	6	51498740	.	intergenic_variant	20	FALSE	.	G	C	-0.119	0.021	1.84e-08	7.735	0.098	0.109	0.021	C	G	0.112	0.059	0.0604	1.219	0.981	C	G	4.51	6.47e-06	++
rs73738111	6	51501685	.	intergenic_variant	20	FALSE	.	C	A	-0.119	0.021	1.8e-08	7.744	0.098	0.109	0.021	A	C	0.121	0.059	0.0418	1.379	0.981	A	C	4.608	4.068e-06	++
rs75240627	6	51506664	.	intergenic_variant	20	FALSE	.	G	A	-0.119	0.021	1.81e-08	7.743	0.098	0.108	0.021	A	G	0.111	0.06	0.0627	1.203	0.981	A	G	4.502	6.718e-06	++
rs1436255262	6	51509687	.	intergenic_variant	20	FALSE	.	G	GC	-0.119	0.021	1.81e-08	7.743	0.098	0.108	0.021	.	.	.	.	.	.	.	.	.	.	.	.
rs9349585	6	51513294	.	intergenic_variant	20	FALSE	.	G	A	-0.119	0.022	3.76e-08	7.425	0.094	0.106	0.006	.	.	.	.	.	.	.	.	.	.	.	.
rs58338888	6	51517702	.	intergenic_variant	20	FALSE	.	T	C	-0.119	0.021	1.93e-08	7.716	0.098	0.109	0.022	C	T	0.117	0.059	0.0488	1.311	0.981	T	C	-4.562	5.076e-06	--
rs6927317	6	51551109	.	intergenic_variant	20	FALSE	.	C	T	0.071	0.013	3.08e-08	7.511	0.399	0.401	0.406	T	C	-0.049	0.017	0.00302	2.52	0.606	T	C	-5.113	3.177e-07	--
rs2439033	6	51557748	.	intergenic_variant	20	FALSE	.	A	T	-0.07	0.013	4.45e-08	7.352	0.603	0.601	0.609	T	A	0.048	0.017	0.00425	2.372	0.38	A	T	-5.01	5.452e-07	--
rs376846368	6	51560304	.	intergenic_variant	20	FALSE	.	TCAGA	T	-0.123	0.023	4.97e-08	7.304	0.086	0.082	0.02	.	.	.	.	.	.	.	.	.	.	.	.
rs1349370711	6	51560306	.	intergenic_variant	20	FALSE	.	T	TTCTG	-0.123	0.023	4.65e-08	7.332	0.086	0.086	0.02	.	.	.	.	.	.	.	.	.	.	.	.
rs4715224	6	51562519	.	intergenic_variant	20	FALSE	.	A	T	0.07	0.013	4.98e-08	7.303	0.398	0.399	0.393	T	A	-0.047	0.017	0.00455	2.342	0.619	A	T	4.984	6.22e-07	++
rs16881581	6	51566731	.	intergenic_variant	20	FALSE	.	C	T	0.07	0.013	4.68e-08	7.33	0.397	0.397	0.391	T	C	-0.048	0.017	0.00411	2.386	0.62	T	C	-5.011	5.428e-07	--
rs2243865	6	51570926	.	intergenic_variant	20	FALSE	.	C	T	-0.123	0.023	4.39e-08	7.358	0.086	0.096	0.022	T	C	0.102	0.057	0.0734	1.134	0.979	T	C	4.366	1.263e-05	++
rs2491424	6	51575256	.	intergenic_variant	20	FALSE	.	A	G	-0.123	0.023	4.28e-08	7.369	0.086	0.096	0.022	G	A	0.102	0.057	0.0718	1.144	0.979	A	G	-4.375	1.212e-05	--
rs10498789	6	51579809	.	intergenic_variant	20	FALSE	.	T	C	0.071	0.013	3.63e-08	7.44	0.385	0.385	0.391	C	T	-0.05	0.017	0.00285	2.546	0.62	T	C	5.106	3.283e-07	++
rs984189860	6	51580672	.	intergenic_variant	20	FALSE	.	T	TAGAG	-0.124	0.023	3.91e-08	7.408	0.086	0.096	0.022	.	.	.	.	.	.	.	.	.	.	.	.
rs760909898	6	51583374	.	intergenic_variant	20	FALSE	.	T	TG	0.071	0.013	3.71e-08	7.431	0.385	0.385	0.391	.	.	.	.	.	.	.	.	.	.	.	.
rs12661670	6	51584285	.	intergenic_variant	20	FALSE	.	T	C	0.071	0.013	3.71e-08	7.431	0.385	0.386	0.391	C	T	-0.05	0.017	0.00279	2.555	0.62	T	C	5.108	3.252e-07	++
rs62461282	6	51586802	.	intergenic_variant	20	FALSE	.	C	G	0.071	0.013	3.82e-08	7.418	0.385	0.387	0.393	G	C	-0.05	0.017	0.00293	2.534	0.62	C	G	5.096	3.468e-07	++
rs2579994	6	51589628	.	intergenic_variant	20	FALSE	.	A	G	0.072	0.013	1.24e-08	7.908	0.579	0.575	0.587	G	A	-0.074	0.016	7.29e-06	5.137	0.417	A	G	6.124	9.132e-10	++
rs2784243	6	51589842	.	intergenic_variant	20	FALSE	.	T	C	0.072	0.013	1.18e-08	7.927	0.579	0.573	0.584	C	T	-0.075	0.016	5.59e-06	5.253	0.417	T	C	6.162	7.169e-10	++
rs7739999	6	51596721	AL355997.1	upstream_gene_variant	20	FALSE	.	C	T	-0.124	0.023	3.91e-08	7.408	0.086	0.095	0.022	T	C	0.102	0.057	0.0734	1.134	0.979	T	C	4.379	1.193e-05	++
rs116295002	6	51600025	AL355997.1	non_coding_transcript_exon_variant	20	FALSE	.	A	T	-0.124	0.023	3.93e-08	7.405	0.086	0.096	0.022	T	A	0.1	0.057	0.0805	1.094	0.979	A	T	-4.353	1.346e-05	--
rs76065745	6	51601469	AL355997.1	intron_variant	20	FALSE	.	T	C	-0.124	0.023	3.94e-08	7.405	0.086	0.096	0.022	C	T	0.103	0.057	0.0714	1.146	0.979	T	C	-4.386	1.156e-05	--
rs2784187	6	51603341	AL355997.1	intron_variant	20	FALSE	.	C	T	0.073	0.013	9.65e-09	8.015	0.58	0.575	0.587	T	C	-0.074	0.016	6.7e-06	5.174	0.417	T	C	-6.16	7.284e-10	--
rs2784191	6	51611037	AL355997.1	intron_variant	20	FALSE	.	C	T	0.072	0.013	1.54e-08	7.813	0.583	0.579	0.601	T	C	-0.069	0.017	2.69e-05	4.57	0.403	T	C	-5.928	3.061e-09	--
rs2579997	6	51611239	AL355997.1	intron_variant	20	FALSE	.	T	C	0.072	0.013	1.46e-08	7.837	0.584	0.577	0.611	C	T	-0.07	0.017	2.45e-05	4.611	0.395	T	C	5.947	2.733e-09	++
rs9370040	6	51627366	PKHD1	intron_variant	20	FALSE	.	A	T	-0.071	0.013	3.01e-08	7.521	0.421	0.443	0.351	T	A	0.052	0.017	0.00244	2.613	0.653	A	T	-5.155	2.542e-07	--
rs12212034	6	51628064	PKHD1	intron_variant	20	FALSE	.	T	C	-0.071	0.013	2.49e-08	7.604	0.422	0.442	0.351	C	T	0.053	0.017	0.00206	2.686	0.652	T	C	-5.205	1.942e-07	--
rs12192780	6	51643213	PKHD1	intron_variant	20	FALSE	.	G	T	-0.071	0.013	2.69e-08	7.571	0.421	0.44	0.351	T	G	0.053	0.017	0.00197	2.705	0.652	T	G	5.205	1.943e-07	++
rs2211058	6	97738421	AL589740.1	intron_variant	21	FALSE	.	A	G	0.09	0.016	1.68e-08	7.774	0.807	0.81	0.829	G	A	-0.021	0.022	0.334	0.476	0.168	A	G	3.97	7.201e-05	++
rs58169303	7	1843638	MAD1L1	intron_variant	22	FALSE	.	C	T	-0.079	0.014	3.98e-08	7.4	0.26	0.28	0.196	T	C	0.035	0.021	0.0965	1.015	0.816	T	C	4.3	1.712e-05	++
rs56226325	7	2039346	MAD1L1	intron_variant	22	FALSE	.	T	C	-0.094	0.015	1.45e-09	8.84	0.207	0.217	0.163	C	T	0.049	0.022	0.0294	1.531	0.846	T	C	-4.946	7.575e-07	--
rs11766468	7	2042969	MAD1L1	intron_variant	22	FALSE	.	A	G	-0.095	0.016	1.23e-09	8.911	0.204	0.214	0.157	G	A	0.048	0.023	0.0367	1.435	0.853	A	G	-4.908	9.19e-07	--
rs62444906	7	2043526	MAD1L1	intron_variant	22	FALSE	.	T	G	-0.095	0.016	1.23e-09	8.909	0.204	0.214	0.157	G	T	0.049	0.023	0.0341	1.468	0.853	T	G	-4.926	8.39e-07	--
rs62444907	7	2043632	MAD1L1	intron_variant	22	FALSE	.	T	C	-0.094	0.015	1.15e-09	8.941	0.208	0.218	0.164	C	T	0.05	0.023	0.0256	1.591	0.847	T	C	-5.001	5.708e-07	--
rs9639202	7	2047680	MAD1L1	intron_variant	22	FALSE	.	A	G	-0.093	0.015	1.8e-09	8.744	0.207	0.218	0.162	G	A	0.047	0.023	0.0382	1.417	0.848	A	G	-4.861	1.169e-06	--
rs55770986	7	2048188	MAD1L1	intron_variant	22	FALSE	.	C	T	-0.093	0.015	1.75e-09	8.758	0.207	0.218	0.162	T	C	0.047	0.023	0.0377	1.424	0.848	T	C	4.868	1.128e-06	++
rs9969125	7	2048825	MAD1L1	intron_variant	22	FALSE	.	T	C	-0.093	0.015	1.75e-09	8.758	0.207	0.217	0.162	C	T	0.047	0.023	0.0373	1.428	0.848	T	C	-4.87	1.114e-06	--
rs55638800	7	2050418	MAD1L1	intron_variant	22	FALSE	.	T	TG	-0.093	0.015	1.75e-09	8.758	0.207	0.218	0.162	.	.	.	.	.	.	.	.	.	.	.	.
rs56263929	7	2050669	MAD1L1	intron_variant	22	FALSE	.	T	TG	-0.093	0.015	1.75e-09	8.757	0.207	0.217	0.162	.	.	.	.	.	.	.	.	.	.	.	.
rs141754105	7	2061354	MAD1L1	intron_variant	22	FALSE	.	TTAAAA	T	-0.089	0.016	1.69e-08	7.773	0.195	0.19	0.155	.	.	.	.	.	.	.	.	.	.	.	.
rs55810445	7	2064104	MAD1L1	intron_variant	22	FALSE	.	T	C	-0.087	0.016	3.05e-08	7.516	0.198	0.211	0.158	C	T	0.046	0.023	0.0433	1.363	0.851	T	C	-4.544	5.517e-06	--
rs11760737	7	2064420	MAD1L1	intron_variant	22	FALSE	.	C	T	-0.088	0.016	1.92e-08	7.718	0.198	0.211	0.157	T	C	0.047	0.023	0.0405	1.392	0.851	T	C	4.609	4.041e-06	++
rs4730636	7	114391964	FOXP2	intron_variant	23	FALSE	.	C	T	-0.069	0.013	3.64e-08	7.439	0.525	0.531	0.531	T	C	0.097	0.016	2.5e-09	8.602	0.481	T	C	6.902	5.137e-12	++
rs35624276	7	114400048	FOXP2	intron_variant	23	FALSE	.	A	G	-0.074	0.013	4.28e-09	8.369	0.506	0.512	0.492	G	A	0.103	0.016	2.99e-10	9.524	0.517	A	G	-7.325	2.391e-13	--
rs12536335	7	114403104	FOXP2	intron_variant	23	FALSE	.	G	A	-0.073	0.013	7.85e-09	8.105	0.465	0.471	0.43	A	G	0.1	0.016	1.24e-09	8.907	0.573	A	G	7.129	1.011e-12	++
rs2030915	7	114406314	FOXP2	intron_variant	23	FALSE	.	G	C	-0.073	0.013	5.87e-09	8.231	0.464	0.471	0.43	C	G	0.101	0.016	7.46e-10	9.127	0.573	C	G	7.207	5.722e-13	++
rs8180817	7	114407487	FOXP2	intron_variant	23	FALSE	.	C	G	-0.074	0.013	5.58e-09	8.254	0.475	0.482	0.433	G	C	0.103	0.016	4.32e-10	9.364	0.57	C	G	-7.264	3.76e-13	--
rs12533005	7	114416000	FOXP2	intron_variant	23	FALSE	.	C	G	-0.074	0.013	5.06e-09	8.296	0.464	0.471	0.43	G	C	0.102	0.016	6.53e-10	9.185	0.573	C	G	-7.234	4.673e-13	--
rs71149745	7	114416440	FOXP2	intron_variant	23	FALSE	.	AAATTTCAT	A	-0.074	0.013	4.95e-09	8.305	0.464	0.469	0.421	A	AAATTTCAT	0.102	0.017	9.45e-10	9.025	0.574	A	AAATTTCAT	7.201	5.963e-13	++
rs2894699	7	114419101	FOXP2	intron_variant	23	FALSE	.	T	C	-0.074	0.013	4.98e-09	8.303	0.464	0.472	0.43	C	T	0.102	0.016	6.88e-10	9.163	0.573	T	C	-7.231	4.786e-13	--
rs7785701	7	114429481	FOXP2	intron_variant	23	FALSE	.	G	C	0.074	0.013	5e-09	8.301	0.536	0.529	0.572	C	G	-0.102	0.016	5.38e-10	9.27	0.427	C	G	-7.254	4.037e-13	--
rs1476535	7	114430980	FOXP2	intron_variant	23	FALSE	.	T	C	0.071	0.013	1.46e-08	7.837	0.524	0.514	0.559	C	T	-0.097	0.016	3.94e-09	8.405	0.437	T	C	6.952	3.594e-12	++
rs10228494	7	114443495	FOXP2	intron_variant	23	FALSE	.	G	C	0.072	0.013	1.13e-08	7.946	0.529	0.526	0.571	C	G	-0.098	0.016	3.08e-09	8.512	0.426	C	G	-7.002	2.515e-12	--
rs5886708	7	114446042	FOXP2	intron_variant	23	FALSE	.	GA	G	0.072	0.013	8.93e-09	8.049	0.539	0.535	0.573	G	GA	-0.091	0.017	5.24e-08	7.281	0.434	G	GA	-6.735	1.643e-11	--
rs10262103	7	114451789	FOXP2	intron_variant	23	FALSE	.	A	C	0.072	0.013	9.87e-09	8.006	0.539	0.536	0.574	C	A	-0.097	0.017	3.47e-09	8.459	0.424	A	C	7.005	2.475e-12	++
rs34060248	7	134134092	LRGUK	intron_variant	26	FALSE	.	G	C	-0.076	0.013	2.06e-09	8.687	0.493	0.502	0.412	C	G	0.022	0.017	0.186	0.73	0.594	C	G	4.396	1.105e-05	++
rs13246630	7	134136866	LRGUK	intron_variant	26	FALSE	.	G	A	-0.08	0.014	4.57e-09	8.34	0.694	0.715	0.592	A	G	0.012	0.017	0.465	0.333	0.41	A	G	3.961	7.477e-05	++
rs691130	7	134141695	LRGUK	non_coding_transcript_exon_variant	26	FALSE	.	G	T	0.081	0.014	3.32e-09	8.479	0.316	0.292	0.417	T	G	-0.013	0.017	0.417	0.38	0.579	T	G	-4.041	5.319e-05	--
rs7782175	7	134142704	LRGUK	intron_variant	26	FALSE	.	C	T	-0.08	0.014	4.4e-09	8.357	0.691	0.714	0.585	T	C	0.01	0.016	0.551	0.259	0.418	T	C	3.883	0.0001032	++
rs6964432	7	134147308	LRGUK	intron_variant	26	FALSE	.	A	G	-0.08	0.014	4.69e-09	8.329	0.691	0.715	0.585	G	A	0.01	0.016	0.525	0.28	0.419	A	G	-3.9	9.606e-05	--
rs997928	7	134149108	LRGUK	intron_variant	26	FALSE	.	A	T	-0.081	0.014	2.7e-09	8.569	0.688	0.723	0.588	.	.	.	.	.	.	.	.	.	.	.	.
rs10604961	7	134152961	LRGUK	intron_variant	26	FALSE	.	G	GAAGA	-0.08	0.014	4.9e-09	8.31	0.691	0.713	0.581	.	.	.	.	.	.	.	.	.	.	.	.
rs997316	7	134155208	LRGUK	intron_variant	26	FALSE	.	T	A	-0.08	0.014	3.87e-09	8.413	0.69	0.714	0.581	A	T	0.008	0.016	0.614	0.212	0.423	A	T	3.841	0.0001227	++
rs381356	7	134177366	LRGUK	intron_variant	26	FALSE	.	A	G	-0.076	0.014	3.56e-08	7.449	0.702	0.721	0.602	G	A	0.007	0.017	0.671	0.173	0.402	A	G	-3.565	0.0003632	--
rs60390156	7	134209763	LRGUK	missense_variant	26	FALSE	.	G	C	-0.075	0.013	3.03e-09	8.518	0.489	0.502	0.369	C	G	0.026	0.017	0.12	0.922	0.639	C	G	4.499	6.832e-06	++
rs690745	7	134216447	LRGUK	intron_variant	26	FALSE	.	A	T	0.074	0.014	4.28e-08	7.369	0.324	0.305	0.437	T	A	-0.007	0.016	0.669	0.174	0.56	A	T	3.547	0.0003893	++
rs7801417	7	146618024	CNTNAP2	intron_variant	27	FALSE	.	T	A	0.069	0.013	3.6e-08	7.443	0.532	0.534	0.555	A	T	-0.008	0.016	0.625	0.204	0.426	A	T	-3.603	0.000315	--
rs1155384	7	146620555	CNTNAP2	intron_variant	27	FALSE	.	C	T	0.069	0.013	4.41e-08	7.356	0.532	0.534	0.555	T	C	-0.007	0.016	0.659	0.181	0.426	T	C	-3.552	0.0003817	--
rs35364992	7	146624472	CNTNAP2	intron_variant	27	FALSE	.	CT	C	0.069	0.013	4.33e-08	7.364	0.533	0.53	0.555	.	.	.	.	.	.	.	.	.	.	.	.
rs724216	7	146628320	CNTNAP2	intron_variant	27	FALSE	.	G	A	0.07	0.013	3.36e-08	7.474	0.533	0.535	0.556	A	G	-0.007	0.016	0.663	0.179	0.426	A	G	-3.578	0.0003457	--
rs17517293	7	146635050	CNTNAP2	intron_variant	27	FALSE	.	G	A	0.069	0.013	3.9e-08	7.409	0.457	0.463	0.455	A	G	-0.004	0.016	0.826	0.083	0.53	A	G	-3.432	0.0005989	--
rs72908182	11	32176879	THEM7P	intron_variant	30	FALSE	.	C	T	-0.214	0.038	1.6e-08	7.796	0.029	0.029	0.05	T	C	0.027	0.036	0.458	0.339	0.946	T	C	3.84	0.0001231	++
rs72908185	11	32179628	THEM7P	intron_variant	30	FALSE	.	T	C	-0.2	0.036	2.62e-08	7.581	0.032	0.032	0.051	C	T	0.02	0.035	0.569	0.245	0.945	T	C	-3.685	0.0002289	--
rs874538	11	32183622	THEM7P	intron_variant	30	FALSE	.	A	G	-0.199	0.036	3.63e-08	7.44	0.031	0.032	0.051	G	A	0.025	0.036	0.489	0.311	0.945	A	G	-3.725	0.0001957	--
rs143322234	11	112904196	.	intergenic_variant	32	FALSE	.	C	T	0.103	0.018	5.68e-09	8.246	0.151	0.168	0.002	.	.	.	.	.	.	.	.	.	.	.	.
rs2212450	11	112956144	AP000802.1	downstream_gene_variant	32	FALSE	.	C	T	0.078	0.014	1.09e-08	7.961	0.675	0.706	0.436	T	C	-0.019	0.016	0.256	0.592	0.573	T	C	-4.117	3.836e-05	--
rs2186710	11	112956325	NCAM1	upstream_gene_variant	32	FALSE	.	G	C	0.08	0.014	2.76e-09	8.559	0.668	0.696	0.418	C	G	-0.023	0.017	0.171	0.766	0.592	C	G	-4.395	1.11e-05	--
rs4937872	11	112956992	NCAM1	upstream_gene_variant	32	FALSE	.	G	A	0.08	0.014	2.75e-09	8.561	0.668	0.696	0.417	A	G	-0.023	0.017	0.157	0.805	0.592	A	G	-4.424	9.687e-06	--
rs10789929	11	112959940	AP000802.1	non_coding_transcript_exon_variant	32	FALSE	.	T	C	0.074	0.013	1.59e-08	7.797	0.629	0.657	0.394	C	T	-0.027	0.017	0.104	0.983	0.616	T	C	4.373	1.223e-05	++
rs2301228	11	112960736	AP000802.1	non_coding_transcript_exon_variant	32	FALSE	.	G	A	0.103	0.018	9.56e-09	8.019	0.146	0.163	0.003	.	.	.	.	.	.	.	.	.	.	.	.
rs7942799	11	112962353	NCAM1	intron_variant	32	FALSE	.	C	G	0.102	0.018	1.37e-08	7.864	0.146	0.162	0.003	.	.	.	.	.	.	.	.	.	.	.	.
rs12272270	11	112962857	NCAM1	intron_variant	32	FALSE	.	C	G	0.103	0.018	9.16e-09	8.038	0.146	0.163	0.003	.	.	.	.	.	.	.	.	.	.	.	.
rs7111153	11	112963431	AP000802.1	non_coding_transcript_exon_variant	32	FALSE	.	C	T	0.078	0.013	3.08e-09	8.512	0.626	0.653	0.396	T	C	-0.026	0.017	0.126	0.9	0.614	T	C	-4.482	7.39e-06	--
rs6589351	11	112963531	NCAM1	intron_variant	32	FALSE	.	T	G	0.103	0.018	9.02e-09	8.045	0.146	0.161	0.003	.	.	.	.	.	.	.	.	.	.	.	.
rs7937151	11	112964302	NCAM1	intron_variant	32	FALSE	.	G	T	0.078	0.013	3.19e-09	8.496	0.626	0.655	0.395	T	G	-0.026	0.017	0.118	0.927	0.614	T	G	-4.497	6.893e-06	--
rs12295969	11	112966547	NCAM1	intron_variant	32	FALSE	.	G	C	0.103	0.018	9.03e-09	8.044	0.146	0.162	0.003	.	.	.	.	.	.	.	.	.	.	.	.
rs10750016	11	112967018	NCAM1	intron_variant	32	FALSE	.	A	T	0.078	0.013	3.11e-09	8.508	0.626	0.653	0.395	T	A	-0.027	0.017	0.103	0.985	0.615	A	T	4.54	5.622e-06	++
rs2155281	11	112967616	NCAM1	intron_variant	32	FALSE	.	A	G	0.078	0.013	3.09e-09	8.509	0.626	0.654	0.395	G	A	-0.027	0.017	0.104	0.984	0.615	A	G	4.539	5.643e-06	++
rs720024	11	112967790	NCAM1	intron_variant	32	FALSE	.	C	T	0.103	0.018	1.12e-08	7.95	0.146	0.162	0.004	.	.	.	.	.	.	.	.	.	.	.	.
rs720023	11	112968145	NCAM1	intron_variant	32	FALSE	.	T	A	0.078	0.013	3.16e-09	8.5	0.626	0.654	0.395	A	T	-0.027	0.017	0.103	0.986	0.615	A	T	-4.539	5.658e-06	--
rs7948789	11	112968810	NCAM1	intron_variant	32	FALSE	.	G	A	0.078	0.013	2.69e-09	8.57	0.626	0.654	0.396	A	G	-0.028	0.017	0.0936	1.029	0.614	A	G	-4.583	4.579e-06	--
rs10789930	11	112972027	NCAM1	intron_variant	32	FALSE	.	G	T	0.084	0.014	3.75e-09	8.426	0.264	0.279	0.121	T	G	-0.038	0.025	0.127	0.896	0.883	T	G	-4.459	8.229e-06	--
rs10789931	11	112972051	NCAM1	intron_variant	32	FALSE	.	T	C	0.084	0.014	3.68e-09	8.434	0.264	0.279	0.121	C	T	-0.039	0.025	0.123	0.911	0.882	T	C	4.472	7.752e-06	++
rs7126748	11	112972254	NCAM1	intron_variant	32	FALSE	.	C	T	0.08	0.013	1.16e-09	8.934	0.626	0.654	0.395	T	C	-0.028	0.017	0.0881	1.055	0.615	T	C	-4.682	2.841e-06	--
rs7110863	11	112972416	NCAM1	intron_variant	32	FALSE	.	G	A	0.08	0.013	1.03e-09	8.988	0.626	0.654	0.394	A	G	-0.028	0.017	0.0885	1.053	0.615	A	G	-4.693	2.698e-06	--
rs2186709	11	112972894	NCAM1	intron_variant	32	FALSE	.	G	A	-0.08	0.013	8.43e-10	9.074	0.374	0.345	0.603	A	G	0.027	0.017	0.108	0.967	0.386	A	G	4.654	3.251e-06	++
rs143186795	11	112974811	NCAM1	intron_variant	32	FALSE	.	TTG	T	0.082	0.014	9.12e-09	8.04	0.265	0.297	0.131	.	.	.	.	.	.	.	.	.	.	.	.
rs11214441	11	112975991	NCAM1	intron_variant	32	FALSE	.	A	T	0.08	0.013	9e-10	9.046	0.626	0.656	0.396	T	A	-0.03	0.017	0.0737	1.132	0.614	A	T	4.757	1.968e-06	++
rs17114637	11	112977807	NCAM1	intron_variant	32	FALSE	.	A	C	0.103	0.018	9.22e-09	8.035	0.146	0.163	0.002	.	.	.	.	.	.	.	.	.	.	.	.
rs2186707	11	112979921	NCAM1	intron_variant	32	FALSE	.	A	T	0.08	0.013	7.5e-10	9.125	0.626	0.654	0.396	T	A	-0.029	0.017	0.078	1.108	0.614	A	T	4.758	1.951e-06	++
rs78843237	11	112979962	NCAM1	intron_variant	32	FALSE	.	A	G	0.103	0.018	8.99e-09	8.046	0.146	0.163	0.002	.	.	.	.	.	.	.	.	.	.	.	.
rs2155284	11	112980048	NCAM1	intron_variant	32	FALSE	.	C	G	0.08	0.013	7.5e-10	9.125	0.626	0.654	0.395	G	C	-0.029	0.017	0.078	1.108	0.614	C	G	4.758	1.951e-06	++
rs2155290	11	112980346	NCAM1	intron_variant	32	FALSE	.	G	C	0.08	0.013	1.06e-09	8.975	0.625	0.654	0.392	C	G	-0.028	0.017	0.0869	1.061	0.617	C	G	-4.695	2.664e-06	--
rs2298527	11	112981239	NCAM1	intron_variant	32	FALSE	.	C	G	-0.081	0.013	6.47e-10	9.189	0.369	0.344	0.586	G	C	0.024	0.016	0.153	0.815	0.405	C	G	-4.571	4.846e-06	--
rs2212449	11	112981310	NCAM1	intron_variant	32	FALSE	.	T	G	0.08	0.013	7.5e-10	9.125	0.626	0.655	0.396	G	T	-0.029	0.017	0.078	1.108	0.614	T	G	4.758	1.951e-06	++
rs1940729	11	112981470	NCAM1	intron_variant	32	FALSE	.	C	T	0.08	0.013	7.45e-10	9.128	0.626	0.654	0.392	T	C	-0.029	0.017	0.0779	1.109	0.614	T	C	-4.76	1.94e-06	--
rs1940728	11	112981473	NCAM1	intron_variant	32	FALSE	.	T	G	0.08	0.013	7.45e-10	9.128	0.626	0.654	0.392	G	T	-0.029	0.017	0.0779	1.109	0.614	T	G	4.76	1.94e-06	++
rs2298526	11	112981742	NCAM1	intron_variant	32	FALSE	.	C	T	0.08	0.013	9.01e-10	9.045	0.626	0.655	0.395	T	C	-0.03	0.017	0.0725	1.14	0.614	T	C	-4.761	1.925e-06	--
rs1940727	11	112981866	NCAM1	intron_variant	32	FALSE	.	T	G	0.081	0.013	6.91e-10	9.16	0.626	0.655	0.395	G	T	-0.029	0.017	0.0782	1.107	0.614	T	G	4.765	1.884e-06	++
rs1940726	11	112981889	NCAM1	intron_variant	32	FALSE	.	G	T	0.08	0.013	7.5e-10	9.125	0.626	0.654	0.395	T	G	-0.029	0.017	0.0782	1.107	0.614	T	G	-4.758	1.958e-06	--
rs1940725	11	112982037	NCAM1	intron_variant	32	FALSE	.	C	T	0.08	0.013	7.5e-10	9.125	0.626	0.655	0.395	T	C	-0.029	0.017	0.0781	1.107	0.614	T	C	-4.758	1.956e-06	--
rs1940724	11	112982224	NCAM1	intron_variant	32	FALSE	.	G	A	0.08	0.013	7.5e-10	9.125	0.626	0.654	0.395	A	G	-0.029	0.017	0.078	1.108	0.614	A	G	-4.758	1.951e-06	--
rs1954826	11	112982290	NCAM1	intron_variant	32	FALSE	.	G	A	0.08	0.013	7.5e-10	9.125	0.626	0.655	0.395	A	G	-0.029	0.017	0.0782	1.107	0.614	A	G	-4.758	1.958e-06	--
rs4439550	11	112982816	NCAM1	intron_variant	32	FALSE	.	A	G	0.08	0.013	7.55e-10	9.122	0.626	0.654	0.395	G	A	-0.029	0.017	0.078	1.108	0.614	A	G	4.758	1.958e-06	++
rs10736463	11	112983330	NCAM1	intron_variant	32	FALSE	.	C	T	0.08	0.013	7.5e-10	9.125	0.626	0.654	0.395	T	C	-0.029	0.017	0.0796	1.099	0.614	T	C	-4.753	2.008e-06	--
rs11396766	11	112983420	NCAM1	intron_variant	32	FALSE	.	AT	A	-0.08	0.013	7.7e-10	9.114	0.374	0.345	0.6	.	.	.	.	.	.	.	.	.	.	.	.
rs6589353	11	112984213	NCAM1	intron_variant	32	FALSE	.	A	G	0.08	0.013	1.02e-09	8.992	0.626	0.655	0.396	G	A	-0.03	0.017	0.0735	1.134	0.614	A	G	4.746	2.078e-06	++
rs117146336	11	112984377	NCAM1	intron_variant	32	FALSE	.	C	T	0.103	0.018	9.97e-09	8.001	0.146	0.162	0.002	.	.	.	.	.	.	.	.	.	.	.	.
rs78050436	11	112985164	NCAM1	intron_variant	32	FALSE	.	G	A	0.103	0.018	9.98e-09	8.001	0.146	0.166	0.002	.	.	.	.	.	.	.	.	.	.	.	.
rs7950836	11	112985415	NCAM1	intron_variant	32	FALSE	.	C	T	0.08	0.013	8.84e-10	9.053	0.626	0.655	0.396	T	C	-0.03	0.017	0.0735	1.134	0.614	T	C	-4.759	1.943e-06	--
rs1940720	11	112986480	NCAM1	intron_variant	32	FALSE	.	G	A	0.08	0.013	8.84e-10	9.053	0.626	0.654	0.396	A	G	-0.03	0.017	0.0736	1.133	0.614	A	G	-4.759	1.945e-06	--
rs79353822	11	112987459	NCAM1	intron_variant	32	FALSE	.	T	C	0.103	0.018	9.98e-09	8.001	0.146	0.163	0.002	.	.	.	.	.	.	.	.	.	.	.	.
rs1940718	11	112989145	NCAM1	intron_variant	32	FALSE	.	T	C	0.08	0.013	8.77e-10	9.057	0.626	0.655	0.396	C	T	-0.03	0.017	0.0736	1.133	0.614	T	C	4.76	1.938e-06	++
rs1940716	11	112989566	NCAM1	intron_variant	32	FALSE	.	G	A	0.08	0.013	8.84e-10	9.053	0.626	0.656	0.396	A	G	-0.03	0.017	0.0735	1.134	0.614	A	G	-4.759	1.944e-06	--
rs2155282	11	112989626	NCAM1	intron_variant	32	FALSE	.	T	A	0.08	0.013	8.84e-10	9.053	0.626	0.655	0.396	A	T	-0.03	0.017	0.0735	1.134	0.614	A	T	-4.759	1.944e-06	--
rs7106434	11	112989857	NCAM1	intron_variant	32	FALSE	.	C	T	-0.081	0.013	6.48e-10	9.188	0.369	0.344	0.584	T	C	0.023	0.016	0.157	0.805	0.405	T	C	4.564	5.021e-06	++
rs7121047	11	112990171	NCAM1	intron_variant	32	FALSE	.	T	A	0.08	0.013	8.84e-10	9.053	0.626	0.655	0.396	A	T	-0.03	0.017	0.0734	1.134	0.614	A	T	-4.76	1.94e-06	--
rs4466874	11	112990712	NCAM1	intron_variant	32	FALSE	.	C	T	0.08	0.013	7.63e-10	9.118	0.626	0.655	0.392	T	C	-0.03	0.017	0.0726	1.139	0.614	T	C	-4.777	1.782e-06	--
rs4479020	11	112990721	NCAM1	intron_variant	32	FALSE	.	A	G	0.08	0.013	8.84e-10	9.053	0.626	0.654	0.392	G	A	-0.03	0.017	0.0725	1.14	0.614	A	G	4.763	1.908e-06	++
rs74889380	11	112990963	NCAM1	intron_variant	32	FALSE	.	T	C	0.103	0.018	9.97e-09	8.001	0.146	0.163	0.002	.	.	.	.	.	.	.	.	.	.	.	.
rs7115165	11	112991865	NCAM1	intron_variant	32	FALSE	.	C	T	0.08	0.013	8.7e-10	9.06	0.626	0.655	0.396	T	C	-0.03	0.017	0.0737	1.133	0.614	T	C	-4.76	1.935e-06	--
rs7129926	11	112992179	NCAM1	intron_variant	32	FALSE	.	T	G	0.104	0.014	2.05e-14	13.689	0.313	0.336	0.133	G	T	-0.024	0.024	0.307	0.513	0.864	T	G	5.208	1.912e-07	++
rs17114654	11	112992937	NCAM1	intron_variant	32	FALSE	.	C	T	0.103	0.018	9.97e-09	8.001	0.146	0.163	0.002	.	.	.	.	.	.	.	.	.	.	.	.
rs7108081	11	112994393	NCAM1	intron_variant	32	FALSE	.	G	A	0.08	0.013	8.81e-10	9.055	0.626	0.655	0.397	A	G	-0.03	0.017	0.0745	1.128	0.614	A	G	-4.756	1.977e-06	--
rs58596811	11	112994664	NCAM1	intron_variant	32	FALSE	.	T	C	0.103	0.018	9.97e-09	8.001	0.146	0.163	0.002	.	.	.	.	.	.	.	.	.	.	.	.
rs75769076	11	112994957	NCAM1	intron_variant	32	FALSE	.	T	C	0.103	0.018	9.97e-09	8.001	0.146	0.163	0.003	.	.	.	.	.	.	.	.	.	.	.	.
rs4439551	11	112995184	NCAM1	intron_variant	32	FALSE	.	C	T	0.08	0.013	8.58e-10	9.067	0.626	0.654	0.394	T	C	-0.03	0.017	0.0747	1.127	0.614	T	C	-4.758	1.958e-06	--
rs4381397	11	112995547	NCAM1	intron_variant	32	FALSE	.	C	T	0.08	0.013	8.84e-10	9.053	0.626	0.655	0.396	T	C	-0.03	0.017	0.0744	1.128	0.614	T	C	-4.756	1.976e-06	--
rs4144892	11	112995734	NCAM1	intron_variant	32	FALSE	.	T	C	0.08	0.013	7.26e-10	9.139	0.626	0.654	0.395	C	T	-0.031	0.017	0.0661	1.18	0.614	T	C	4.807	1.532e-06	++
rs1940702	11	112996339	NCAM1	intron_variant	32	FALSE	.	G	A	0.08	0.013	8.85e-10	9.053	0.626	0.655	0.395	A	G	-0.03	0.017	0.0745	1.128	0.614	A	G	-4.756	1.979e-06	--
rs12285372	11	112996460	NCAM1	intron_variant	32	FALSE	.	T	C	0.105	0.014	1.64e-14	13.786	0.313	0.335	0.133	C	T	-0.024	0.024	0.305	0.516	0.864	T	C	5.228	1.712e-07	++
rs10891487	11	112998332	NCAM1	intron_variant	32	FALSE	.	A	G	0.08	0.013	8.86e-10	9.053	0.626	0.654	0.396	G	A	-0.03	0.017	0.0745	1.128	0.614	A	G	4.756	1.979e-06	++
rs1940701	11	112998682	NCAM1	intron_variant	32	FALSE	.	C	T	0.08	0.013	8.86e-10	9.053	0.626	0.655	0.395	T	C	-0.03	0.017	0.0728	1.138	0.614	T	C	-4.762	1.919e-06	--
rs723599	11	113001583	NCAM1	intron_variant	32	FALSE	.	G	A	0.08	0.013	9.32e-10	9.031	0.626	0.655	0.396	A	G	-0.03	0.017	0.0696	1.157	0.614	A	G	-4.769	1.85e-06	--
rs80325489	11	113001777	NCAM1	intron_variant	32	FALSE	.	T	A	0.103	0.018	9.98e-09	8.001	0.146	0.163	0.002	.	.	.	.	.	.	.	.	.	.	.	.
rs78462367	11	113003431	NCAM1	intron_variant	32	FALSE	.	A	G	0.103	0.018	9.03e-09	8.044	0.146	0.163	0.002	.	.	.	.	.	.	.	.	.	.	.	.
rs12273652	11	113003813	NCAM1	intron_variant	32	FALSE	.	A	G	0.105	0.014	1.58e-14	13.8	0.313	0.335	0.133	G	A	-0.025	0.024	0.293	0.534	0.864	A	G	5.246	1.553e-07	++
rs7127712	11	113003881	NCAM1	intron_variant	32	FALSE	.	T	A	0.08	0.013	9.32e-10	9.031	0.626	0.655	0.396	A	T	-0.03	0.017	0.0701	1.154	0.614	A	T	-4.767	1.869e-06	--
rs7127930	11	113003923	NCAM1	intron_variant	32	FALSE	.	A	C	0.08	0.013	9.32e-10	9.031	0.626	0.654	0.395	C	A	-0.03	0.017	0.0701	1.154	0.614	A	C	4.767	1.868e-06	++
rs10750019	11	113005046	NCAM1	intron_variant	32	FALSE	.	C	G	0.079	0.013	1.33e-09	8.876	0.626	0.656	0.396	G	C	-0.03	0.017	0.0701	1.154	0.614	C	G	4.733	2.21e-06	++
rs1940697	11	113006164	NCAM1	intron_variant	32	FALSE	.	A	G	0.079	0.013	1.33e-09	8.877	0.626	0.654	0.396	G	A	-0.03	0.017	0.0701	1.154	0.614	A	G	4.733	2.209e-06	++
rs9919670	11	113006582	NCAM1	intron_variant	32	FALSE	.	A	G	0.079	0.013	1.33e-09	8.877	0.626	0.655	0.396	G	A	-0.03	0.017	0.0667	1.176	0.614	A	G	4.747	2.066e-06	++
rs9919557	11	113006686	NCAM1	intron_variant	32	FALSE	.	C	T	0.079	0.013	1.33e-09	8.877	0.626	0.654	0.392	T	C	-0.03	0.017	0.0734	1.134	0.613	T	C	-4.721	2.352e-06	--
rs9919558	11	113006687	NCAM1	intron_variant	32	FALSE	.	A	T	0.079	0.013	1.33e-09	8.877	0.626	0.654	0.392	T	A	-0.03	0.017	0.0701	1.154	0.614	A	T	4.733	2.21e-06	++
rs7118907	11	113007532	NCAM1	intron_variant	32	FALSE	.	A	C	0.079	0.013	1.33e-09	8.877	0.626	0.654	0.396	C	A	-0.03	0.017	0.0702	1.154	0.614	A	C	4.733	2.214e-06	++
rs6589354	11	113007825	NCAM1	intron_variant	32	FALSE	.	A	T	0.078	0.013	1.89e-09	8.724	0.625	0.653	0.396	T	A	-0.03	0.017	0.0701	1.154	0.614	A	T	4.699	2.613e-06	++
rs4595579	11	113008273	NCAM1	intron_variant	32	FALSE	.	T	C	0.105	0.014	1.58e-14	13.8	0.313	0.336	0.133	C	T	-0.025	0.024	0.295	0.53	0.864	T	C	5.243	1.578e-07	++
rs4589334	11	113008734	NCAM1	intron_variant	32	FALSE	.	C	G	0.079	0.013	1.33e-09	8.877	0.626	0.655	0.396	G	C	-0.03	0.017	0.0702	1.154	0.614	C	G	4.733	2.214e-06	++
rs60244972	11	113009653	NCAM1	intron_variant	32	FALSE	.	G	C	0.104	0.014	1.73e-14	13.761	0.313	0.335	0.132	C	G	-0.025	0.024	0.294	0.532	0.864	C	G	-5.238	1.627e-07	--
rs4322430	11	113009984	NCAM1	intron_variant	32	FALSE	.	G	A	0.105	0.014	1.65e-14	13.783	0.313	0.335	0.133	A	G	-0.025	0.024	0.294	0.532	0.864	A	G	-5.241	1.593e-07	--
rs4294596	11	113010010	NCAM1	intron_variant	32	FALSE	.	T	A	0.079	0.013	1.41e-09	8.851	0.626	0.655	0.395	A	T	-0.03	0.017	0.0697	1.157	0.614	A	T	-4.729	2.258e-06	--
rs7928129	11	113011339	NCAM1	intron_variant	32	FALSE	.	T	C	0.079	0.013	1.48e-09	8.828	0.626	0.655	0.391	C	T	-0.031	0.017	0.0649	1.188	0.614	T	C	4.743	2.101e-06	++
rs7943198	11	113011457	NCAM1	intron_variant	32	FALSE	.	G	T	0.079	0.013	1.74e-09	8.76	0.626	0.654	0.395	T	G	-0.031	0.017	0.0658	1.182	0.614	T	G	-4.724	2.309e-06	--
rs7113596	11	113013039	NCAM1	intron_variant	32	FALSE	.	A	C	0.079	0.013	1.41e-09	8.85	0.626	0.655	0.396	C	A	-0.03	0.017	0.0714	1.146	0.614	A	C	4.722	2.334e-06	++
rs111786287	11	113013137	NCAM1	intron_variant	32	FALSE	.	C	CA	0.102	0.018	1.07e-08	7.97	0.146	0.164	0.002	.	.	.	.	.	.	.	.	.	.	.	.
rs12419010	11	113013480	NCAM1	intron_variant	32	FALSE	.	A	G	0.103	0.018	9.33e-09	8.03	0.146	0.17	0.002	.	.	.	.	.	.	.	.	.	.	.	.
rs17114674	11	113014235	NCAM1	intron_variant	32	FALSE	.	G	A	0.102	0.018	1.07e-08	7.97	0.146	0.163	0.002	.	.	.	.	.	.	.	.	.	.	.	.
rs2155289	11	113014359	NCAM1	intron_variant	32	FALSE	.	G	A	0.104	0.014	1.71e-14	13.766	0.313	0.335	0.133	A	G	-0.025	0.024	0.294	0.532	0.864	A	G	-5.239	1.619e-07	--
rs10891490	11	113014805	NCAM1	intron_variant	32	FALSE	.	C	T	-0.08	0.013	1.04e-09	8.984	0.37	0.344	0.585	T	C	0.024	0.016	0.145	0.839	0.405	T	C	4.544	5.526e-06	++
rs10732853	11	113016688	NCAM1	intron_variant	32	FALSE	.	G	C	0.079	0.013	1.41e-09	8.85	0.626	0.655	0.395	C	G	-0.03	0.017	0.0697	1.157	0.614	C	G	-4.729	2.257e-06	--
rs999851	11	113019124	NCAM1	intron_variant	32	FALSE	.	G	A	0.079	0.013	1.43e-09	8.844	0.626	0.655	0.396	A	G	-0.03	0.017	0.0697	1.157	0.614	A	G	-4.727	2.274e-06	--
rs76456592	11	113020104	NCAM1	intron_variant	32	FALSE	.	T	C	0.102	0.018	1.07e-08	7.97	0.146	0.163	0.002	.	.	.	.	.	.	.	.	.	.	.	.
rs1940733	11	113021552	NCAM1	intron_variant	32	FALSE	.	A	G	0.079	0.013	1.36e-09	8.866	0.626	0.654	0.396	G	A	-0.03	0.017	0.0682	1.166	0.614	A	G	4.738	2.157e-06	++
rs9919620	11	113021848	NCAM1	intron_variant	32	FALSE	.	A	G	0.079	0.013	1.36e-09	8.866	0.626	0.655	0.396	G	A	-0.03	0.017	0.0682	1.166	0.614	A	G	4.738	2.156e-06	++
rs7926312	11	113023134	NCAM1	intron_variant	32	FALSE	.	G	A	0.079	0.013	1.36e-09	8.867	0.626	0.654	0.396	A	G	-0.03	0.017	0.0681	1.167	0.614	A	G	-4.739	2.152e-06	--
rs1940734	11	113024306	NCAM1	intron_variant	32	FALSE	.	C	G	0.079	0.013	1.36e-09	8.867	0.626	0.655	0.395	G	C	-0.03	0.017	0.0682	1.166	0.614	C	G	4.739	2.152e-06	++
rs10750021	11	113025492	NCAM1	intron_variant	32	FALSE	.	G	C	0.079	0.013	1.34e-09	8.874	0.626	0.656	0.396	C	G	-0.03	0.017	0.0682	1.166	0.614	C	G	-4.74	2.135e-06	--
rs10750022	11	113025591	NCAM1	intron_variant	32	FALSE	.	T	G	0.079	0.013	1.36e-09	8.867	0.626	0.654	0.395	G	T	-0.03	0.017	0.0682	1.166	0.614	T	G	4.739	2.152e-06	++
rs76915667	11	113026925	NCAM1	intron_variant	32	FALSE	.	G	C	0.102	0.018	1.1e-08	7.958	0.146	0.162	0.002	.	.	.	.	.	.	.	.	.	.	.	.
rs17114694	11	113027185	NCAM1	intron_variant	32	FALSE	.	T	C	0.102	0.018	1.1e-08	7.96	0.146	0.164	0.002	.	.	.	.	.	.	.	.	.	.	.	.
rs12287147	11	113027488	NCAM1	intron_variant	32	FALSE	.	A	C	0.105	0.014	1.69e-14	13.773	0.313	0.335	0.133	C	A	-0.025	0.024	0.289	0.539	0.864	A	C	5.246	1.556e-07	++
rs1940699	11	113027706	NCAM1	intron_variant	32	FALSE	.	T	A	0.079	0.013	1.36e-09	8.867	0.626	0.655	0.395	A	T	-0.03	0.017	0.0682	1.166	0.614	A	T	-4.739	2.152e-06	--
rs12288908	11	113028273	NCAM1	intron_variant	32	FALSE	.	T	C	0.104	0.014	1.71e-14	13.767	0.313	0.336	0.133	C	T	-0.025	0.024	0.289	0.539	0.864	T	C	5.245	1.564e-07	++
rs1892983	11	113028492	NCAM1	intron_variant	32	FALSE	.	C	T	0.079	0.013	1.36e-09	8.867	0.626	0.655	0.395	T	C	-0.03	0.017	0.0682	1.166	0.614	T	C	-4.738	2.154e-06	--
rs781914294	11	113028513	NCAM1	intron_variant	32	FALSE	.	T	TAATGTTTCCTAGA	0.079	0.013	1.36e-09	8.867	0.626	0.654	0.393	.	.	.	.	.	.	.	.	.	.	.	.
rs1892981	11	113028911	NCAM1	intron_variant	32	FALSE	.	T	C	0.079	0.013	1.36e-09	8.867	0.626	0.655	0.396	C	T	-0.03	0.017	0.0682	1.166	0.614	T	C	4.739	2.151e-06	++
rs17114702	11	113029013	NCAM1	intron_variant	32	FALSE	.	T	C	0.105	0.014	1.69e-14	13.773	0.313	0.336	0.133	C	T	-0.025	0.024	0.284	0.547	0.864	T	C	5.253	1.493e-07	++
rs17114705	11	113029110	NCAM1	intron_variant	32	FALSE	.	A	G	0.105	0.014	1.69e-14	13.773	0.313	0.336	0.133	G	A	-0.025	0.024	0.289	0.539	0.864	A	G	5.246	1.556e-07	++
rs11214469	11	113029621	NCAM1	intron_variant	32	FALSE	.	A	T	0.079	0.013	1.36e-09	8.867	0.626	0.654	0.395	T	A	-0.03	0.017	0.0682	1.166	0.614	A	T	4.739	2.151e-06	++
rs35017949	11	113030063	NCAM1	intron_variant	32	FALSE	.	T	TA	0.079	0.013	1.35e-09	8.869	0.626	0.657	0.396	.	.	.	.	.	.	.	.	.	.	.	.
rs2155293	11	113030372	NCAM1	intron_variant	32	FALSE	.	A	T	0.105	0.014	1.65e-14	13.782	0.313	0.336	0.133	T	A	-0.025	0.024	0.289	0.539	0.864	A	T	5.247	1.542e-07	++
rs77808061	11	113031887	NCAM1	intron_variant	32	FALSE	.	A	T	0.102	0.018	1.07e-08	7.969	0.146	0.163	0.002	.	.	.	.	.	.	.	.	.	.	.	.
rs1320670	11	113031949	NCAM1	intron_variant	32	FALSE	.	T	A	0.079	0.013	1.36e-09	8.867	0.626	0.654	0.395	A	T	-0.03	0.017	0.0682	1.166	0.614	A	T	-4.739	2.153e-06	--
rs12416786	11	113032342	NCAM1	intron_variant	32	FALSE	.	T	G	0.102	0.018	1.05e-08	7.978	0.146	0.163	0.002	.	.	.	.	.	.	.	.	.	.	.	.
rs7945073	11	113032873	NCAM1	intron_variant	32	FALSE	.	A	G	0.079	0.013	1.36e-09	8.867	0.626	0.655	0.395	G	A	-0.03	0.017	0.0682	1.166	0.614	A	G	4.739	2.152e-06	++
rs7113099	11	113033613	NCAM1	intron_variant	32	FALSE	.	A	T	0.079	0.013	1.35e-09	8.869	0.626	0.654	0.395	T	A	-0.03	0.017	0.0683	1.166	0.614	A	T	4.738	2.153e-06	++
rs7127528	11	113033757	NCAM1	intron_variant	32	FALSE	.	T	C	0.079	0.013	1.34e-09	8.872	0.626	0.655	0.395	C	T	-0.03	0.017	0.0679	1.168	0.614	T	C	4.741	2.128e-06	++
rs7128314	11	113034317	NCAM1	intron_variant	32	FALSE	.	T	C	0.079	0.013	1.33e-09	8.876	0.626	0.655	0.395	C	T	-0.03	0.017	0.0689	1.162	0.614	T	C	4.738	2.161e-06	++
rs7128648	11	113034407	NCAM1	intron_variant	32	FALSE	.	A	G	0.079	0.013	1.33e-09	8.876	0.626	0.655	0.396	G	A	-0.03	0.017	0.0672	1.172	0.614	A	G	4.744	2.092e-06	++
rs4480572	11	113035054	NCAM1	intron_variant	32	FALSE	.	T	C	0.079	0.013	1.33e-09	8.876	0.626	0.655	0.396	C	T	-0.03	0.017	0.0688	1.162	0.614	T	C	4.738	2.158e-06	++
rs1940712	11	113035496	NCAM1	intron_variant	32	FALSE	.	C	G	0.079	0.013	1.33e-09	8.876	0.626	0.655	0.395	G	C	-0.03	0.017	0.069	1.161	0.614	C	G	4.737	2.165e-06	++
rs1940713	11	113035563	NCAM1	intron_variant	32	FALSE	.	C	T	0.079	0.013	1.23e-09	8.911	0.626	0.655	0.395	T	C	-0.03	0.017	0.069	1.161	0.614	T	C	-4.745	2.084e-06	--
rs1940714	11	113035669	NCAM1	intron_variant	32	FALSE	.	C	T	0.079	0.013	1.33e-09	8.876	0.626	0.655	0.395	T	C	-0.03	0.017	0.0691	1.161	0.614	T	C	-4.737	2.169e-06	--
rs7935745	11	113036082	NCAM1	intron_variant	32	FALSE	.	G	A	0.079	0.013	1.33e-09	8.875	0.626	0.655	0.395	A	G	-0.03	0.017	0.069	1.161	0.614	A	G	-4.737	2.167e-06	--
rs12418058	11	113037332	NCAM1	intron_variant	32	FALSE	.	C	T	0.102	0.018	1.07e-08	7.971	0.146	0.163	0.002	.	.	.	.	.	.	.	.	.	.	.	.
rs7947502	11	113038674	NCAM1	intron_variant	32	FALSE	.	T	C	-0.08	0.013	9.9e-10	9.004	0.369	0.343	0.585	C	T	0.024	0.017	0.143	0.846	0.405	T	C	-4.553	5.285e-06	--
rs10891492	11	113039023	NCAM1	intron_variant	32	FALSE	.	T	C	0.08	0.013	1.1e-09	8.957	0.626	0.655	0.396	C	T	-0.03	0.017	0.0687	1.163	0.614	T	C	4.756	1.97e-06	++
rs10891493	11	113039149	NCAM1	intron_variant	32	FALSE	.	A	G	0.098	0.014	2.5e-12	11.602	0.284	0.303	0.133	G	A	-0.027	0.024	0.261	0.584	0.865	A	G	4.883	1.043e-06	++
rs7948327	11	113039355	NCAM1	intron_variant	32	FALSE	.	A	C	0.08	0.013	1.1e-09	8.957	0.626	0.655	0.396	C	A	-0.03	0.017	0.0686	1.164	0.614	A	C	4.757	1.965e-06	++
rs2155292	11	113040061	NCAM1	intron_variant	32	FALSE	.	G	A	0.08	0.013	1.1e-09	8.957	0.626	0.655	0.395	A	G	-0.03	0.017	0.069	1.161	0.614	A	G	-4.755	1.981e-06	--
rs73004672	11	113040254	NCAM1	intron_variant	32	FALSE	.	G	A	0.098	0.014	2.51e-12	11.6	0.284	0.303	0.132	A	G	-0.027	0.024	0.263	0.579	0.865	A	G	-4.879	1.067e-06	--
rs7938812	11	113040282	NCAM1	intron_variant	32	FALSE	.	G	T	0.08	0.013	1.09e-09	8.964	0.626	0.656	0.395	T	G	-0.03	0.017	0.0686	1.164	0.614	T	G	-4.758	1.95e-06	--
rs7942723	11	113041117	NCAM1	non_coding_transcript_exon_variant	32	FALSE	.	G	T	0.08	0.013	1.11e-09	8.956	0.626	0.656	0.395	T	G	-0.03	0.017	0.0683	1.166	0.614	T	G	-4.758	1.956e-06	--
rs7105462	11	113041326	NCAM1	intron_variant	32	FALSE	.	A	G	-0.08	0.013	8.02e-10	9.096	0.369	0.343	0.586	G	A	0.024	0.017	0.14	0.853	0.405	A	G	-4.579	4.675e-06	--
rs3802847	11	113041581	NCAM1	intron_variant	32	FALSE	.	C	T	0.08	0.013	1.11e-09	8.955	0.626	0.655	0.395	T	C	-0.03	0.017	0.069	1.161	0.614	T	C	-4.755	1.987e-06	--
rs3802848	11	113041665	NCAM1	intron_variant	32	FALSE	.	C	A	0.08	0.013	1.11e-09	8.954	0.626	0.656	0.394	A	C	-0.03	0.017	0.0692	1.16	0.614	A	C	-4.754	1.998e-06	--
rs3802850	11	113041796	NCAM1	intron_variant	32	FALSE	.	C	A	0.079	0.013	1.2e-09	8.92	0.626	0.656	0.396	A	C	-0.03	0.017	0.0758	1.12	0.614	A	C	-4.721	2.343e-06	--
rs2186874	11	113042002	NCAM1	intron_variant	32	FALSE	.	C	T	0.08	0.013	1.13e-09	8.945	0.626	0.656	0.397	T	C	-0.03	0.017	0.0739	1.131	0.614	T	C	-4.734	2.203e-06	--
rs2155646	11	113042089	NCAM1	intron_variant	32	FALSE	.	C	T	0.08	0.013	1.14e-09	8.942	0.626	0.655	0.396	T	C	-0.03	0.017	0.0735	1.134	0.614	T	C	-4.735	2.193e-06	--
rs56360439	11	113044643	NCAM1	intron_variant	32	FALSE	.	C	T	0.098	0.013	1.67e-14	13.777	0.421	0.44	0.208	T	C	-0.034	0.02	0.1	1	0.801	T	C	-5.599	2.151e-08	--
rs12277922	11	113046656	NCAM1	intron_variant	32	FALSE	.	T	C	0.098	0.013	1.58e-14	13.801	0.42	0.443	0.209	C	T	-0.031	0.02	0.131	0.884	0.798	T	C	5.523	3.324e-08	++
rs12575544	11	113048263	NCAM1	intron_variant	32	FALSE	.	A	G	0.099	0.013	1.25e-14	13.903	0.419	0.44	0.205	G	A	-0.032	0.02	0.117	0.932	0.802	A	G	5.575	2.47e-08	++
rs12576197	11	113050349	NCAM1	intron_variant	32	FALSE	.	T	C	0.099	0.013	1.33e-14	13.876	0.419	0.44	0.203	C	T	-0.035	0.02	0.0847	1.072	0.804	T	C	5.665	1.473e-08	++
rs77119934	11	113055397	NCAM1	intron_variant	32	FALSE	.	T	C	0.102	0.018	1.15e-08	7.938	0.146	0.162	0.002	.	.	.	.	.	.	.	.	.	.	.	.
rs1836799	11	113060902	NCAM1	intron_variant	32	FALSE	.	T	C	0.098	0.013	2.17e-14	13.663	0.422	0.443	0.207	C	T	-0.034	0.02	0.0945	1.024	0.8	T	C	5.595	2.201e-08	++
rs1836798	11	113060903	NCAM1	intron_variant	32	FALSE	.	G	A	0.098	0.013	2.17e-14	13.663	0.422	0.443	0.208	A	G	-0.032	0.02	0.11	0.958	0.8	A	G	-5.551	2.845e-08	--
rs745631	11	113075170	NCAM1	intron_variant	32	FALSE	.	G	A	0.097	0.013	4e-14	13.398	0.422	0.443	0.208	A	G	-0.028	0.02	0.173	0.762	0.8	A	G	-5.361	8.265e-08	--
rs17114749	11	113076869	NCAM1	intron_variant	32	FALSE	.	G	T	0.103	0.018	8.11e-09	8.091	0.146	0.163	0.002	.	.	.	.	.	.	.	.	.	.	.	.
rs10535004	11	113077688	NCAM1	intron_variant	32	FALSE	.	C	CT	0.096	0.013	4.98e-14	13.303	0.422	0.374	0.207	.	.	.	.	.	.	.	.	.	.	.	.
rs11214491	11	113108316	NCAM1	intron_variant	32	FALSE	.	C	T	0.096	0.013	9.57e-13	12.019	0.328	0.355	0.114	T	C	-0.02	0.025	0.42	0.377	0.885	T	C	-4.771	1.831e-06	--
rs1079021	11	113121647	NCAM1	intron_variant	32	FALSE	.	A	G	-0.097	0.013	2.53e-14	13.596	0.568	0.549	0.772	G	A	0.012	0.02	0.531	0.275	0.221	A	G	-4.953	7.321e-07	--
rs1273044	11	113123126	NCAM1	intron_variant	32	FALSE	.	C	T	-0.096	0.013	5.07e-14	13.295	0.572	0.55	0.79	T	C	0.02	0.02	0.329	0.483	0.202	T	C	5.11	3.221e-07	++
rs2012801	11	113125732	NCAM1	intron_variant	32	FALSE	.	G	A	-0.097	0.013	2.79e-14	13.555	0.568	0.549	0.77	A	G	0.01	0.02	0.628	0.202	0.22	A	G	4.86	1.175e-06	++
rs546716133	11	113126335	NCAM1	intron_variant	32	FALSE	.	C	CAG	0.101	0.018	1.3e-08	7.884	0.151	0.167	0.002	.	.	.	.	.	.	.	.	.	.	.	.
rs111581295	11	113128537	NCAM1	intron_variant	32	FALSE	.	C	CATGGTGACA	0.101	0.018	1.31e-08	7.884	0.15	0.168	0.002	.	.	.	.	.	.	.	.	.	.	.	.
rs3018458	11	113129016	NCAM1	intron_variant	32	FALSE	.	A	C	0.101	0.017	6.9e-09	8.161	0.154	0.169	0.02	C	A	0.044	0.06	0.46	0.337	0.981	A	C	3.033	0.002423	+-
rs76331187	11	113129502	NCAM1	intron_variant	32	FALSE	.	G	A	0.1	0.018	1.5e-08	7.825	0.15	0.168	0.002	.	.	.	.	.	.	.	.	.	.	.	.
rs75850040	11	113140961	NCAM1	intron_variant	32	FALSE	.	T	C	0.1	0.018	1.47e-08	7.832	0.151	0.169	0.005	.	.	.	.	.	.	.	.	.	.	.	.
rs1245133	11	113140999	NCAM1	intron_variant	32	FALSE	.	G	A	0.09	0.013	1.13e-12	11.949	0.439	0.461	0.234	A	G	-0.017	0.019	0.37	0.431	0.772	A	G	-4.812	1.497e-06	--
rs1245131	11	113144264	NCAM1	intron_variant	32	FALSE	.	A	G	0.09	0.013	1.08e-12	11.968	0.439	0.462	0.234	G	A	-0.018	0.019	0.364	0.439	0.772	A	G	4.823	1.413e-06	++
rs138923574	11	113147038	NCAM1	intron_variant	32	FALSE	.	G	GT	0.099	0.018	1.87e-08	7.728	0.15	0.168	0.002	.	.	.	.	.	.	.	.	.	.	.	.
rs1245129	11	113148737	NCAM1	intron_variant	32	FALSE	.	C	T	0.09	0.013	1.04e-12	11.981	0.438	0.461	0.234	T	C	-0.018	0.019	0.352	0.454	0.772	T	C	-4.839	1.303e-06	--
rs45529533	11	115200166	CADM1	intron_variant	33	FALSE	.	A	C	0.113	0.02	3.64e-08	7.439	0.108	0.098	0.125	C	A	-0.021	0.025	0.393	0.406	0.872	A	C	3.822	0.0001324	++
rs2051526	12	11754194	ETV6	intron_variant	34	FALSE	.	T	C	-0.089	0.016	2.13e-08	7.672	0.195	0.206	0.112	C	T	0.031	0.026	0.23	0.638	0.885	T	C	-4.087	4.377e-05	--
rs3782135	12	11754271	ETV6	intron_variant	34	FALSE	.	C	A	-0.089	0.016	2.43e-08	7.614	0.197	0.207	0.112	A	C	0.033	0.026	0.2	0.7	0.885	A	C	4.123	3.746e-05	++
rs11609711	12	11755204	ETV6	intron_variant	34	FALSE	.	C	G	-0.088	0.016	1.36e-08	7.866	0.207	0.215	0.135	G	C	0.022	0.023	0.334	0.477	0.858	C	G	-3.992	6.54e-05	--
rs11054445	12	11758015	ETV6	intron_variant	34	FALSE	.	T	G	-0.09	0.016	3.85e-08	7.414	0.182	0.19	0.121	G	T	0.024	0.025	0.338	0.47	0.874	T	G	-3.878	0.0001053	--
rs73066983	12	11759450	ETV6	intron_variant	34	FALSE	.	A	C	-0.089	0.016	4.6e-08	7.337	0.184	0.191	0.131	C	A	0.035	0.024	0.147	0.833	0.866	A	C	-4.157	3.23e-05	--
rs79715891	12	11759457	ETV6	intron_variant	34	FALSE	.	A	G	-0.09	0.016	2.36e-08	7.627	0.185	0.193	0.129	G	A	0.028	0.024	0.235	0.63	0.867	A	G	-4.069	4.721e-05	--
rs7311189	12	11760426	ETV6	intron_variant	34	FALSE	.	T	C	-0.09	0.016	2.85e-08	7.544	0.185	0.193	0.131	C	T	0.036	0.024	0.13	0.885	0.866	T	C	-4.245	2.187e-05	--
rs3825083	12	11766473	ETV6	intron_variant	34	FALSE	.	T	C	-0.096	0.016	5.33e-09	8.273	0.176	0.18	0.13	C	T	0.027	0.024	0.263	0.58	0.866	T	C	-4.179	2.922e-05	--
rs60587284	12	11767464	ETV6	intron_variant	34	FALSE	.	A	G	-0.097	0.017	5.01e-09	8.3	0.174	0.178	0.127	G	A	0.014	0.024	0.564	0.249	0.871	A	G	-3.859	0.000114	--
rs7957338	12	11768371	ETV6	intron_variant	34	FALSE	.	A	G	-0.087	0.016	2.47e-08	7.608	0.206	0.207	0.164	G	A	0.026	0.022	0.233	0.633	0.838	A	G	-4.068	4.749e-05	--
rs7973524	12	11772512	ETV6	intron_variant	34	FALSE	.	A	G	-0.087	0.016	2.2e-08	7.658	0.206	0.208	0.164	G	A	0.023	0.022	0.292	0.535	0.838	A	G	-3.996	6.445e-05	--
rs7311993	12	11778652	ETV6	intron_variant	34	FALSE	.	A	G	-0.089	0.015	6.25e-09	8.204	0.211	0.217	0.159	G	A	-0.002	0.022	0.931	0.031	0.844	A	G	-3.436	0.00059	-+
rs10772506	12	11779124	ETV6	intron_variant	34	FALSE	.	A	G	-0.093	0.015	1.82e-09	8.74	0.209	0.21	0.155	G	A	-0.004	0.022	0.874	0.059	0.846	A	G	-3.515	0.0004405	-+
rs11054456	12	11785295	ETV6	intron_variant	34	FALSE	.	C	G	-0.091	0.015	2.02e-09	8.695	0.22	0.225	0.181	G	C	-0.009	0.021	0.689	0.162	0.82	C	G	-3.359	0.0007829	-+
rs35075041	12	11786336	ETV6	intron_variant	34	FALSE	.	G	GT	-0.092	0.015	2.48e-09	8.606	0.209	0.232	0.166	.	.	.	.	.	.	.	.	.	.	.	.
rs7137093	12	111321732	CUX2	intron_variant	35	FALSE	.	C	T	-0.078	0.014	9.43e-09	8.025	0.321	0.327	0.284	T	C	0.02	0.018	0.257	0.591	0.713	T	C	4.131	3.616e-05	++
rs7978923	12	111342455	CUX2	intron_variant	35	FALSE	.	T	G	-0.078	0.013	6.36e-09	8.196	0.326	0.331	0.268	G	T	0.028	0.018	0.13	0.887	0.727	T	G	-4.401	1.08e-05	--
rs7398796	12	111376351	LINC02356	intron_variant	35	FALSE	.	C	T	-0.078	0.013	6.5e-09	8.187	0.329	0.332	0.27	T	C	0.034	0.019	0.0664	1.178	0.728	T	C	4.591	4.402e-06	++
rs10849941	12	111380683	LINC02356	intron_variant	35	FALSE	.	A	T	-0.082	0.015	4.86e-08	7.313	0.226	0.219	0.216	T	A	0.042	0.02	0.0328	1.484	0.787	A	T	-4.563	5.038e-06	--
rs10849942	12	111380833	LINC02356	intron_variant	35	FALSE	.	C	T	-0.082	0.015	4.51e-08	7.346	0.226	0.218	0.215	T	C	0.041	0.02	0.0392	1.407	0.787	T	C	4.528	5.964e-06	++
rs11065884	12	111380897	LINC02356	intron_variant	35	FALSE	.	G	A	-0.082	0.015	4.57e-08	7.34	0.226	0.218	0.214	A	G	0.041	0.02	0.0392	1.406	0.787	A	G	4.526	6.011e-06	++
rs10849943	12	111381785	LINC02356	intron_variant	35	FALSE	.	T	C	-0.083	0.015	4.45e-08	7.352	0.219	0.212	0.212	C	T	0.039	0.02	0.0512	1.291	0.789	T	C	-4.461	8.148e-06	--
rs111338191	12	111388673	LINC02356	intron_variant	35	FALSE	.	AAATT	A	-0.072	0.013	2.15e-08	7.667	0.611	0.615	0.515	.	.	.	.	.	.	.	.	.	.	.	.
rs10774624	12	111395984	LINC02356	intron_variant	35	FALSE	.	A	G	-0.077	0.013	2.17e-09	8.664	0.599	0.606	0.509	G	A	0.046	0.016	0.00493	2.307	0.486	A	G	-5.289	1.232e-07	--
rs3184504	12	111446804	SH2B3	missense_variant	35	FALSE	.	C	T	-0.078	0.013	1.02e-09	8.992	0.593	0.601	0.51	T	C	0.05	0.016	0.00213	2.672	0.482	T	C	5.519	3.416e-08	++
rs4766578	12	111466567	ATXN2	intron_variant	35	FALSE	.	A	T	-0.078	0.013	6.8e-10	9.167	0.571	0.579	0.498	T	A	0.054	0.016	0.000936	3.029	0.495	A	T	-5.7	1.195e-08	--
rs35350651	12	111469627	ATXN2	3_prime_UTR_variant	35	FALSE	.	AC	A	-0.078	0.013	7.51e-10	9.124	0.571	0.579	0.497	A	AC	0.053	0.016	0.00103	2.987	0.496	A	AC	5.675	1.388e-08	++
rs10774625	12	111472415	ATXN2	intron_variant	35	FALSE	.	G	A	-0.078	0.013	6.07e-10	9.217	0.571	0.579	0.498	A	G	0.054	0.016	0.000784	3.105	0.496	A	G	5.741	9.42e-09	++
rs7137828	12	111494996	ATXN2	intron_variant	35	FALSE	.	T	C	-0.079	0.013	5.53e-10	9.257	0.587	0.594	0.51	C	T	0.049	0.016	0.00266	2.575	0.483	T	C	-5.536	3.093e-08	--
rs597808	12	111535554	ATXN2	intron_variant	35	FALSE	.	G	A	-0.079	0.013	5.29e-10	9.276	0.587	0.594	0.51	A	G	0.05	0.016	0.00228	2.641	0.483	A	G	5.568	2.572e-08	++
rs653178	12	111569952	ATXN2	intron_variant	35	FALSE	.	T	C	-0.079	0.013	4.73e-10	9.325	0.586	0.592	0.509	C	T	0.048	0.016	0.00322	2.492	0.483	T	C	-5.516	3.474e-08	--
rs11065979	12	111621753	.	intergenic_variant	35	FALSE	.	T	C	0.072	0.013	2.72e-08	7.566	0.384	0.38	0.448	C	T	-0.038	0.016	0.0186	1.73	0.563	T	C	4.757	1.97e-06	++
rs11065987	12	111634620	.	intergenic_variant	35	FALSE	.	G	A	0.073	0.013	1.49e-08	7.826	0.382	0.374	0.431	A	G	-0.041	0.016	0.0134	1.873	0.586	A	G	-4.891	1.001e-06	--
rs11065991	12	111645358	BRAP	intron_variant	35	FALSE	.	T	C	0.073	0.013	1.47e-08	7.832	0.382	0.375	0.429	C	T	-0.041	0.016	0.0132	1.879	0.586	T	C	4.895	9.807e-07	++
rs847888	12	111713938	ACAD10	intron_variant	35	FALSE	.	A	C	-0.073	0.013	1.27e-08	7.896	0.611	0.632	0.567	C	A	0.036	0.017	0.0358	1.446	0.416	A	C	-4.682	2.836e-06	--
rs2013002	12	111762346	AC002996.1	intron_variant	35	FALSE	.	C	T	-0.074	0.013	9.15e-09	8.038	0.619	0.627	0.572	T	C	0.038	0.017	0.0213	1.672	0.412	T	C	4.839	1.307e-06	++
rs11513729	12	111835695	MAPKAPK5-AS1	downstream_gene_variant	35	FALSE	.	T	C	0.075	0.013	7.91e-09	8.102	0.38	0.373	0.426	C	T	-0.032	0.017	0.0519	1.285	0.589	T	C	4.637	3.535e-06	++
rs17696736	12	112049014	NAA25	intron_variant	36	FALSE	.	G	A	0.072	0.013	2.33e-08	7.633	0.398	0.391	0.443	A	G	-0.039	0.016	0.0184	1.736	0.572	A	G	-4.776	1.79e-06	--
rs17630235	12	112153882	TRAFD1	downstream_gene_variant	36	FALSE	.	A	G	0.073	0.013	1.83e-08	7.738	0.378	0.373	0.421	G	A	-0.036	0.016	0.0299	1.524	0.594	A	G	4.688	2.76e-06	++
rs11066188	12	112172910	HECTD4	intron_variant	36	FALSE	.	A	G	0.073	0.013	1.49e-08	7.826	0.378	0.372	0.424	G	A	-0.035	0.017	0.0328	1.484	0.593	A	G	4.687	2.772e-06	++
rs7953257	12	112246417	HECTD4	intron_variant	36	FALSE	.	T	A	-0.073	0.013	1.48e-08	7.829	0.622	0.627	0.577	A	T	0.037	0.017	0.0269	1.571	0.404	A	T	4.735	2.187e-06	++
rs11066283	12	112402962	RPL6	downstream_gene_variant	36	FALSE	.	G	A	0.073	0.013	1.76e-08	7.754	0.378	0.372	0.423	A	G	-0.033	0.017	0.0488	1.312	0.593	A	G	-4.571	4.853e-06	--
rs7300285	12	112412095	RPL6	intron_variant	36	FALSE	.	A	G	-0.073	0.013	1.4e-08	7.854	0.381	0.38	0.336	G	A	0.023	0.017	0.172	0.763	0.659	A	G	-4.229	2.346e-05	--
rs11066301	12	112433568	PTPN11	intron_variant	36	FALSE	.	G	A	0.071	0.013	2.62e-08	7.581	0.397	0.391	0.441	A	G	-0.036	0.016	0.0273	1.564	0.575	A	G	-4.672	2.98e-06	--
rs11390725	12	112480555	PTPN11	intron_variant	36	FALSE	.	AG	A	-0.074	0.013	1.3e-08	7.885	0.385	0.38	0.349	A	AG	0.027	0.017	0.105	0.98	0.634	A	AG	4.392	1.123e-05	++
rs1009913029	13	53077092	.	intergenic_variant	37	FALSE	.	G	GC	-0.086	0.016	4.79e-08	7.32	0.197	0.197	0.179	.	.	.	.	.	.	.	.	.	.	.	.
rs75048397	13	53077329	.	intergenic_variant	37	FALSE	.	G	T	-0.086	0.016	4.5e-08	7.347	0.197	0.198	0.18	T	G	0.003	0.021	0.883	0.054	0.815	T	G	3.373	0.0007435	++
rs75878285	13	53077341	.	intergenic_variant	37	FALSE	.	T	C	-0.086	0.016	4.79e-08	7.32	0.197	0.198	0.179	C	T	0.003	0.021	0.893	0.049	0.815	T	C	-3.359	0.0007835	--
rs5803628	13	53084696	.	intergenic_variant	37	FALSE	.	A	ACTTTTT	-0.086	0.016	4.22e-08	7.375	0.197	0.199	0.177	.	.	.	.	.	.	.	.	.	.	.	.
rs111405932	13	53084865	.	intergenic_variant	37	FALSE	.	C	T	-0.086	0.016	4.49e-08	7.347	0.197	0.197	0.179	T	C	0.004	0.021	0.848	0.072	0.815	T	C	3.4	0.000673	++
rs2806975	13	53087947	.	intergenic_variant	37	FALSE	.	G	T	-0.086	0.016	4.75e-08	7.323	0.197	0.197	0.179	T	G	0.005	0.021	0.827	0.083	0.815	T	G	3.411	0.0006482	++
rs2806936	13	53175617	.	intergenic_variant	37	FALSE	.	G	T	-0.07	0.013	3.47e-08	7.46	0.56	0.555	0.555	T	G	0.015	0.016	0.363	0.44	0.444	T	G	3.861	0.0001131	++
rs2806941	13	53178596	.	intergenic_variant	37	FALSE	.	T	A	-0.07	0.013	3.54e-08	7.451	0.56	0.554	0.555	A	T	0.015	0.016	0.367	0.436	0.444	A	T	3.854	0.0001161	++
rs2806943	13	53181463	.	intergenic_variant	37	FALSE	.	G	A	-0.07	0.013	3.41e-08	7.468	0.56	0.554	0.554	A	G	0.014	0.016	0.381	0.419	0.444	A	G	3.842	0.0001221	++
rs1322955	13	53192441	AL136359.1	upstream_gene_variant	37	FALSE	.	G	T	-0.07	0.013	3.58e-08	7.447	0.56	0.554	0.554	T	G	0.014	0.016	0.382	0.418	0.444	T	G	3.836	0.0001251	++
rs766262445	13	53282907	.	intergenic_variant	37	FALSE	.	C	CT	-0.073	0.013	7.52e-09	8.124	0.533	0.527	0.497	.	.	.	.	.	.	.	.	.	.	.	.
rs7140116	13	53290309	.	intergenic_variant	37	FALSE	.	T	C	-0.071	0.013	1.56e-08	7.807	0.51	0.505	0.517	C	T	0.016	0.016	0.325	0.488	0.478	T	C	-3.989	6.636e-05	--
rs4584720	13	53302686	.	intergenic_variant	37	FALSE	.	T	C	-0.071	0.013	1.99e-08	7.701	0.494	0.491	0.496	C	T	0.017	0.016	0.288	0.541	0.498	T	C	-4.011	6.042e-05	--
rs4525388	13	53302762	.	intergenic_variant	37	FALSE	.	G	A	-0.071	0.013	1.78e-08	7.75	0.494	0.49	0.496	A	G	0.017	0.016	0.3	0.523	0.498	A	G	4.007	6.16e-05	++
rs4884400	13	53304927	.	intergenic_variant	37	FALSE	.	A	C	-0.072	0.013	1.44e-08	7.842	0.565	0.576	0.535	C	A	0.02	0.016	0.228	0.642	0.456	A	C	-4.131	3.615e-05	--
rs4884401	13	53304985	.	intergenic_variant	37	FALSE	.	G	C	-0.072	0.013	1.38e-08	7.86	0.565	0.576	0.535	C	G	0.019	0.016	0.236	0.626	0.456	C	G	4.122	3.76e-05	++
rs4884402	13	53305192	.	intergenic_variant	37	FALSE	.	T	A	-0.072	0.013	1.23e-08	7.911	0.565	0.575	0.535	A	T	0.019	0.016	0.237	0.625	0.456	A	T	4.133	3.579e-05	++
rs7993087	13	53305951	.	intergenic_variant	37	FALSE	.	A	T	-0.072	0.013	1.42e-08	7.846	0.565	0.576	0.536	T	A	0.021	0.016	0.203	0.693	0.455	A	T	-4.173	3.006e-05	--
rs7997881	13	53306653	.	intergenic_variant	37	FALSE	.	A	G	-0.072	0.013	1.57e-08	7.805	0.565	0.576	0.536	G	A	0.019	0.016	0.231	0.637	0.456	A	G	-4.118	3.828e-05	--
rs4555040	13	53307530	.	intergenic_variant	37	FALSE	.	A	G	-0.072	0.013	1.4e-08	7.854	0.565	0.576	0.536	G	A	0.019	0.016	0.238	0.623	0.456	A	G	-4.117	3.83e-05	--
rs9527060	13	53310535	.	intergenic_variant	37	FALSE	.	A	G	0.073	0.013	2.37e-08	7.625	0.362	0.356	0.38	G	A	-0.038	0.017	0.0217	1.664	0.622	A	G	4.736	2.179e-06	++
rs8001960	13	53312660	.	intergenic_variant	37	FALSE	.	T	C	-0.072	0.013	1.58e-08	7.801	0.565	0.576	0.536	C	T	0.02	0.016	0.217	0.663	0.456	T	C	-4.138	3.502e-05	--
rs9316609	13	53314140	.	intergenic_variant	37	FALSE	.	A	G	-0.071	0.013	1.7e-08	7.771	0.565	0.576	0.536	G	A	0.02	0.016	0.211	0.676	0.455	A	G	-4.142	3.45e-05	--
rs4304930	13	53316183	.	intergenic_variant	37	FALSE	.	C	A	-0.07	0.013	3.23e-08	7.491	0.566	0.578	0.543	A	C	0.023	0.016	0.162	0.791	0.45	A	C	4.163	3.137e-05	++
rs11847265	14	46790040	.	intergenic_variant	39	FALSE	.	T	G	-0.082	0.013	1.18e-10	9.928	0.576	0.578	0.481	G	T	0.047	0.016	0.00394	2.404	0.498	T	G	-5.606	2.07e-08	--
rs3007063	14	46790620	.	intergenic_variant	39	FALSE	.	G	A	0.086	0.013	2.54e-11	10.596	0.4	0.399	0.492	A	G	-0.049	0.016	0.00257	2.59	0.53	A	G	-5.824	5.75e-09	--
rs34883191	14	46792330	.	intergenic_variant	39	FALSE	.	T	G	-0.085	0.013	2.77e-11	10.558	0.598	0.599	0.501	G	T	0.048	0.016	0.00323	2.491	0.477	T	G	-5.774	7.751e-09	--
rs8012844	14	46794220	.	intergenic_variant	39	FALSE	.	C	T	-0.085	0.013	3.35e-11	10.475	0.598	0.598	0.504	T	C	0.046	0.016	0.00495	2.305	0.475	T	C	5.676	1.382e-08	++
rs12590863	14	46800881	.	intergenic_variant	39	FALSE	.	C	T	-0.085	0.013	3.08e-11	10.511	0.596	0.595	0.503	T	C	0.045	0.016	0.00518	2.285	0.475	T	C	5.674	1.394e-08	++
rs71448135	14	46800987	.	intergenic_variant	39	FALSE	.	GTATTTATT	G	-0.087	0.013	8.86e-12	11.053	0.568	0.488	0.44	.	.	.	.	.	.	.	.	.	.	.	.
rs12587412	14	46803220	.	intergenic_variant	39	FALSE	.	G	T	-0.085	0.013	2.78e-11	10.556	0.598	0.598	0.504	T	G	0.046	0.016	0.00451	2.346	0.475	T	G	5.71	1.129e-08	++
rs2899991	14	46804761	.	intergenic_variant	39	FALSE	.	C	T	-0.085	0.013	3.38e-11	10.471	0.598	0.6	0.503	T	C	0.045	0.016	0.0053	2.276	0.475	T	C	5.661	1.501e-08	++
rs34594164	14	46805484	.	intergenic_variant	39	FALSE	.	G	A	-0.085	0.013	3.28e-11	10.484	0.598	0.599	0.503	A	G	0.046	0.016	0.00442	2.355	0.475	A	G	5.699	1.202e-08	++
rs7147873	14	46806073	.	intergenic_variant	39	FALSE	.	C	T	-0.085	0.013	3.36e-11	10.474	0.598	0.599	0.503	T	C	0.045	0.016	0.00531	2.275	0.475	T	C	5.662	1.498e-08	++
rs57167554	14	46807121	.	intergenic_variant	39	FALSE	.	A	G	-0.087	0.013	1.32e-11	10.88	0.593	0.596	0.502	G	A	0.047	0.016	0.00391	2.408	0.476	A	G	-5.803	6.517e-09	--
rs1994728	14	46811833	.	intergenic_variant	39	FALSE	.	G	A	-0.085	0.013	1.78e-11	10.75	0.556	0.563	0.475	A	G	0.04	0.016	0.0152	1.817	0.504	A	G	5.5	3.794e-08	++
rs10132354	14	46816563	.	intergenic_variant	39	FALSE	.	T	C	-0.085	0.013	3.91e-11	10.407	0.6	0.606	0.502	C	T	0.043	0.016	0.00791	2.102	0.474	T	C	-5.569	2.565e-08	--
rs35412412	14	46819674	.	intergenic_variant	39	FALSE	.	T	C	-0.091	0.013	8.98e-13	12.047	0.594	0.6	0.504	C	T	0.041	0.016	0.0114	1.941	0.472	T	C	-5.815	6.062e-09	--
rs12889080	14	46822678	.	intergenic_variant	39	FALSE	.	C	T	-0.081	0.013	1.69e-10	9.771	0.586	0.594	0.484	T	C	0.048	0.016	0.00316	2.501	0.494	T	C	5.615	1.966e-08	++
rs2933195	14	46824145	.	intergenic_variant	39	FALSE	.	G	A	0.086	0.013	2.24e-11	10.649	0.392	0.387	0.486	A	G	-0.049	0.016	0.00237	2.624	0.536	A	G	-5.849	4.95e-09	--
rs2035859	14	46826306	.	intergenic_variant	39	FALSE	.	T	G	-0.082	0.013	1.49e-10	9.827	0.584	0.591	0.482	G	T	0.049	0.016	0.00267	2.574	0.495	T	G	-5.658	1.531e-08	--
rs1491905	14	46827083	.	intergenic_variant	39	FALSE	.	C	T	-0.081	0.013	1.79e-10	9.746	0.586	0.593	0.485	T	C	0.048	0.016	0.00329	2.482	0.493	T	C	5.602	2.123e-08	++
rs12896030	14	46827561	.	intergenic_variant	39	FALSE	.	T	C	-0.081	0.013	1.81e-10	9.742	0.583	0.591	0.483	C	T	0.049	0.016	0.00266	2.575	0.495	T	C	-5.64	1.696e-08	--
rs34612876	14	46829240	.	intergenic_variant	39	FALSE	.	AT	A	-0.079	0.013	5.71e-10	9.244	0.588	0.588	0.488	.	.	.	.	.	.	.	.	.	.	.	.
rs35697587	14	46829302	.	intergenic_variant	39	FALSE	.	A	G	-0.079	0.013	5.23e-10	9.282	0.589	0.596	0.49	G	A	0.048	0.016	0.0031	2.508	0.489	A	G	-5.513	3.521e-08	--
rs4898556	14	46829879	.	intergenic_variant	39	FALSE	.	C	A	-0.079	0.013	5.83e-10	9.235	0.588	0.596	0.49	A	C	0.049	0.016	0.00271	2.568	0.49	A	C	5.528	3.235e-08	++
rs1907623	14	46831926	.	intergenic_variant	39	FALSE	.	A	C	-0.081	0.013	2.17e-10	9.663	0.584	0.591	0.483	C	A	0.048	0.016	0.00287	2.542	0.495	A	C	-5.61	2.029e-08	--
rs36030569	14	46832654	.	intergenic_variant	39	FALSE	.	G	A	-0.079	0.013	5.62e-10	9.25	0.589	0.598	0.49	A	G	0.048	0.016	0.00302	2.52	0.49	A	G	5.511	3.558e-08	++
rs4900714	14	46833016	.	intergenic_variant	39	FALSE	.	G	T	-0.079	0.013	5.5e-10	9.26	0.587	0.575	0.486	T	G	0.049	0.016	0.0024	2.619	0.491	T	G	5.556	2.767e-08	++
rs12885458	14	46833911	.	intergenic_variant	39	FALSE	.	G	T	-0.079	0.013	5.77e-10	9.239	0.589	0.597	0.491	T	G	0.048	0.016	0.00296	2.529	0.49	T	G	5.513	3.533e-08	++
rs724623	14	46834374	.	intergenic_variant	39	FALSE	.	C	A	-0.079	0.013	6.19e-10	9.208	0.588	0.596	0.489	A	C	0.049	0.016	0.00269	2.571	0.49	A	C	5.524	3.313e-08	++
rs723355	14	46834888	.	intergenic_variant	39	FALSE	.	A	G	-0.081	0.013	1.97e-10	9.705	0.584	0.592	0.483	G	A	0.048	0.016	0.00295	2.53	0.495	A	G	-5.613	1.983e-08	--
rs10139619	14	46836283	MDGA2	downstream_gene_variant	39	FALSE	.	G	A	-0.08	0.013	4.6e-10	9.337	0.588	0.596	0.49	A	G	0.048	0.016	0.00298	2.526	0.49	A	G	5.533	3.149e-08	++
rs4900715	14	46837215	MDGA2	downstream_gene_variant	39	FALSE	.	A	G	-0.08	0.013	3.81e-10	9.419	0.586	0.595	0.488	G	A	0.049	0.016	0.00273	2.564	0.491	A	G	-5.567	2.597e-08	--
rs11157528	14	46837677	MDGA2	downstream_gene_variant	39	FALSE	.	T	C	-0.081	0.013	1.99e-10	9.701	0.582	0.59	0.481	C	T	0.049	0.016	0.00235	2.63	0.496	T	C	-5.655	1.562e-08	--
rs2933203	14	46839288	MDGA2	downstream_gene_variant	39	FALSE	.	C	T	0.081	0.013	1.94e-10	9.712	0.418	0.41	0.518	T	C	-0.05	0.016	0.00208	2.682	0.505	T	C	-5.679	1.358e-08	--
rs1235	14	46840293	MDGA2	3_prime_UTR_variant	39	FALSE	.	T	G	0.079	0.013	5.53e-10	9.257	0.414	0.404	0.511	G	T	-0.049	0.016	0.00231	2.636	0.51	T	G	5.562	2.668e-08	++
rs12879453	14	46840676	MDGA2	3_prime_UTR_variant	39	FALSE	.	G	A	-0.079	0.013	5.68e-10	9.246	0.589	0.597	0.49	A	G	0.047	0.016	0.00417	2.38	0.488	A	G	5.45	5.047e-08	++
rs11844549	14	46841780	MDGA2	3_prime_UTR_variant	39	FALSE	.	C	T	-0.078	0.013	8.09e-10	9.092	0.588	0.599	0.487	T	C	0.051	0.016	0.00172	2.764	0.491	T	C	5.579	2.422e-08	++
rs12885033	14	46842785	MDGA2	intron_variant	39	FALSE	.	A	C	-0.079	0.013	6.91e-10	9.16	0.584	0.593	0.485	C	A	0.053	0.016	0.000987	3.005	0.493	A	C	-5.69	1.271e-08	--
rs2933211	14	46844338	MDGA2	intron_variant	39	FALSE	.	A	G	0.078	0.013	1.07e-09	8.973	0.413	0.405	0.512	G	A	-0.052	0.016	0.00132	2.879	0.509	A	G	5.599	2.158e-08	++
rs11643833	16	60631754	.	intergenic_variant	41	FALSE	.	G	A	-0.074	0.013	3.79e-09	8.422	0.516	0.52	0.515	A	G	0.043	0.016	0.00873	2.059	0.484	A	G	5.12	3.058e-07	++
rs11639899	16	60633135	.	intergenic_variant	41	FALSE	.	A	G	-0.075	0.013	2.71e-09	8.568	0.515	0.52	0.515	G	A	0.043	0.016	0.00874	2.058	0.484	A	G	-5.153	2.567e-07	--
rs12149591	16	60637930	.	intergenic_variant	41	FALSE	.	G	T	-0.073	0.013	6.97e-09	8.157	0.505	0.507	0.515	T	G	0.04	0.016	0.0133	1.875	0.481	T	G	4.97	6.703e-07	++
rs12920434	16	60641078	.	intergenic_variant	41	FALSE	.	G	T	-0.073	0.013	6.17e-09	8.21	0.506	0.509	0.519	T	G	0.04	0.016	0.0135	1.871	0.477	T	G	4.98	6.364e-07	++
rs12709063	16	60653083	GNPATP	downstream_gene_variant	41	FALSE	.	G	A	-0.069	0.013	4.59e-08	7.338	0.503	0.505	0.508	A	G	0.044	0.016	0.00657	2.182	0.489	A	G	4.921	8.608e-07	++
rs12927881	16	60665205	.	intergenic_variant	41	FALSE	.	A	T	-0.069	0.013	4.75e-08	7.323	0.502	0.505	0.503	T	A	0.045	0.016	0.00589	2.23	0.494	A	T	-4.939	7.85e-07	--
rs1991037	16	60709230	.	intergenic_variant	41	FALSE	.	G	C	-0.079	0.014	2.32e-08	7.635	0.267	0.272	0.229	C	G	0.049	0.02	0.0131	1.882	0.771	C	G	4.85	1.234e-06	++
rs12949722	17	50837076	WFIKKN2	intron_variant	42	FALSE	.	T	C	-0.077	0.014	1.76e-08	7.755	0.7	0.682	0.704	C	T	-0.008	0.018	0.67	0.174	0.295	T	C	-3.126	0.001771	-+
rs9901027	17	50837084	WFIKKN2	intron_variant	42	FALSE	.	G	A	-0.077	0.014	1.76e-08	7.755	0.7	0.682	0.704	A	G	-0.007	0.018	0.692	0.16	0.294	A	G	3.144	0.001665	+-
rs9914063	17	50837822	WFIKKN2	intron_variant	42	FALSE	.	C	T	-0.077	0.014	1.72e-08	7.763	0.7	0.683	0.706	T	C	-0.007	0.018	0.689	0.162	0.295	T	C	3.144	0.001668	+-
rs12950050	17	50837864	WFIKKN2	intron_variant	42	FALSE	.	A	T	-0.077	0.014	1.71e-08	7.768	0.7	0.683	0.706	T	A	-0.007	0.018	0.689	0.162	0.294	A	T	-3.144	0.001665	-+
rs7207294	17	50838483	WFIKKN2	intron_variant	42	FALSE	.	G	A	-0.078	0.014	1.3e-08	7.885	0.699	0.682	0.707	A	G	-0.008	0.018	0.658	0.182	0.295	A	G	3.147	0.001651	+-
rs7212152	17	50838870	WFIKKN2	intron_variant	42	FALSE	.	C	T	-0.078	0.014	1.19e-08	7.926	0.699	0.683	0.707	T	C	-0.008	0.018	0.641	0.193	0.294	T	C	3.142	0.001679	+-
rs7225619	17	50838889	WFIKKN2	intron_variant	42	FALSE	.	A	G	-0.078	0.014	1.18e-08	7.926	0.699	0.683	0.706	G	A	-0.008	0.018	0.64	0.194	0.294	A	G	-3.142	0.00168	-+
rs9905568	17	50842718	AC091062.1	upstream_gene_variant	42	FALSE	.	G	A	-0.078	0.014	1.33e-08	7.876	0.698	0.68	0.705	A	G	-0.001	0.018	0.974	0.011	0.297	A	G	3.392	0.0006934	+-
rs4366750	17	50843073	RPL5P33	upstream_gene_variant	42	FALSE	.	C	T	-0.078	0.014	1.31e-08	7.881	0.698	0.68	0.705	T	C	-0.001	0.018	0.961	0.017	0.297	T	C	3.383	0.0007163	+-
rs4306561	17	50843194	RPL5P33	upstream_gene_variant	42	FALSE	.	C	T	-0.078	0.014	1.31e-08	7.883	0.698	0.681	0.705	T	C	-0.001	0.018	0.966	0.015	0.297	T	C	3.387	0.0007054	+-
rs9303565	17	50843432	RPL5P33	upstream_gene_variant	42	FALSE	.	A	G	-0.078	0.014	1.3e-08	7.885	0.698	0.68	0.705	G	A	-0.001	0.018	0.966	0.015	0.297	A	G	-3.388	0.0007043	-+
rs9893135	17	50844519	RPL5P33	upstream_gene_variant	42	FALSE	.	G	A	-0.077	0.014	2.11e-08	7.676	0.698	0.68	0.705	A	G	0	0.018	0.985	0.006	0.297	A	G	3.375	0.0007379	++
rs9303566	17	50844920	RPL5P33	upstream_gene_variant	42	FALSE	.	A	G	-0.077	0.014	2.08e-08	7.682	0.698	0.68	0.704	G	A	0	0.018	0.996	0.002	0.297	A	G	-3.369	0.0007558	--
rs8072476	17	50845858	RPL5P33	upstream_gene_variant	42	FALSE	.	A	G	-0.077	0.014	2.01e-08	7.698	0.698	0.68	0.704	G	A	0.001	0.018	0.954	0.02	0.297	A	G	-3.404	0.0006648	--
rs4586493	17	50847104	RPL5P33	upstream_gene_variant	42	FALSE	.	G	A	-0.075	0.014	4e-08	7.398	0.698	0.68	0.706	A	G	0.005	0.018	0.779	0.108	0.294	A	G	3.466	0.0005282	++
rs7214434	17	50849904	RPL5P33	downstream_gene_variant	42	FALSE	.	C	T	-0.076	0.014	3.1e-08	7.508	0.699	0.681	0.706	T	C	0.005	0.018	0.789	0.103	0.294	T	C	3.485	0.0004929	++
rs7214603	17	50850021	RPL5P33	downstream_gene_variant	42	FALSE	.	C	T	-0.076	0.014	3.02e-08	7.52	0.698	0.68	0.706	T	C	0.005	0.018	0.781	0.108	0.294	T	C	3.495	0.0004749	++
rs8079519	17	50855456	.	intergenic_variant	42	FALSE	.	C	A	-0.076	0.014	3.45e-08	7.462	0.699	0.681	0.706	A	C	0.004	0.018	0.801	0.096	0.294	A	C	3.464	0.0005318	++
rs9910819	17	50855845	.	intergenic_variant	42	FALSE	.	G	A	-0.076	0.014	3.45e-08	7.462	0.699	0.68	0.707	A	G	0.004	0.018	0.813	0.09	0.294	A	G	3.455	0.0005497	++
rs9907003	17	50858996	TOB1	downstream_gene_variant	42	FALSE	.	G	A	-0.075	0.014	3.5e-08	7.456	0.699	0.68	0.707	A	G	0.004	0.018	0.835	0.079	0.294	A	G	3.437	0.0005883	++
rs7216662	17	50859850	TOB1	downstream_gene_variant	42	FALSE	.	G	A	-0.075	0.014	3.66e-08	7.437	0.698	0.68	0.706	A	G	0.004	0.018	0.841	0.075	0.294	A	G	3.427	0.0006095	++
rs4626	17	50863061	TOB1	synonymous_variant	42	FALSE	.	C	T	-0.076	0.014	3.45e-08	7.463	0.699	0.681	0.707	T	C	0.004	0.018	0.836	0.078	0.294	T	C	3.437	0.0005875	++
rs9891042	17	50884486	TOB1-AS1	intron_variant	42	FALSE	.	G	A	-0.075	0.014	4.07e-08	7.391	0.703	0.683	0.716	A	G	0.006	0.018	0.734	0.134	0.284	A	G	3.5	0.0004653	++
rs11079710	17	67889795	BPTF	intron_variant	43	FALSE	.	T	C	0.077	0.014	3.34e-08	7.476	0.281	0.268	0.262	C	T	-0.023	0.018	0.211	0.675	0.737	T	C	4.07	4.706e-05	++
rs59640213	17	67896164	BPTF	intron_variant	43	FALSE	.	A	G	0.081	0.014	7.74e-09	8.111	0.283	0.281	0.252	G	A	-0.017	0.019	0.375	0.426	0.751	A	G	4.002	6.289e-05	++
rs6504550	17	67898426	BPTF	intron_variant	43	FALSE	.	G	A	0.079	0.014	1.24e-08	7.906	0.284	0.283	0.27	A	G	-0.019	0.018	0.303	0.518	0.737	A	G	-4.039	5.359e-05	--
rs6504551	17	67907210	BPTF	intron_variant	43	FALSE	.	G	T	0.08	0.014	1.07e-08	7.969	0.283	0.145	0.265	T	G	-0.019	0.018	0.29	0.537	0.737	T	G	-4.071	4.677e-05	--
rs62086042	17	67971327	BPTF	intron_variant	43	FALSE	.	T	C	-0.079	0.014	1.37e-08	7.864	0.717	0.717	0.728	C	T	0.018	0.018	0.336	0.474	0.265	T	C	-3.989	6.637e-05	--
rs532909505	17	67981984	BPTF	intron_variant	43	FALSE	.	A	AATATATATAT	0.101	0.017	1.9e-09	8.72	0.175	0.132	0.199	.	.	.	.	.	.	.	.	.	.	.	.
rs9891146	17	67991933	C17orf58	missense_variant	43	FALSE	.	C	T	-0.082	0.014	2.9e-09	8.538	0.708	0.709	0.728	T	C	0.016	0.018	0.377	0.424	0.264	T	C	4.098	4.168e-05	++
rs56315139	17	67994455	C17orf58	intron_variant	43	FALSE	.	G	C	-0.083	0.014	2.45e-09	8.611	0.707	0.672	0.722	C	G	0.018	0.018	0.324	0.489	0.263	C	G	4.176	2.966e-05	++
rs12456126	18	27048715	CHST9	intron_variant	44	FALSE	.	T	A	0.07	0.013	4.13e-08	7.384	0.406	0.408	0.448	A	T	-0.004	0.016	0.816	0.089	0.549	A	T	-3.434	0.0005947	--
rs4800784	18	27052955	CHST9	intron_variant	44	FALSE	.	T	A	0.07	0.013	4.63e-08	7.335	0.406	0.408	0.448	A	T	-0.004	0.016	0.786	0.105	0.549	A	T	-3.445	0.0005704	--
rs1352037	18	27054381	CHST9	intron_variant	44	FALSE	.	C	T	0.07	0.013	4.55e-08	7.342	0.406	0.408	0.448	T	C	-0.004	0.016	0.787	0.104	0.549	T	C	-3.446	0.0005697	--
rs2062420	18	27056158	CHST9	intron_variant	44	FALSE	.	A	G	0.07	0.013	4.41e-08	7.355	0.406	0.408	0.447	G	A	-0.003	0.016	0.831	0.08	0.548	A	G	3.415	0.0006384	++
rs10853669	18	27056780	CHST9	intron_variant	44	FALSE	.	C	A	0.07	0.013	4.41e-08	7.355	0.406	0.409	0.449	A	C	-0.003	0.016	0.844	0.074	0.547	A	C	-3.405	0.0006617	--
rs4312385	18	27057358	CHST9	intron_variant	44	FALSE	.	C	T	0.07	0.013	4.29e-08	7.368	0.406	0.408	0.449	T	C	-0.003	0.016	0.862	0.064	0.547	T	C	-3.394	0.0006889	--
rs12968277	18	27057765	CHST9	intron_variant	44	FALSE	.	C	G	0.07	0.013	4.35e-08	7.362	0.406	0.408	0.449	G	C	-0.004	0.016	0.813	0.09	0.548	C	G	3.43	0.0006031	++
rs1485807	18	27058151	CHST9	intron_variant	44	FALSE	.	A	G	0.07	0.013	4.79e-08	7.32	0.406	0.408	0.448	G	A	-0.004	0.016	0.785	0.105	0.549	A	G	3.442	0.0005768	++
rs1485808	18	27058460	CHST9	intron_variant	44	FALSE	.	T	C	0.07	0.013	4.42e-08	7.355	0.406	0.408	0.449	C	T	-0.004	0.016	0.813	0.09	0.548	T	C	3.429	0.0006056	++
rs12964804	18	27059069	CHST9	intron_variant	44	FALSE	.	C	T	0.07	0.013	4.35e-08	7.361	0.406	0.409	0.449	T	C	-0.004	0.016	0.818	0.087	0.548	T	C	-3.427	0.0006111	--
rs12966721	18	27060921	CHST9	intron_variant	44	FALSE	.	T	C	0.071	0.013	2.97e-08	7.528	0.406	0.408	0.447	C	T	-0.004	0.016	0.785	0.105	0.549	T	C	3.493	0.0004782	++
rs1817607	18	27061952	CHST9	intron_variant	44	FALSE	.	T	A	0.071	0.013	2.96e-08	7.529	0.406	0.408	0.448	A	T	-0.005	0.016	0.768	0.114	0.549	A	T	-3.506	0.0004546	--
rs1817608	18	27061991	CHST9	intron_variant	44	FALSE	.	T	C	0.071	0.013	3.01e-08	7.522	0.406	0.407	0.448	C	T	-0.005	0.016	0.76	0.119	0.549	T	C	3.511	0.0004458	++
rs62097947	18	53029561	DCC	intron_variant	45	FALSE	.	T	A	0.075	0.013	7.71e-09	8.113	0.386	0.377	0.418	A	T	-0.041	0.017	0.0128	1.892	0.598	A	T	-4.968	6.763e-07	--
rs11663694	18	53033616	DCC	intron_variant	45	FALSE	.	C	T	0.074	0.013	8.62e-09	8.064	0.386	0.377	0.42	T	C	-0.041	0.017	0.014	1.853	0.597	T	C	-4.937	7.925e-07	--
rs1403681557	18	53035884	DCC	intron_variant	45	FALSE	.	C	CT	-0.104	0.018	2.05e-08	7.687	0.134	0.15	0.055	.	.	.	.	.	.	.	.	.	.	.	.
rs761982625	18	53038667	DCC	intron_variant	45	FALSE	.	C	CTAAG	0.075	0.013	7.09e-09	8.149	0.383	0.373	0.411	.	.	.	.	.	.	.	.	.	.	.	.
rs8087273	18	53038889	DCC	intron_variant	45	FALSE	.	G	A	-0.103	0.018	2.35e-08	7.629	0.136	0.151	0.058	A	G	0.073	0.036	0.0401	1.397	0.945	A	G	4.59	4.422e-06	++
rs35724995	18	53040450	DCC	intron_variant	45	FALSE	.	A	G	-0.103	0.018	1.96e-08	7.708	0.136	0.151	0.058	G	A	0.074	0.036	0.0385	1.415	0.945	A	G	-4.62	3.844e-06	--
rs7506245	18	53044033	DCC	intron_variant	45	FALSE	.	G	A	0.075	0.013	7e-09	8.155	0.386	0.377	0.42	A	G	-0.04	0.017	0.0145	1.838	0.597	A	G	-4.951	7.38e-07	--
rs7506451	18	53044061	DCC	intron_variant	45	FALSE	.	A	T	0.075	0.013	6.81e-09	8.167	0.386	0.377	0.42	T	A	-0.041	0.017	0.0137	1.862	0.597	A	T	4.966	6.849e-07	++
rs7506328	18	53044357	DCC	intron_variant	45	FALSE	.	T	A	0.075	0.013	6.96e-09	8.157	0.386	0.377	0.42	A	T	-0.04	0.017	0.0147	1.832	0.597	A	T	-4.949	7.476e-07	--
rs11661483	18	53045584	DCC	intron_variant	45	FALSE	.	G	A	0.075	0.013	7.65e-09	8.116	0.386	0.377	0.419	A	G	-0.041	0.017	0.0139	1.857	0.598	A	G	-4.952	7.363e-07	--
rs62097950	18	53047566	DCC	intron_variant	45	FALSE	.	T	C	0.075	0.013	6.01e-09	8.221	0.386	0.385	0.425	C	T	-0.04	0.017	0.0152	1.82	0.598	T	C	4.957	7.162e-07	++
rs67685219	18	53047660	DCC	intron_variant	45	FALSE	.	C	G	-0.103	0.018	1.93e-08	7.715	0.136	0.149	0.057	G	C	0.073	0.036	0.0414	1.383	0.945	C	G	-4.603	4.159e-06	--
rs1238907120	18	53047903	DCC	intron_variant	45	FALSE	.	A	ATG	-0.106	0.019	9.77e-09	8.01	0.134	0.192	0.069	.	.	.	.	.	.	.	.	.	.	.	.
rs66535948	18	53050285	DCC	intron_variant	45	FALSE	.	T	C	-0.103	0.018	1.93e-08	7.713	0.136	0.152	0.058	C	T	0.074	0.036	0.0378	1.423	0.945	T	C	-4.626	3.734e-06	--
rs12955140	18	53056105	DCC	intron_variant	45	FALSE	.	T	C	-0.102	0.018	2.77e-08	7.557	0.136	0.152	0.058	C	T	0.077	0.036	0.0322	1.492	0.945	T	C	-4.627	3.708e-06	--
rs28479824	18	53057352	DCC	intron_variant	45	FALSE	.	T	C	-0.102	0.018	2.83e-08	7.549	0.136	0.152	0.058	C	T	0.077	0.036	0.031	1.508	0.945	T	C	-4.634	3.584e-06	--
rs28460190	18	53057421	DCC	intron_variant	45	FALSE	.	C	T	-0.102	0.018	2.82e-08	7.549	0.136	0.152	0.058	T	C	0.076	0.036	0.0325	1.488	0.945	T	C	4.623	3.784e-06	++
rs1034775163	18	53060184	DCC	intron_variant	45	FALSE	.	C	CTGT	0.075	0.013	6.85e-09	8.164	0.386	0.376	0.413	.	.	.	.	.	.	.	.	.	.	.	.
rs4129439	18	53062713	DCC	intron_variant	45	FALSE	.	C	T	0.075	0.013	6.89e-09	8.162	0.386	0.375	0.42	T	C	-0.039	0.017	0.0198	1.703	0.598	T	C	-4.884	1.042e-06	--
rs66501208	18	53064371	DCC	intron_variant	45	FALSE	.	C	A	-0.104	0.018	1.6e-08	7.797	0.136	0.151	0.054	A	C	0.084	0.036	0.0206	1.686	0.948	A	C	4.789	1.677e-06	++
rs62099173	18	53069566	DCC	intron_variant	45	FALSE	.	G	T	0.076	0.013	4.06e-09	8.391	0.385	0.374	0.417	T	G	-0.038	0.017	0.0202	1.694	0.599	T	G	-4.932	8.154e-07	--
rs4506980	18	53071284	DCC	intron_variant	45	FALSE	.	A	G	0.076	0.013	4.27e-09	8.37	0.387	0.376	0.417	G	A	-0.037	0.017	0.0238	1.623	0.599	A	G	4.889	1.011e-06	++
rs4510098	18	53071367	DCC	intron_variant	45	FALSE	.	T	G	0.076	0.013	4.26e-09	8.37	0.387	0.377	0.418	G	T	-0.038	0.017	0.0219	1.66	0.599	T	G	4.909	9.152e-07	++
rs9964201	18	53074182	DCC	intron_variant	45	FALSE	.	A	C	-0.101	0.018	1.74e-08	7.76	0.144	0.159	0.082	C	A	0.081	0.03	0.00658	2.182	0.919	A	C	-5.023	5.093e-07	--
rs11299173	18	53075081	DCC	intron_variant	45	FALSE	.	T	TC	-0.105	0.018	1.18e-08	7.929	0.136	0.152	0.054	.	.	.	.	.	.	.	.	.	.	.	.
rs11463289	18	53076642	DCC	intron_variant	45	FALSE	.	GC	G	-0.102	0.018	1.23e-08	7.91	0.145	0.16	0.083	G	GC	0.083	0.03	0.00534	2.273	0.919	G	GC	5.1	3.401e-07	++
rs7227950	18	53076740	DCC	intron_variant	45	FALSE	.	C	T	-0.1	0.018	1.28e-08	7.894	0.15	0.168	0.087	T	C	0.085	0.029	0.00334	2.477	0.914	T	C	5.186	2.153e-07	++
rs550013111	18	53077084	DCC	intron_variant	45	FALSE	.	AT	A	-0.104	0.018	6.1e-09	8.215	0.146	0.162	0.084	.	.	.	.	.	.	.	.	.	.	.	.
rs4129322	18	53079272	DCC	intron_variant	45	FALSE	.	A	G	-0.102	0.018	1.31e-08	7.882	0.145	0.161	0.082	G	A	0.082	0.03	0.00549	2.26	0.919	A	G	-5.087	3.629e-07	--
rs11663393	18	53088362	DCC	intron_variant	45	FALSE	.	A	G	0.069	0.013	3.78e-08	7.423	0.476	0.473	0.477	G	A	-0.035	0.016	0.0311	1.507	0.538	A	G	4.603	4.169e-06	++
rs4291980	18	53090805	DCC	intron_variant	45	FALSE	.	G	T	0.069	0.013	3.37e-08	7.473	0.469	0.47	0.447	T	G	-0.042	0.016	0.0103	1.987	0.567	T	G	-4.862	1.161e-06	--
rs7506909	18	53093717	DCC	intron_variant	45	FALSE	.	G	A	0.071	0.013	2.07e-08	7.685	0.577	0.565	0.608	A	G	-0.039	0.017	0.018	1.744	0.404	A	G	-4.792	1.649e-06	--
rs4462678	18	53096025	DCC	intron_variant	45	FALSE	.	G	A	0.071	0.013	1.94e-08	7.713	0.577	0.564	0.607	A	G	-0.039	0.017	0.0182	1.74	0.404	A	G	-4.797	1.609e-06	--
rs4321259	18	53097270	DCC	intron_variant	45	FALSE	.	A	G	0.069	0.013	3.54e-08	7.451	0.469	0.467	0.448	G	A	-0.042	0.016	0.00984	2.007	0.567	A	G	4.866	1.136e-06	++
rs56327309	18	53104421	DCC	intron_variant	45	FALSE	.	G	C	0.09	0.013	2.73e-12	11.564	0.385	0.37	0.392	C	G	-0.05	0.017	0.00288	2.54	0.623	C	G	-5.994	2.041e-09	--
rs4296324	18	53108726	DCC	intron_variant	45	FALSE	.	G	C	0.069	0.013	3.56e-08	7.449	0.469	0.467	0.448	C	G	-0.041	0.016	0.0114	1.945	0.568	C	G	-4.836	1.326e-06	--
rs11659803	18	53108749	DCC	intron_variant	45	FALSE	.	A	G	0.09	0.013	2.42e-12	11.617	0.405	0.395	0.412	G	A	-0.054	0.017	0.00115	2.939	0.601	A	G	6.168	6.906e-10	++
rs17486305	18	53170750	DCC	intron_variant	45	FALSE	.	T	C	0.089	0.013	4.32e-12	11.365	0.404	0.393	0.411	C	T	-0.057	0.017	0.000639	3.194	0.6	T	C	6.218	5.045e-10	++
rs17408393	18	53183611	DCC	intron_variant	45	FALSE	.	G	A	0.088	0.013	4.76e-12	11.322	0.405	0.394	0.418	A	G	-0.052	0.017	0.00179	2.748	0.594	A	G	-6.034	1.601e-09	--
rs12959099	18	53185140	DCC	intron_variant	45	FALSE	.	G	A	0.078	0.013	8.33e-10	9.079	0.435	0.424	0.457	A	G	-0.037	0.016	0.0242	1.616	0.558	A	G	-5.045	4.545e-07	--
rs7505145	18	53185406	DCC	intron_variant	45	FALSE	.	C	A	0.083	0.013	5.1e-11	10.292	0.488	0.473	0.563	A	C	-0.036	0.016	0.0259	1.587	0.454	A	C	-5.287	1.242e-07	--
rs7243019	18	53186873	DCC	intron_variant	45	FALSE	.	T	C	0.082	0.013	7.53e-11	10.123	0.487	0.472	0.558	C	T	-0.042	0.016	0.0102	1.991	0.461	T	C	5.457	4.829e-08	++
rs17487130	18	53189047	DCC	intron_variant	45	FALSE	.	T	C	0.089	0.013	3.06e-12	11.515	0.405	0.392	0.413	C	T	-0.056	0.017	0.0007	3.155	0.6	T	C	6.232	4.605e-10	++
rs7245004	18	53190575	DCC	intron_variant	45	FALSE	.	A	C	0.084	0.013	2.26e-11	10.646	0.473	0.456	0.526	C	A	-0.051	0.016	0.00158	2.803	0.495	A	C	5.921	3.191e-09	++
rs9304439	18	53191406	DCC	intron_variant	45	FALSE	.	A	G	0.082	0.013	5.27e-11	10.278	0.487	0.473	0.559	G	A	-0.042	0.016	0.00982	2.008	0.461	A	G	5.498	3.849e-08	++
rs776072681	18	53191449	DCC	intron_variant	45	FALSE	.	T	TC	0.087	0.013	6.94e-12	11.159	0.413	0.4	0.44	.	.	.	.	.	.	.	.	.	.	.	.
rs74885759	18	53191761	DCC	intron_variant	45	FALSE	.	G	GTT	0.087	0.013	6.95e-12	11.158	0.413	0.4	0.439	.	.	.	.	.	.	.	.	.	.	.	.
rs17487256	18	53191944	DCC	intron_variant	45	FALSE	.	T	C	0.089	0.013	3.14e-12	11.504	0.405	0.392	0.413	C	T	-0.056	0.017	0.00066	3.181	0.6	T	C	6.24	4.386e-10	++
rs7232543	18	53192387	DCC	intron_variant	45	FALSE	.	G	A	0.087	0.013	1.09e-11	10.961	0.414	0.401	0.447	A	G	-0.043	0.016	0.00883	2.054	0.565	A	G	-5.658	1.531e-08	--
rs7233123	18	53192510	DCC	intron_variant	45	FALSE	.	A	G	0.086	0.013	1.55e-11	10.809	0.419	0.409	0.451	G	A	-0.04	0.016	0.0137	1.863	0.56	A	G	5.535	3.11e-08	++
rs17487277	18	53192574	DCC	intron_variant	45	FALSE	.	G	C	0.088	0.013	5.03e-12	11.298	0.405	0.394	0.418	C	G	-0.051	0.017	0.00187	2.728	0.594	C	G	-6.021	1.733e-09	--
rs62099230	18	53195342	DCC	intron_variant	45	FALSE	.	A	G	0.088	0.013	4.87e-12	11.313	0.405	0.394	0.419	G	A	-0.051	0.017	0.00182	2.741	0.594	A	G	6.029	1.647e-09	++
rs7230285	18	53196710	DCC	intron_variant	45	FALSE	.	A	G	0.094	0.013	8.61e-14	13.065	0.454	0.437	0.525	G	A	-0.055	0.016	0.000622	3.206	0.492	A	G	6.543	6.028e-11	++
rs17487484	18	53196913	DCC	intron_variant	45	FALSE	.	G	T	0.094	0.013	8.11e-14	13.091	0.454	0.437	0.523	T	G	-0.055	0.016	0.000647	3.189	0.492	T	G	-6.541	6.102e-11	--
rs2069191	18	53197090	DCC	intron_variant	45	FALSE	.	C	T	0.094	0.013	1.15e-13	12.941	0.46	0.444	0.528	T	C	-0.053	0.016	0.000974	3.011	0.487	T	C	-6.446	1.152e-10	--
rs10221412	18	53198102	DCC	intron_variant	45	FALSE	.	C	T	0.082	0.013	5.42e-11	10.266	0.487	0.471	0.556	T	C	-0.043	0.016	0.00872	2.059	0.461	T	C	-5.52	3.395e-08	--
rs1338181743	18	53198432	DCC	intron_variant	45	FALSE	.	G	GCTCTCTCT	0.094	0.013	1.16e-13	12.935	0.46	0.492	0.535	.	.	.	.	.	.	.	.	.	.	.	.
rs62099231	18	53198529	DCC	intron_variant	45	FALSE	.	A	G	0.094	0.013	1.21e-13	12.917	0.459	0.445	0.529	G	A	-0.053	0.016	0.000987	3.006	0.487	A	G	6.439	1.203e-10	++
rs8084239	18	53199573	DCC	intron_variant	45	FALSE	.	C	T	0.093	0.013	1.37e-13	12.865	0.46	0.455	0.53	T	C	-0.054	0.016	0.000915	3.039	0.486	T	C	-6.442	1.177e-10	--
rs10221371	18	53199924	DCC	intron_variant	45	FALSE	.	A	C	0.087	0.013	1.01e-11	10.995	0.413	0.4	0.442	C	A	-0.048	0.016	0.00342	2.465	0.57	A	C	5.851	4.892e-09	++
rs8084351	18	53200189	DCC	intron_variant	45	FALSE	.	A	G	0.094	0.013	1.06e-13	12.975	0.454	0.438	0.525	G	A	-0.056	0.016	0.000591	3.228	0.491	A	G	6.535	6.365e-11	++
rs8084280	18	53200379	DCC	intron_variant	45	FALSE	.	T	A	0.094	0.013	1.02e-13	12.991	0.454	0.437	0.525	A	T	-0.056	0.016	0.000574	3.241	0.491	A	T	-6.543	6.048e-11	--
rs3794923	18	53201148	DCC	intron_variant	45	FALSE	.	T	C	0.089	0.013	3.51e-12	11.455	0.404	0.392	0.413	C	T	-0.057	0.017	0.000629	3.201	0.6	T	C	6.238	4.433e-10	++
rs62099232	18	53201321	DCC	intron_variant	45	FALSE	.	T	C	0.089	0.013	4.33e-12	11.364	0.404	0.392	0.413	C	T	-0.057	0.017	0.000618	3.209	0.6	T	C	6.223	4.873e-10	++
rs11662175	18	53202617	DCC	intron_variant	45	FALSE	.	C	T	0.074	0.013	5.05e-09	8.297	0.447	0.436	0.475	T	C	-0.034	0.016	0.0345	1.462	0.538	T	C	-4.785	1.712e-06	--
rs60939828	18	53202897	DCC	intron_variant	45	FALSE	.	C	T	0.087	0.013	8.21e-12	11.086	0.414	0.401	0.442	T	C	-0.047	0.016	0.00399	2.399	0.568	T	C	-5.84	5.225e-09	--
rs62099234	18	53204154	DCC	intron_variant	45	FALSE	.	T	C	0.087	0.013	8.16e-12	11.088	0.414	0.396	0.442	C	T	-0.048	0.016	0.00313	2.504	0.569	T	C	5.886	3.962e-09	++
rs62099235	18	53204233	DCC	intron_variant	45	FALSE	.	A	G	0.087	0.013	8.16e-12	11.088	0.414	0.397	0.442	G	A	-0.048	0.016	0.00315	2.502	0.569	A	G	5.885	3.982e-09	++
rs62099236	18	53204685	DCC	intron_variant	45	FALSE	.	T	G	0.087	0.013	8.16e-12	11.088	0.414	0.401	0.443	G	T	-0.048	0.016	0.00314	2.502	0.569	T	G	5.885	3.977e-09	++
rs7227069	18	53205432	DCC	intron_variant	45	FALSE	.	A	G	0.087	0.013	7.82e-12	11.107	0.414	0.401	0.443	G	A	-0.048	0.016	0.00333	2.478	0.569	A	G	5.878	4.143e-09	++
rs2298606	18	53205453	DCC	intron_variant	45	FALSE	.	C	T	0.082	0.013	5.49e-11	10.261	0.488	0.472	0.556	T	C	-0.043	0.016	0.00803	2.095	0.459	T	C	-5.536	3.103e-08	--
rs11082972	18	53206780	DCC	intron_variant	45	FALSE	.	T	C	0.082	0.013	8.16e-11	10.088	0.487	0.47	0.56	C	T	-0.043	0.016	0.0075	2.125	0.459	T	C	5.514	3.513e-08	++
rs757449308	18	53207030	DCC	intron_variant	45	FALSE	.	T	TTC	0.087	0.013	1.11e-11	10.954	0.413	0.4	0.44	.	.	.	.	.	.	.	.	.	.	.	.
rs779251079	18	53208505	DCC	intron_variant	45	FALSE	.	G	GA	0.088	0.013	4.59e-12	11.338	0.404	0.392	0.412	.	.	.	.	.	.	.	.	.	.	.	.
rs62100765	18	53209048	DCC	intron_variant	45	FALSE	.	T	C	0.088	0.013	5.06e-12	11.296	0.405	0.393	0.413	C	T	-0.058	0.017	0.000414	3.383	0.599	T	C	6.274	3.508e-10	++
rs62100766	18	53210988	DCC	intron_variant	45	FALSE	.	T	G	0.089	0.013	3.94e-12	11.404	0.404	0.393	0.413	G	T	-0.059	0.017	0.000407	3.39	0.6	T	G	6.299	3.005e-10	++
rs6508207	18	53211580	DCC	intron_variant	45	FALSE	.	C	T	0.082	0.013	5.33e-11	10.274	0.488	0.473	0.558	T	C	-0.043	0.016	0.00844	2.074	0.459	T	C	-5.528	3.24e-08	--
rs62100767	18	53211669	DCC	intron_variant	45	FALSE	.	G	A	0.089	0.013	3.95e-12	11.403	0.404	0.391	0.41	A	G	-0.057	0.017	0.000631	3.2	0.6	A	G	-6.227	4.748e-10	--
rs6508208	18	53211692	DCC	intron_variant	45	FALSE	.	C	G	0.082	0.013	6.03e-11	10.22	0.487	0.471	0.557	G	C	-0.043	0.016	0.00849	2.071	0.461	C	G	5.516	3.475e-08	++
rs8086812	18	53212974	DCC	intron_variant	45	FALSE	.	G	C	0.087	0.013	6.78e-12	11.169	0.413	0.401	0.443	C	G	-0.048	0.016	0.00321	2.493	0.57	C	G	-5.897	3.7e-09	--
rs62100769	18	53213490	DCC	intron_variant	45	FALSE	.	A	G	0.086	0.013	1.22e-11	10.914	0.412	0.401	0.442	G	A	-0.048	0.016	0.0032	2.495	0.571	A	G	5.847	4.994e-09	++
rs55977964	18	53213750	DCC	intron_variant	45	FALSE	.	T	TTG	0.087	0.013	9.79e-12	11.009	0.413	0.386	0.438	.	.	.	.	.	.	.	.	.	.	.	.
rs55906054	18	53213793	DCC	intron_variant	45	FALSE	.	G	A	0.087	0.013	9.8e-12	11.009	0.413	0.395	0.441	A	G	-0.048	0.016	0.00333	2.478	0.571	A	G	-5.859	4.665e-09	--
rs55638820	18	53213897	DCC	intron_variant	45	FALSE	.	AAAAT	A	0.082	0.013	5.59e-11	10.253	0.487	0.472	0.554	A	AAAAT	-0.044	0.016	0.00675	2.171	0.462	A	AAAAT	-5.569	2.562e-08	--
rs62100771	18	53214760	DCC	intron_variant	45	FALSE	.	G	A	0.089	0.013	4.45e-12	11.351	0.404	0.391	0.412	A	G	-0.058	0.017	0.000505	3.297	0.6	A	G	-6.253	4.016e-10	--
rs62100772	18	53214927	DCC	intron_variant	45	FALSE	.	A	G	0.087	0.013	9.85e-12	11.007	0.413	0.399	0.442	G	A	-0.048	0.016	0.00313	2.504	0.571	A	G	5.87	4.364e-09	++
rs142466329	18	53215358	DCC	intron_variant	45	FALSE	.	GA	G	0.087	0.013	9.5e-12	11.022	0.413	0.438	0.445	.	.	.	.	.	.	.	.	.	.	.	.
rs6508209	18	53217163	DCC	intron_variant	45	FALSE	.	A	G	0.082	0.013	6.21e-11	10.207	0.487	0.471	0.559	G	A	-0.043	0.016	0.00767	2.115	0.461	A	G	5.534	3.134e-08	++
rs11663824	18	53218866	DCC	intron_variant	45	FALSE	.	A	C	0.088	0.013	6.09e-12	11.215	0.404	0.391	0.414	C	A	-0.058	0.017	0.000469	3.329	0.6	A	C	6.239	4.41e-10	++
rs762342966	18	53219997	DCC	intron_variant	45	FALSE	.	T	TG	0.081	0.013	1.37e-10	9.862	0.428	0.415	0.449	.	.	.	.	.	.	.	.	.	.	.	.
rs4632195	18	53220378	DCC	intron_variant	45	FALSE	.	T	C	0.089	0.013	1.58e-12	11.801	0.469	0.451	0.533	C	T	-0.051	0.016	0.00151	2.822	0.486	T	C	6.157	7.418e-10	++
rs6508210	18	53220821	DCC	intron_variant	45	FALSE	.	C	A	0.085	0.013	1.55e-11	10.809	0.487	0.473	0.553	A	C	-0.049	0.016	0.00271	2.567	0.467	A	C	-5.857	4.715e-09	--
rs1367633	18	53221586	DCC	intron_variant	45	FALSE	.	A	G	0.078	0.013	5.33e-10	9.273	0.441	0.429	0.464	G	A	-0.044	0.016	0.0073	2.137	0.551	A	G	5.346	9.002e-08	++
rs10502966	18	53222129	DCC	intron_variant	45	FALSE	.	G	A	0.08	0.013	3.13e-10	9.504	0.432	0.421	0.435	A	G	-0.052	0.016	0.00171	2.768	0.58	A	G	-5.67	1.431e-08	--
rs8089330	18	53222415	DCC	intron_variant	45	FALSE	.	C	T	0.091	0.016	2.68e-08	7.572	0.82	0.802	0.917	T	C	-0.049	0.028	0.0861	1.065	0.089	T	C	-4.374	1.219e-05	--
rs17488316	18	53223565	DCC	intron_variant	45	FALSE	.	T	A	0.082	0.013	8.88e-11	10.052	0.436	0.427	0.461	A	T	-0.045	0.016	0.006	2.222	0.553	A	T	-5.551	2.846e-08	--
rs7243601	18	53223828	DCC	intron_variant	45	FALSE	.	G	T	0.091	0.016	2.87e-08	7.542	0.82	0.808	0.916	T	G	-0.05	0.028	0.0815	1.089	0.089	T	G	-4.382	1.174e-05	--
rs7243008	18	53224314	DCC	intron_variant	45	FALSE	.	T	A	0.082	0.013	8.87e-11	10.052	0.436	0.427	0.461	A	T	-0.045	0.016	0.00539	2.268	0.553	A	T	-5.572	2.52e-08	--
rs1367638	18	53225055	DCC	intron_variant	45	FALSE	.	C	G	0.082	0.013	8.8e-11	10.055	0.436	0.427	0.46	G	C	-0.046	0.016	0.005	2.301	0.554	C	G	5.587	2.309e-08	++
rs8098405	18	53226003	DCC	intron_variant	45	FALSE	.	G	A	0.081	0.013	1.21e-10	9.916	0.441	0.435	0.465	A	G	-0.044	0.016	0.00731	2.136	0.549	A	G	-5.483	4.186e-08	--
rs8099160	18	53226240	DCC	intron_variant	45	FALSE	.	A	G	0.081	0.013	1.72e-10	9.765	0.441	0.434	0.465	G	A	-0.044	0.016	0.00729	2.137	0.549	A	G	5.452	4.993e-08	++
rs8085649	18	53226542	DCC	intron_variant	45	FALSE	.	G	C	0.09	0.016	4.06e-08	7.391	0.819	0.808	0.916	C	G	-0.052	0.028	0.0671	1.173	0.089	C	G	-4.399	1.085e-05	--
rs57841322	18	53227239	DCC	intron_variant	45	FALSE	.	C	T	0.082	0.013	1.2e-10	9.92	0.435	0.427	0.46	T	C	-0.047	0.016	0.00437	2.359	0.554	T	C	-5.585	2.34e-08	--
rs28628885	18	53227356	DCC	intron_variant	45	FALSE	.	G	A	0.081	0.013	1.7e-10	9.769	0.441	0.435	0.465	A	G	-0.044	0.016	0.00734	2.134	0.549	A	G	-5.451	5.01e-08	--
rs7231178	18	53227371	DCC	intron_variant	45	FALSE	.	A	G	0.089	0.013	2.03e-12	11.693	0.482	0.471	0.549	G	A	-0.051	0.016	0.00159	2.798	0.471	A	G	6.127	8.973e-10	++
rs62100775	18	53227723	DCC	intron_variant	45	FALSE	.	G	A	0.083	0.013	6.22e-11	10.206	0.427	0.419	0.433	A	G	-0.054	0.016	0.00103	2.985	0.583	A	G	-5.904	3.542e-09	--
rs8092490	18	53228261	DCC	intron_variant	45	FALSE	.	A	T	0.09	0.013	1.01e-12	11.994	0.477	0.462	0.542	T	A	-0.051	0.016	0.0017	2.769	0.487	A	T	6.172	6.724e-10	++
rs62100776	18	53228263	DCC	intron_variant	45	FALSE	.	T	A	0.082	0.013	8.19e-11	10.087	0.436	0.426	0.457	A	T	-0.043	0.016	0.00836	2.078	0.558	A	T	-5.491	3.991e-08	--
rs17488531	18	53228626	DCC	intron_variant	45	FALSE	.	A	G	0.082	0.013	1.04e-10	9.983	0.436	0.427	0.461	G	A	-0.046	0.016	0.00444	2.353	0.554	A	G	5.595	2.206e-08	++
rs62100777	18	53229387	DCC	intron_variant	45	FALSE	.	A	G	0.081	0.013	1.32e-10	9.88	0.442	0.435	0.465	G	A	-0.044	0.016	0.00737	2.132	0.549	A	G	5.473	4.413e-08	++
rs6508211	18	53229923	DCC	intron_variant	45	FALSE	.	C	T	0.083	0.013	3.71e-11	10.43	0.506	0.498	0.579	.	.	.	.	.	.	.	.	.	.	.	.
rs6508212	18	53229949	DCC	intron_variant	45	FALSE	.	G	A	0.091	0.016	2.66e-08	7.575	0.82	0.808	0.916	A	G	-0.049	0.029	0.086	1.065	0.089	A	G	-4.375	1.215e-05	--
rs17488580	18	53230891	DCC	intron_variant	45	FALSE	.	T	G	0.079	0.013	3.8e-10	9.42	0.433	0.422	0.437	G	T	-0.053	0.016	0.00119	2.924	0.579	T	G	5.714	1.102e-08	++
rs11438211	18	53230990	DCC	intron_variant	45	FALSE	.	GT	G	0.079	0.013	4.46e-10	9.351	0.442	0.419	0.46	.	.	.	.	.	.	.	.	.	.	.	.
rs62100778	18	53231670	DCC	intron_variant	45	FALSE	.	G	A	0.078	0.013	6.32e-10	9.199	0.447	0.438	0.469	A	G	-0.043	0.016	0.00882	2.054	0.546	A	G	-5.291	1.215e-07	--
rs16956398	18	53232582	DCC	intron_variant	45	FALSE	.	G	A	-0.09	0.016	4.06e-08	7.391	0.181	0.192	0.084	A	G	0.049	0.029	0.0831	1.081	0.911	A	G	4.34	1.423e-05	++
rs17488727	18	53234563	DCC	intron_variant	45	FALSE	.	C	A	0.08	0.013	2.53e-10	9.596	0.433	0.422	0.437	A	C	-0.052	0.016	0.00143	2.846	0.579	A	C	-5.721	1.059e-08	--
rs7231742	18	53236132	DCC	intron_variant	45	FALSE	.	A	G	0.091	0.016	5.27e-09	8.278	0.792	0.777	0.883	G	A	-0.07	0.025	0.00503	2.299	0.12	A	G	5.197	2.023e-07	++
rs4456576	18	53236485	DCC	intron_variant	45	FALSE	.	G	C	0.08	0.013	2.26e-10	9.645	0.433	0.421	0.437	C	G	-0.052	0.016	0.00147	2.832	0.579	C	G	-5.726	1.03e-08	--
rs1491487290	18	53242871	DCC	intron_variant	45	FALSE	.	G	GGT	0.084	0.013	3.99e-11	10.399	0.454	0.425	0.491	.	.	.	.	.	.	.	.	.	.	.	.
rs7230034	18	53247740	DCC	intron_variant	45	FALSE	.	C	T	0.092	0.016	3.46e-09	8.461	0.796	0.782	0.888	T	C	-0.067	0.026	0.0083	2.081	0.114	T	C	-5.139	2.758e-07	--
rs17410557	18	53250021	DCC	intron_variant	45	FALSE	.	C	T	0.089	0.013	4.72e-12	11.327	0.392	0.374	0.405	T	C	-0.058	0.017	0.000448	3.349	0.609	T	C	-6.268	3.656e-10	--
rs17501820	18	53252367	DCC	intron_variant	45	FALSE	.	T	C	0.085	0.013	4.08e-11	10.389	0.397	0.368	0.433	C	T	-0.053	0.016	0.00141	2.851	0.579	T	C	5.889	3.887e-09	++
rs1431181	18	53253042	DCC	intron_variant	45	FALSE	.	A	G	0.085	0.013	4.25e-11	10.372	0.397	0.368	0.434	G	A	-0.052	0.016	0.00148	2.831	0.579	A	G	5.877	4.175e-09	++
rs12969597	18	53255667	DCC	intron_variant	45	FALSE	.	A	G	0.082	0.013	7.2e-11	10.143	0.469	0.449	0.537	G	A	-0.035	0.016	0.0317	1.498	0.482	A	G	5.208	1.912e-07	++
rs140046499	18	53256066	DCC	intron_variant	45	FALSE	.	C	T	0.088	0.013	5.02e-12	11.299	0.414	0.393	0.443	T	C	-0.052	0.016	0.00158	2.802	0.57	T	C	-6.051	1.437e-09	--
rs62100780	18	53256479	DCC	intron_variant	45	FALSE	.	C	T	0.088	0.013	4.18e-12	11.379	0.414	0.39	0.43	T	C	-0.048	0.017	0.004	2.398	0.593	T	C	-5.897	3.697e-09	--
rs62100781	18	53256480	DCC	intron_variant	45	FALSE	.	C	G	0.088	0.013	4.18e-12	11.379	0.414	0.39	0.43	G	C	-0.048	0.017	0.004	2.398	0.593	C	G	5.897	3.697e-09	++
rs62097974	18	53256484	DCC	intron_variant	45	FALSE	.	G	T	0.088	0.013	4.16e-12	11.381	0.414	0.391	0.431	T	G	-0.048	0.017	0.004	2.398	0.593	T	G	-5.898	3.689e-09	--
rs62097975	18	53256530	DCC	intron_variant	45	FALSE	.	C	G	0.088	0.013	4.38e-12	11.358	0.414	0.394	0.442	G	C	-0.052	0.016	0.00158	2.801	0.57	C	G	6.063	1.339e-09	++
rs4436844	18	53257137	DCC	intron_variant	45	FALSE	.	A	G	0.092	0.016	2.37e-08	7.626	0.821	0.809	0.917	G	A	-0.055	0.029	0.0527	1.278	0.089	A	G	4.52	6.181e-06	++
rs4939725	18	53257495	DCC	intron_variant	45	FALSE	.	T	A	0.092	0.016	2.37e-08	7.626	0.821	0.809	0.916	A	T	-0.055	0.029	0.0525	1.28	0.089	A	T	-4.521	6.149e-06	--
rs62097976	18	53258462	DCC	intron_variant	45	FALSE	.	T	G	0.088	0.013	6.03e-12	11.22	0.414	0.394	0.442	G	T	-0.052	0.016	0.00157	2.804	0.57	T	G	6.037	1.573e-09	++
rs4316822	18	53259306	DCC	intron_variant	45	FALSE	.	C	T	0.091	0.016	3.15e-08	7.502	0.82	0.809	0.917	T	C	-0.056	0.029	0.0492	1.308	0.088	T	C	-4.508	6.541e-06	--
rs12327102	18	53261469	DCC	intron_variant	45	FALSE	.	C	G	0.081	0.013	1e-10	10	0.469	0.45	0.537	G	C	-0.034	0.016	0.0369	1.433	0.482	C	G	5.141	2.729e-07	++
rs7237361	18	53261664	DCC	intron_variant	45	FALSE	.	G	A	0.09	0.016	4.02e-08	7.396	0.82	0.809	0.917	A	G	-0.057	0.029	0.0471	1.327	0.088	A	G	-4.494	6.999e-06	--
rs1431197	18	53265590	DCC	intron_variant	45	FALSE	.	A	G	0.078	0.013	5.53e-10	9.257	0.451	0.424	0.527	G	A	-0.033	0.016	0.0406	1.391	0.492	A	G	4.959	7.075e-07	++
rs17411025	18	53266106	DCC	intron_variant	45	FALSE	.	G	C	0.085	0.013	3.21e-11	10.493	0.397	0.368	0.433	C	G	-0.052	0.016	0.00159	2.798	0.578	C	G	-5.888	3.899e-09	--
rs17411061	18	53268743	DCC	intron_variant	45	FALSE	.	T	C	0.085	0.013	3.56e-11	10.449	0.398	0.369	0.434	C	T	-0.05	0.016	0.00219	2.66	0.578	T	C	5.823	5.786e-09	++
rs62097980	18	53269632	DCC	intron_variant	45	FALSE	.	A	G	0.085	0.013	3.99e-11	10.399	0.397	0.368	0.433	G	A	-0.052	0.016	0.00159	2.798	0.579	A	G	5.869	4.374e-09	++
rs1431188	18	53270447	DCC	intron_variant	45	FALSE	.	G	A	0.086	0.013	2.84e-11	10.546	0.397	0.371	0.435	A	G	-0.051	0.016	0.00193	2.713	0.577	A	G	-5.865	4.495e-09	--
rs11660187	18	53275276	DCC	intron_variant	45	FALSE	.	A	C	0.085	0.013	4.09e-11	10.388	0.397	0.368	0.432	C	A	-0.052	0.016	0.00156	2.806	0.58	A	C	5.871	4.343e-09	++
rs62097981	18	53279245	DCC	intron_variant	45	FALSE	.	C	G	0.086	0.013	2.62e-11	10.582	0.397	0.368	0.432	G	C	-0.052	0.017	0.00165	2.783	0.578	C	G	5.901	3.622e-09	++
rs8095056	18	53279964	DCC	intron_variant	45	FALSE	.	A	G	0.093	0.014	7.43e-11	10.129	0.739	0.729	0.824	G	A	-0.059	0.021	0.00556	2.255	0.175	A	G	5.582	2.379e-08	++
rs7239818	18	53280100	DCC	intron_variant	45	FALSE	.	T	A	0.091	0.016	2.46e-08	7.609	0.821	0.809	0.918	A	T	-0.06	0.029	0.0371	1.43	0.087	A	T	-4.605	4.13e-06	--
rs56027651	18	53280720	DCC	intron_variant	45	FALSE	.	A	T	0.09	0.013	3.24e-12	11.489	0.383	0.364	0.389	T	A	-0.051	0.017	0.00231	2.637	0.624	A	T	6.021	1.737e-09	++
rs17411339	18	53280989	DCC	intron_variant	45	FALSE	.	G	A	0.089	0.013	3.77e-12	11.424	0.415	0.393	0.444	A	G	-0.053	0.016	0.00112	2.949	0.569	A	G	-6.135	8.542e-10	--
rs1816360	18	53282489	DCC	intron_variant	45	FALSE	.	C	G	0.091	0.016	2.53e-08	7.597	0.82	0.808	0.917	G	C	-0.057	0.029	0.0477	1.321	0.088	C	G	4.539	5.649e-06	++
rs62097985	18	53284305	DCC	intron_variant	45	FALSE	.	T	C	0.086	0.013	2.6e-11	10.585	0.397	0.37	0.432	C	T	-0.051	0.016	0.00209	2.68	0.579	T	C	5.859	4.651e-09	++
rs11660938	18	53286366	DCC	intron_variant	45	FALSE	.	T	G	0.083	0.013	1e-10	9.998	0.393	0.365	0.431	G	T	-0.051	0.016	0.00176	2.753	0.58	T	G	5.768	8.007e-09	++
rs62097986	18	53292457	DCC	intron_variant	45	FALSE	.	A	C	0.085	0.013	4.09e-11	10.388	0.397	0.367	0.431	C	A	-0.052	0.016	0.00147	2.832	0.581	A	C	5.881	4.085e-09	++
rs4643406	18	53292521	DCC	intron_variant	45	FALSE	.	T	C	0.078	0.013	7.19e-10	9.143	0.451	0.424	0.521	C	T	-0.033	0.016	0.0446	1.351	0.496	T	C	4.911	9.072e-07	++
rs62097987	18	53292866	DCC	intron_variant	45	FALSE	.	G	T	0.085	0.013	4e-11	10.398	0.396	0.368	0.432	T	G	-0.052	0.016	0.00167	2.777	0.581	T	G	-5.861	4.61e-09	--
rs767474541	18	53295551	DCC	intron_variant	45	FALSE	.	T	TGTAA	0.085	0.013	3.61e-11	10.443	0.396	0.367	0.425	.	.	.	.	.	.	.	.	.	.	.	.
rs17411548	18	53296573	DCC	intron_variant	45	FALSE	.	T	G	0.087	0.013	7.49e-12	11.125	0.414	0.393	0.441	G	T	-0.053	0.016	0.00115	2.94	0.572	T	G	6.072	1.261e-09	++
rs62097989	18	53300108	DCC	intron_variant	45	FALSE	.	G	A	0.085	0.013	3.65e-11	10.437	0.396	0.368	0.432	A	G	-0.052	0.016	0.00161	2.792	0.58	A	G	-5.875	4.232e-09	--
rs72925341	18	53301106	DCC	intron_variant	45	FALSE	.	T	C	0.087	0.013	1.16e-11	10.936	0.414	0.401	0.442	C	T	-0.053	0.016	0.00116	2.937	0.571	T	C	6.034	1.603e-09	++
rs11877496	18	53302532	DCC	intron_variant	45	FALSE	.	T	C	0.078	0.013	7.3e-10	9.137	0.452	0.424	0.523	C	T	-0.035	0.016	0.0325	1.488	0.494	T	C	4.988	6.109e-07	++
rs11877505	18	53302653	DCC	intron_variant	45	FALSE	.	G	A	0.085	0.013	4.26e-11	10.371	0.397	0.369	0.432	A	G	-0.052	0.016	0.0016	2.795	0.581	A	G	-5.862	4.567e-09	--
rs1431196	18	53305732	DCC	intron_variant	45	FALSE	.	G	A	0.088	0.013	6.77e-12	11.169	0.415	0.393	0.441	A	G	-0.053	0.016	0.00125	2.903	0.571	A	G	-6.066	1.308e-09	--
rs62097992	18	53309493	DCC	intron_variant	45	FALSE	.	C	T	0.088	0.013	3.95e-12	11.403	0.414	0.393	0.441	T	C	-0.052	0.016	0.00138	2.861	0.571	T	C	-6.096	1.09e-09	--
rs11873021	18	53310044	DCC	intron_variant	45	FALSE	.	G	A	0.088	0.013	4.79e-12	11.32	0.415	0.416	0.446	A	G	-0.052	0.016	0.00137	2.863	0.571	A	G	-6.08	1.202e-09	--
rs8089704	18	53313732	DCC	intron_variant	45	FALSE	.	C	A	-0.083	0.015	1.51e-08	7.82	0.242	0.253	0.19	A	C	0.052	0.021	0.0117	1.93	0.813	A	C	4.918	8.745e-07	++
rs62097994	18	53314592	DCC	intron_variant	45	FALSE	.	A	T	0.088	0.013	4.39e-12	11.358	0.418	0.398	0.439	T	A	-0.055	0.016	0.000866	3.062	0.574	A	T	6.166	7.01e-10	++
rs62097995	18	53316863	DCC	intron_variant	45	FALSE	.	A	T	0.088	0.013	4.41e-12	11.356	0.418	0.398	0.439	T	A	-0.054	0.016	0.00104	2.984	0.574	A	T	6.135	8.524e-10	++
rs62097996	18	53316899	DCC	intron_variant	45	FALSE	.	A	C	0.088	0.013	4.86e-12	11.313	0.418	0.398	0.439	C	A	-0.054	0.016	0.00104	2.984	0.574	A	C	6.127	8.976e-10	++
rs77916462	18	53318766	DCC	intron_variant	45	FALSE	.	G	T	0.088	0.013	6.61e-12	11.18	0.42	0.376	0.43	T	G	-0.052	0.016	0.00147	2.834	0.573	T	G	-6.041	1.533e-09	--
rs75048819	18	53318768	DCC	intron_variant	45	FALSE	.	G	T	0.088	0.013	6.37e-12	11.196	0.42	0.379	0.432	T	G	-0.052	0.016	0.00147	2.834	0.573	T	G	-6.044	1.504e-09	--
rs1346914	18	53319460	DCC	intron_variant	45	FALSE	.	T	G	0.088	0.013	6.47e-12	11.189	0.417	0.397	0.439	G	T	-0.054	0.016	0.00101	2.998	0.574	T	G	6.108	1.011e-09	++
rs11662416	18	53321414	DCC	intron_variant	45	FALSE	.	G	T	0.088	0.013	4.39e-12	11.358	0.418	0.398	0.439	T	G	-0.053	0.016	0.0011	2.96	0.574	T	G	-6.126	9.027e-10	--
rs2047914	18	53323937	DCC	intron_variant	45	FALSE	.	T	C	0.088	0.013	6.36e-12	11.196	0.417	0.403	0.446	C	T	-0.054	0.016	0.000961	3.017	0.574	T	C	6.117	9.551e-10	++
rs2043145	18	53324737	DCC	intron_variant	45	FALSE	.	G	A	0.088	0.013	6.31e-12	11.2	0.417	0.396	0.438	A	G	-0.054	0.016	0.001	2.998	0.574	A	G	-6.11	9.97e-10	--
rs1979914	18	53328041	DCC	intron_variant	45	FALSE	.	A	G	0.088	0.013	5.42e-12	11.266	0.417	0.398	0.439	G	A	-0.054	0.016	0.00109	2.961	0.574	A	G	6.108	1.006e-09	++
rs35156113	18	53328497	DCC	intron_variant	45	FALSE	.	T	TAAG	0.088	0.013	5.71e-12	11.243	0.417	0.397	0.436	.	.	.	.	.	.	.	.	.	.	.	.
rs17503448	18	53331293	DCC	intron_variant	45	FALSE	.	C	T	0.088	0.013	3.66e-12	11.437	0.418	0.398	0.439	T	C	-0.053	0.016	0.00115	2.938	0.574	T	C	-6.133	8.632e-10	--
rs1504746	18	53331649	DCC	intron_variant	45	FALSE	.	C	T	0.088	0.013	3.67e-12	11.435	0.418	0.397	0.438	T	C	-0.053	0.016	0.00118	2.927	0.574	T	C	-6.128	8.889e-10	--
rs1367635	18	53335039	DCC	intron_variant	45	FALSE	.	C	T	0.07	0.013	3.21e-08	7.494	0.492	0.47	0.529	T	C	-0.037	0.016	0.0219	1.66	0.489	T	C	-4.702	2.571e-06	--
rs62098012	18	53335941	DCC	intron_variant	45	FALSE	.	T	C	0.088	0.013	3.65e-12	11.438	0.417	0.397	0.438	C	T	-0.054	0.016	0.00109	2.963	0.574	T	C	6.143	8.111e-10	++
rs62098013	18	53337491	DCC	intron_variant	45	FALSE	.	A	G	0.09	0.013	1.09e-11	10.963	0.352	0.339	0.374	G	A	-0.053	0.017	0.00183	2.737	0.637	A	G	5.959	2.541e-09	++
rs62098014	18	53342715	DCC	intron_variant	45	FALSE	.	C	T	0.088	0.013	5.89e-12	11.23	0.417	0.435	0.438	T	C	-0.053	0.016	0.00116	2.937	0.574	T	C	-6.092	1.118e-09	--
rs8091083	18	53344021	DCC	intron_variant	45	FALSE	.	A	T	0.07	0.013	3.28e-08	7.484	0.493	0.471	0.53	T	A	-0.038	0.016	0.019	1.721	0.487	A	T	4.732	2.223e-06	++
rs11664320	18	53346253	DCC	intron_variant	45	FALSE	.	C	T	0.089	0.013	3.64e-12	11.439	0.417	0.397	0.439	T	C	-0.052	0.016	0.00149	2.826	0.574	T	C	-6.088	1.14e-09	--
rs62098017	18	53348855	DCC	intron_variant	45	FALSE	.	C	A	0.088	0.013	3.76e-12	11.425	0.417	0.398	0.439	A	C	-0.053	0.016	0.00119	2.923	0.574	A	C	-6.124	9.103e-10	--
rs755134094	18	53348996	DCC	intron_variant	45	FALSE	.	T	TC	0.088	0.013	3.76e-12	11.425	0.417	0.397	0.437	.	.	.	.	.	.	.	.	.	.	.	.
rs11876254	18	53349469	DCC	intron_variant	45	FALSE	.	G	C	-0.085	0.015	7.79e-09	8.108	0.242	0.251	0.19	C	G	0.052	0.021	0.013	1.886	0.813	C	G	4.964	6.904e-07	++
rs7237127	18	53353330	DCC	intron_variant	45	FALSE	.	A	T	0.069	0.013	3.71e-08	7.431	0.499	0.473	0.534	T	A	-0.035	0.016	0.0311	1.508	0.483	A	T	4.605	4.123e-06	++
rs1473558231	18	53353528	DCC	intron_variant	45	FALSE	.	A	AT	-0.085	0.015	8.11e-09	8.091	0.242	0.261	0.192	.	.	.	.	.	.	.	.	.	.	.	.
rs11874299	18	53353632	DCC	intron_variant	45	FALSE	.	C	A	-0.088	0.015	1.53e-09	8.817	0.247	0.254	0.193	A	C	0.052	0.021	0.0113	1.945	0.81	A	C	5.154	2.546e-07	++
rs113328742	18	53355310	DCC	intron_variant	45	FALSE	.	G	A	-0.088	0.015	1.53e-09	8.817	0.247	0.253	0.192	A	G	0.052	0.021	0.0114	1.944	0.81	A	G	5.154	2.551e-07	++
rs62098020	18	53356411	DCC	intron_variant	45	FALSE	.	T	C	0.088	0.013	4.12e-12	11.385	0.417	0.398	0.439	C	T	-0.053	0.016	0.00116	2.935	0.574	T	C	6.121	9.274e-10	++
rs4405620	18	53358159	DCC	intron_variant	45	FALSE	.	A	C	0.088	0.013	3.78e-12	11.422	0.417	0.398	0.439	C	A	-0.053	0.016	0.00116	2.935	0.574	A	C	6.129	8.853e-10	++
rs17412636	18	53359772	DCC	intron_variant	45	FALSE	.	C	A	0.088	0.013	3.78e-12	11.422	0.417	0.397	0.438	A	C	-0.053	0.016	0.00117	2.93	0.574	A	C	-6.127	8.959e-10	--
rs56030110	18	53360220	DCC	intron_variant	45	FALSE	.	T	A	0.088	0.013	3.78e-12	11.422	0.417	0.398	0.438	A	T	-0.053	0.016	0.00118	2.928	0.574	A	T	-6.126	9.012e-10	--
rs10502970	18	53361471	DCC	intron_variant	45	FALSE	.	C	T	-0.088	0.015	1.39e-09	8.857	0.247	0.253	0.193	T	C	0.051	0.021	0.0131	1.884	0.81	T	C	5.133	2.846e-07	++
rs10502971	18	53361591	DCC	intron_variant	45	FALSE	.	A	G	0.087	0.013	6.01e-12	11.221	0.423	0.405	0.444	G	A	-0.05	0.016	0.00225	2.649	0.569	A	G	5.973	2.326e-09	++
rs17412782	18	53361981	DCC	intron_variant	45	FALSE	.	C	T	0.088	0.013	3.78e-12	11.422	0.417	0.397	0.438	T	C	-0.053	0.016	0.00119	2.923	0.574	T	C	-6.124	9.132e-10	--
rs62098022	18	53362521	DCC	intron_variant	45	FALSE	.	C	T	0.088	0.013	3.78e-12	11.422	0.417	0.398	0.438	T	C	-0.053	0.016	0.0012	2.919	0.574	T	C	-6.123	9.209e-10	--
rs1504744	18	53363188	DCC	intron_variant	45	FALSE	.	A	G	0.088	0.013	3.78e-12	11.422	0.417	0.397	0.439	G	A	-0.053	0.016	0.00121	2.917	0.574	A	G	6.122	9.259e-10	++
rs12956821	18	53365793	DCC	intron_variant	45	FALSE	.	G	T	-0.074	0.013	1.81e-08	7.742	0.359	0.367	0.306	T	G	0.043	0.018	0.0133	1.876	0.689	T	G	4.873	1.101e-06	++
rs768395632	18	53367277	DCC	intron_variant	45	FALSE	.	A	AAT	0.088	0.013	3.85e-12	11.414	0.417	0.397	0.435	.	.	.	.	.	.	.	.	.	.	.	.
rs62098023	18	53367632	DCC	intron_variant	45	FALSE	.	C	A	0.088	0.013	3.83e-12	11.416	0.418	0.398	0.439	A	C	-0.053	0.016	0.00118	2.927	0.574	A	C	-6.124	9.111e-10	--
rs7227402	18	53369396	DCC	intron_variant	45	FALSE	.	T	G	0.088	0.013	3.87e-12	11.413	0.417	0.399	0.44	G	T	-0.053	0.016	0.00127	2.897	0.574	T	G	6.112	9.862e-10	++
rs759643741	18	53375240	DCC	intron_variant	45	FALSE	.	T	TCTTTATA	0.088	0.013	4.33e-12	11.364	0.417	0.396	0.425	.	.	.	.	.	.	.	.	.	.	.	.
rs12957545	18	53375248	DCC	intron_variant	45	FALSE	.	GA	G	0.088	0.013	5.03e-12	11.299	0.417	0.397	0.427	G	A	0.018	0.018	0.319	0.496	0.531	A	G	-4.013	5.99e-05	--
rs12957545	18	53375248	DCC	intron_variant	45	FALSE	.	A	G	-0.074	0.013	1.32e-08	7.879	0.358	0.366	0.307	G	A	0.018	0.018	0.319	0.496	0.531	A	G	-4.013	5.99e-05	--
rs62098042	18	53376190	DCC	intron_variant	45	FALSE	.	A	G	0.088	0.013	4.47e-12	11.349	0.417	0.397	0.436	G	A	-0.053	0.016	0.00114	2.942	0.575	A	G	6.117	9.51e-10	++
rs62098043	18	53376208	DCC	intron_variant	45	FALSE	.	G	A	0.088	0.013	4.48e-12	11.349	0.417	0.397	0.435	A	G	-0.053	0.016	0.00114	2.943	0.575	A	G	-6.118	9.491e-10	--
rs62098044	18	53376377	DCC	intron_variant	45	FALSE	.	C	G	0.088	0.013	4.47e-12	11.35	0.417	0.398	0.439	G	C	-0.054	0.016	0.00105	2.977	0.574	C	G	6.131	8.733e-10	++
rs62098046	18	53376403	DCC	intron_variant	45	FALSE	.	C	T	0.088	0.013	4.47e-12	11.35	0.417	0.397	0.439	T	C	-0.054	0.016	0.00105	2.977	0.574	T	C	-6.131	8.73e-10	--
rs17504372	18	53376680	DCC	intron_variant	45	FALSE	.	T	C	0.088	0.013	4.53e-12	11.344	0.417	0.397	0.439	C	T	-0.053	0.016	0.0011	2.961	0.574	T	C	6.123	9.158e-10	++
rs62098047	18	53377991	DCC	intron_variant	45	FALSE	.	A	G	0.088	0.013	4.68e-12	11.33	0.417	0.401	0.439	G	A	-0.054	0.016	0.00108	2.967	0.574	A	G	6.123	9.167e-10	++
rs62098048	18	53378192	DCC	intron_variant	45	FALSE	.	G	C	0.088	0.013	4.45e-12	11.352	0.418	0.398	0.439	C	G	-0.053	0.016	0.00111	2.956	0.574	C	G	-6.123	9.164e-10	--
rs62098049	18	53378296	DCC	intron_variant	45	FALSE	.	A	G	0.088	0.013	4.87e-12	11.312	0.417	0.397	0.439	G	A	-0.054	0.016	0.00108	2.966	0.574	A	G	6.119	9.39e-10	++
rs11665242	18	53380757	DCC	intron_variant	45	FALSE	.	G	A	0.087	0.013	7.37e-12	11.133	0.417	0.397	0.439	A	G	-0.055	0.016	0.000894	3.049	0.575	A	G	-6.116	9.58e-10	--
rs10164055	18	53393230	DCC	intron_variant	45	FALSE	.	C	T	0.079	0.013	7.55e-10	9.122	0.409	0.389	0.448	T	C	-0.032	0.016	0.0529	1.276	0.56	T	C	-4.862	1.161e-06	--
rs1972044	18	53404710	DCC	intron_variant	45	FALSE	.	A	G	0.079	0.013	8.17e-10	9.088	0.409	0.388	0.449	G	A	-0.032	0.016	0.0519	1.284	0.561	A	G	4.86	1.176e-06	++
rs11877032	18	53407887	DCC	intron_variant	45	FALSE	.	T	A	0.079	0.013	7.92e-10	9.101	0.409	0.39	0.449	A	T	-0.032	0.016	0.0512	1.29	0.561	A	T	-4.866	1.138e-06	--
rs13381096	18	53423032	DCC	intron_variant	45	FALSE	.	A	C	0.078	0.013	1.23e-09	8.911	0.409	0.389	0.447	C	A	-0.032	0.016	0.0495	1.305	0.561	A	C	4.833	1.345e-06	++
rs12953529	18	53442603	DCC	intron_variant	45	FALSE	.	G	A	0.07	0.013	4.6e-08	7.337	0.404	0.371	0.463	A	G	-0.024	0.016	0.143	0.845	0.547	A	G	-4.165	3.11e-05	--
rs34160346	18	53457069	DCC	intron_variant	45	FALSE	.	G	C	0.071	0.013	3.04e-08	7.517	0.415	0.387	0.466	C	G	-0.025	0.016	0.129	0.89	0.544	C	G	-4.241	2.222e-05	--
rs17417046	18	53458627	DCC	intron_variant	45	FALSE	.	T	C	0.071	0.013	3.06e-08	7.515	0.415	0.387	0.466	C	T	-0.024	0.016	0.138	0.859	0.544	T	C	4.219	2.453e-05	++
rs35195355	18	53474575	DCC	intron_variant	45	FALSE	.	A	C	0.073	0.013	1.45e-08	7.838	0.407	0.378	0.456	C	A	-0.02	0.016	0.226	0.647	0.557	A	C	4.134	3.571e-05	++
rs62098330	18	53528699	DCC	intron_variant	45	FALSE	.	C	T	0.073	0.013	1.5e-08	7.825	0.405	0.377	0.462	T	C	-0.02	0.016	0.214	0.67	0.549	T	C	-4.15	3.331e-05	--
rs1358787553	19	44087767	ZNF284	3_prime_UTR_variant	46	FALSE	.	C	CTTT	0.216	0.036	1.58e-09	8.802	0.033	0.141	0.015	.	.	.	.	.	.	.	.	.	.	.	.
rs16978665	19	44090258	ZNF224	upstream_gene_variant	46	FALSE	.	C	A	0.215	0.035	1.37e-09	8.865	0.033	0.04	0.008	.	.	.	.	.	.	.	.	.	.	.	.
rs75006290	19	44092289	ZNF224	upstream_gene_variant	46	FALSE	.	A	G	0.214	0.035	1.47e-09	8.834	0.033	0.04	0.008	.	.	.	.	.	.	.	.	.	.	.	.
rs8106828	19	44094303	ZNF224	upstream_gene_variant	46	FALSE	.	G	T	0.216	0.036	1.47e-09	8.831	0.032	0.039	0.01	.	.	.	.	.	.	.	.	.	.	.	.
rs80068834	19	44102095	ZNF224	intron_variant	46	FALSE	.	A	T	0.216	0.036	1.27e-09	8.897	0.032	0.039	0.003	.	.	.	.	.	.	.	.	.	.	.	.
rs7250439	19	44106351	ZNF224	non_coding_transcript_exon_variant	46	FALSE	.	G	C	0.218	0.036	9.49e-10	9.023	0.032	0.039	0.008	.	.	.	.	.	.	.	.	.	.	.	.
rs13346417	19	44107009	ZNF224	synonymous_variant	46	FALSE	.	T	G	0.217	0.036	1.22e-09	8.914	0.032	0.039	0.008	.	.	.	.	.	.	.	.	.	.	.	.
rs28521615	19	44119038	ZNF225	intron_variant	46	FALSE	.	C	G	0.219	0.036	9.67e-10	9.015	0.032	0.038	0.006	.	.	.	.	.	.	.	.	.	.	.	.
rs16978738	19	44132649	ZNF225	missense_variant	46	FALSE	.	T	A	0.218	0.036	9.23e-10	9.035	0.032	0.039	0.004	.	.	.	.	.	.	.	.	.	.	.	.
rs142630271	19	44137877	ZNF234	upstream_gene_variant	46	FALSE	.	TG	T	0.215	0.035	1.27e-09	8.896	0.033	0.039	0.013	.	.	.	.	.	.	.	.	.	.	.	.
rs6509144	19	44138290	ZNF234	upstream_gene_variant	46	FALSE	.	G	A	0.215	0.035	1.27e-09	8.896	0.033	0.039	0.013	.	.	.	.	.	.	.	.	.	.	.	.
rs4803683	19	44138485	ZNF234	upstream_gene_variant	46	FALSE	.	T	C	0.215	0.035	1.27e-09	8.895	0.033	0.039	0.013	.	.	.	.	.	.	.	.	.	.	.	.
rs16959114	19	44139818	ZNF234	upstream_gene_variant	46	FALSE	.	T	A	0.215	0.035	1.27e-09	8.896	0.033	0.039	0.013	.	.	.	.	.	.	.	.	.	.	.	.
rs76396605	19	44140039	ZNF234	upstream_gene_variant	46	FALSE	.	T	C	0.216	0.036	1.21e-09	8.917	0.032	0.039	0.006	.	.	.	.	.	.	.	.	.	.	.	.
rs8111388	19	44140900	ZNF234	upstream_gene_variant	46	FALSE	.	A	G	0.216	0.035	1.11e-09	8.954	0.033	0.039	0.013	.	.	.	.	.	.	.	.	.	.	.	.
rs72480999	19	44143163	ZNF234	intron_variant	46	FALSE	.	A	AGAGGGCAGGGCATGGTGGGTCATGCCTGAGTCCT	0.215	0.035	1.27e-09	8.897	0.033	0.038	0.013	.	.	.	.	.	.	.	.	.	.	.	.
rs181817835	19	44146530	ZNF234	intron_variant	46	FALSE	.	A	G	0.218	0.036	1.11e-09	8.954	0.032	0.039	0.001	.	.	.	.	.	.	.	.	.	.	.	.
rs111776561	19	44147066	ZNF234	intron_variant	46	FALSE	.	A	G	0.215	0.035	1.27e-09	8.895	0.033	0.04	0.013	.	.	.	.	.	.	.	.	.	.	.	.
rs4803685	19	44149528	ZNF234	intron_variant	46	FALSE	.	C	T	0.215	0.035	1.28e-09	8.891	0.033	0.039	0.013	.	.	.	.	.	.	.	.	.	.	.	.
rs4803686	19	44150746	ZNF234	intron_variant	46	FALSE	.	G	A	0.217	0.035	1.04e-09	8.983	0.032	0.039	0.013	.	.	.	.	.	.	.	.	.	.	.	.
rs202057333	19	44151631	ZNF234	intron_variant	46	FALSE	.	G	GC	0.216	0.036	1.23e-09	8.912	0.032	0.039	0.006	.	.	.	.	.	.	.	.	.	.	.	.
rs1106562	19	44151980	ZNF234	intron_variant	46	FALSE	.	A	T	0.215	0.035	1.21e-09	8.918	0.033	0.039	0.009	.	.	.	.	.	.	.	.	.	.	.	.
rs35483237	19	44158121	ZNF234	3_prime_UTR_variant	46	FALSE	.	TAA	T	0.214	0.035	1.66e-09	8.78	0.033	0.057	0.013	.	.	.	.	.	.	.	.	.	.	.	.
rs73564059	19	44158290	ZNF234	3_prime_UTR_variant	46	FALSE	.	A	G	0.215	0.035	1.2e-09	8.921	0.033	0.039	0.01	.	.	.	.	.	.	.	.	.	.	.	.
rs11878679	19	44160015	ZNF234	3_prime_UTR_variant	46	FALSE	.	A	G	0.215	0.035	1.21e-09	8.916	0.033	0.043	0.009	.	.	.	.	.	.	.	.	.	.	.	.
rs2141524	19	44160613	ZNF226	upstream_gene_variant	46	FALSE	.	T	C	0.215	0.035	1.21e-09	8.918	0.033	0.04	0.01	.	.	.	.	.	.	.	.	.	.	.	.
rs10420465	19	44161824	ZNF226	upstream_gene_variant	46	FALSE	.	A	C	0.215	0.035	1.22e-09	8.913	0.033	0.039	0.01	.	.	.	.	.	.	.	.	.	.	.	.
rs10422609	19	44162551	ZNF226	upstream_gene_variant	46	FALSE	.	A	G	0.216	0.035	6.15e-10	9.211	0.033	0.04	0.015	G	A	0.072	0.08	0.367	0.435	0.99	A	G	3.171	0.001521	+-
rs1881748	19	44165536	ZNF226	intron_variant	46	FALSE	.	C	A	0.216	0.035	9.9e-10	9.004	0.033	0.039	0.008	.	.	.	.	.	.	.	.	.	.	.	.
rs3803932	19	44166096	ZNF226	intron_variant	46	FALSE	.	T	C	0.215	0.035	1.2e-09	8.92	0.033	0.039	0.01	.	.	.	.	.	.	.	.	.	.	.	.
rs9304639	19	44166149	ZNF226	intron_variant	46	FALSE	.	G	A	0.215	0.035	1.25e-09	8.904	0.033	0.039	0.01	.	.	.	.	.	.	.	.	.	.	.	.
rs57451052	19	44167766	ZNF226	intron_variant	46	FALSE	.	G	C	0.215	0.035	1.25e-09	8.904	0.033	0.039	0.01	.	.	.	.	.	.	.	.	.	.	.	.
rs8107252	19	44169781	ZNF226	intron_variant	46	FALSE	.	A	G	0.216	0.035	1.02e-09	8.992	0.033	0.039	0.01	.	.	.	.	.	.	.	.	.	.	.	.
rs7254034	19	44170623	ZNF226	intron_variant	46	FALSE	.	G	A	0.215	0.035	1.25e-09	8.905	0.033	0.039	0.008	.	.	.	.	.	.	.	.	.	.	.	.
rs16978794	19	44170973	ZNF226	intron_variant	46	FALSE	.	A	T	0.215	0.035	1.26e-09	8.9	0.032	0.039	0.006	.	.	.	.	.	.	.	.	.	.	.	.
rs6509147	19	44172405	ZNF226	non_coding_transcript_exon_variant	46	FALSE	.	A	G	0.216	0.035	6.05e-10	9.218	0.034	0.04	0.015	G	A	0.077	0.08	0.337	0.473	0.99	A	G	3.137	0.001708	+-
rs59576456	19	44173577	ZNF226	3_prime_UTR_variant	46	FALSE	.	T	C	0.215	0.035	1.25e-09	8.904	0.033	0.039	0.01	.	.	.	.	.	.	.	.	.	.	.	.
rs7260367	19	44174753	ZNF226	3_prime_UTR_variant	46	FALSE	.	C	T	0.215	0.035	1.25e-09	8.902	0.033	0.039	0.01	.	.	.	.	.	.	.	.	.	.	.	.
rs2178342	19	44176336	ZNF226	synonymous_variant	46	FALSE	.	A	G	0.215	0.035	1.19e-09	8.926	0.033	0.039	0.01	.	.	.	.	.	.	.	.	.	.	.	.
rs7249992	19	44178162	ZNF226	3_prime_UTR_variant	46	FALSE	.	T	C	0.215	0.035	1.25e-09	8.904	0.033	0.039	0.01	.	.	.	.	.	.	.	.	.	.	.	.
rs11878720	19	44181330	ZNF226	downstream_gene_variant	46	FALSE	.	C	T	0.215	0.035	1.24e-09	8.905	0.033	0.039	0.01	.	.	.	.	.	.	.	.	.	.	.	.
rs34032266	19	44181466	ZNF226	downstream_gene_variant	46	FALSE	.	CT	C	0.215	0.035	1.25e-09	8.904	0.033	0.039	0.01	.	.	.	.	.	.	.	.	.	.	.	.
rs77027786	19	44183320	ZNF226	downstream_gene_variant	46	FALSE	.	T	C	0.215	0.035	1.25e-09	8.904	0.033	0.039	0.008	.	.	.	.	.	.	.	.	.	.	.	.
rs73564095	19	44184136	.	intergenic_variant	46	FALSE	.	A	G	0.215	0.035	1.25e-09	8.904	0.033	0.039	0.009	.	.	.	.	.	.	.	.	.	.	.	.
rs10409954	19	44185611	.	intergenic_variant	46	FALSE	.	T	G	0.218	0.035	5.6e-10	9.252	0.033	0.038	0.011	.	.	.	.	.	.	.	.	.	.	.	.
rs57418162	19	44185776	.	intergenic_variant	46	FALSE	.	A	G	0.215	0.035	1.25e-09	8.904	0.033	0.039	0.01	.	.	.	.	.	.	.	.	.	.	.	.
rs10424371	19	44187455	.	intergenic_variant	46	FALSE	.	A	G	0.216	0.035	6.05e-10	9.218	0.034	0.04	0.015	G	A	0.081	0.08	0.307	0.512	0.99	A	G	3.101	0.001931	+-
rs55732275	19	44187716	.	intergenic_variant	46	FALSE	.	A	G	0.215	0.035	1.25e-09	8.904	0.033	0.039	0.01	.	.	.	.	.	.	.	.	.	.	.	.
rs8108908	19	44188071	.	regulatory_region_variant	46	FALSE	.	C	G	0.215	0.035	1.25e-09	8.904	0.033	0.039	0.01	.	.	.	.	.	.	.	.	.	.	.	.
rs2141525	19	44188862	.	intergenic_variant	46	FALSE	.	A	G	0.215	0.035	1.25e-09	8.904	0.033	0.039	0.01	.	.	.	.	.	.	.	.	.	.	.	.
rs10425881	19	44189355	.	intergenic_variant	46	FALSE	.	A	G	0.215	0.035	1.25e-09	8.904	0.033	0.039	0.01	.	.	.	.	.	.	.	.	.	.	.	.
rs76905469	19	44192033	.	intergenic_variant	46	FALSE	.	A	G	0.215	0.035	1.25e-09	8.904	0.033	0.039	0.008	.	.	.	.	.	.	.	.	.	.	.	.
rs11284863	19	44192551	.	intergenic_variant	46	FALSE	.	A	AT	0.215	0.035	1.25e-09	8.904	0.033	0.039	0.01	.	.	.	.	.	.	.	.	.	.	.	.
rs4802212	19	44192685	.	intergenic_variant	46	FALSE	.	A	G	0.215	0.035	1.25e-09	8.904	0.033	0.04	0.01	.	.	.	.	.	.	.	.	.	.	.	.
rs4803688	19	44192766	.	intergenic_variant	46	FALSE	.	T	C	0.216	0.035	6.05e-10	9.218	0.034	0.04	0.015	C	T	0.081	0.08	0.309	0.51	0.99	T	C	3.103	0.001917	+-
rs10410283	19	44194196	.	intergenic_variant	46	FALSE	.	C	G	0.215	0.035	1.25e-09	8.904	0.033	0.039	0.009	.	.	.	.	.	.	.	.	.	.	.	.
rs10416230	19	44194789	.	intergenic_variant	46	FALSE	.	G	A	0.215	0.035	1.25e-09	8.904	0.033	0.039	0.01	.	.	.	.	.	.	.	.	.	.	.	.
rs10417178	19	44194995	.	regulatory_region_variant	46	FALSE	.	C	G	0.215	0.035	1.25e-09	8.904	0.033	0.039	0.01	.	.	.	.	.	.	.	.	.	.	.	.
rs58358390	19	44196305	.	intergenic_variant	46	FALSE	.	C	T	0.215	0.035	1.25e-09	8.904	0.033	0.039	0.009	.	.	.	.	.	.	.	.	.	.	.	.
rs60747128	19	44196522	.	intergenic_variant	46	FALSE	.	T	C	0.215	0.035	1.25e-09	8.904	0.033	0.039	0.01	.	.	.	.	.	.	.	.	.	.	.	.
rs60379253	19	44197068	.	intergenic_variant	46	FALSE	.	C	T	0.215	0.035	1.25e-09	8.904	0.033	0.039	0.01	.	.	.	.	.	.	.	.	.	.	.	.
rs7248797	19	44198890	.	intergenic_variant	46	FALSE	.	T	C	0.215	0.035	1.25e-09	8.904	0.033	0.04	0.01	.	.	.	.	.	.	.	.	.	.	.	.
rs74530209	19	44199847	.	intergenic_variant	46	FALSE	.	G	A	0.215	0.035	1.25e-09	8.904	0.033	0.039	0.008	.	.	.	.	.	.	.	.	.	.	.	.
rs8108504	19	44200419	.	intergenic_variant	46	FALSE	.	C	T	0.216	0.035	6.06e-10	9.218	0.034	0.039	0.015	T	C	0.082	0.08	0.301	0.522	0.989	T	C	-3.092	0.001989	-+
rs6509148	19	44200600	.	intergenic_variant	46	FALSE	.	T	C	0.215	0.035	1.27e-09	8.897	0.033	0.039	0.009	.	.	.	.	.	.	.	.	.	.	.	.
rs4802213	19	44201103	.	intergenic_variant	46	FALSE	.	A	T	0.215	0.035	1.25e-09	8.903	0.033	0.039	0.01	.	.	.	.	.	.	.	.	.	.	.	.
rs139423551	19	44202298	.	regulatory_region_variant	46	FALSE	.	CATA	C	0.215	0.035	1.25e-09	8.904	0.033	0.039	0.01	.	.	.	.	.	.	.	.	.	.	.	.
rs10409884	19	44202721	ZNF227	upstream_gene_variant	46	FALSE	.	G	A	0.215	0.035	1.25e-09	8.903	0.033	0.039	0.01	.	.	.	.	.	.	.	.	.	.	.	.
rs145910450	19	44203986	ZNF227	upstream_gene_variant	46	FALSE	.	A	G	0.215	0.035	1.25e-09	8.903	0.033	0.039	0.009	.	.	.	.	.	.	.	.	.	.	.	.
rs78769480	19	44204087	ZNF227	upstream_gene_variant	46	FALSE	.	A	G	0.215	0.035	1.25e-09	8.903	0.033	0.039	0.011	.	.	.	.	.	.	.	.	.	.	.	.
rs79622430	19	44206340	ZNF227	upstream_gene_variant	46	FALSE	.	G	T	0.215	0.035	1.25e-09	8.904	0.033	0.039	0.007	.	.	.	.	.	.	.	.	.	.	.	.
rs10153465	19	44206514	ZNF227	upstream_gene_variant	46	FALSE	.	A	G	0.215	0.035	1.21e-09	8.917	0.033	0.04	0.01	.	.	.	.	.	.	.	.	.	.	.	.
rs11879588	19	44207058	ZNF227	upstream_gene_variant	46	FALSE	.	C	T	0.215	0.035	1.25e-09	8.903	0.033	0.039	0.01	.	.	.	.	.	.	.	.	.	.	.	.
rs79956109	19	44207142	ZNF227	upstream_gene_variant	46	FALSE	.	G	A	0.215	0.035	1.25e-09	8.903	0.033	0.039	0.007	.	.	.	.	.	.	.	.	.	.	.	.
rs16978836	19	44207360	ZNF227	upstream_gene_variant	46	FALSE	.	G	C	0.215	0.035	1.25e-09	8.903	0.033	0.039	0.01	.	.	.	.	.	.	.	.	.	.	.	.
rs28422007	19	44207401	ZNF227	upstream_gene_variant	46	FALSE	.	C	T	0.215	0.035	1.25e-09	8.903	0.033	0.04	0.01	.	.	.	.	.	.	.	.	.	.	.	.
rs59774711	19	44208118	ZNF227	intron_variant	46	FALSE	.	T	G	0.215	0.035	1.26e-09	8.899	0.033	0.039	0.009	.	.	.	.	.	.	.	.	.	.	.	.
rs10416292	19	44208982	ZNF227	intron_variant	46	FALSE	.	A	G	0.215	0.035	1.27e-09	8.895	0.033	0.039	0.01	.	.	.	.	.	.	.	.	.	.	.	.
rs77892297	19	44209046	ZNF227	intron_variant	46	FALSE	.	A	G	0.215	0.035	1.27e-09	8.895	0.033	0.039	0.008	.	.	.	.	.	.	.	.	.	.	.	.
rs10422555	19	44209744	ZNF227	intron_variant	46	FALSE	.	G	A	0.216	0.035	6.14e-10	9.212	0.034	0.04	0.015	A	G	0.074	0.08	0.353	0.452	0.99	A	G	-3.155	0.001604	-+
rs10405281	19	44211155	ZNF227	intron_variant	46	FALSE	.	A	G	0.218	0.035	5.08e-10	9.294	0.033	0.039	0.015	G	A	0.078	0.08	0.327	0.485	0.99	A	G	3.142	0.001679	+-
rs7254458	19	44217906	ZNF227	intron_variant	46	FALSE	.	T	A	0.215	0.035	1.29e-09	8.89	0.033	0.039	0.01	.	.	.	.	.	.	.	.	.	.	.	.
rs148003402	19	44219258	ZNF227	intron_variant	46	FALSE	.	T	TCTC	0.215	0.035	1.3e-09	8.886	0.033	0.039	0.007	.	.	.	.	.	.	.	.	.	.	.	.
rs4803692	19	44219417	ZNF227	intron_variant	46	FALSE	.	C	T	0.215	0.035	1.29e-09	8.891	0.033	0.039	0.008	.	.	.	.	.	.	.	.	.	.	.	.
rs10412910	19	44220712	ZNF227	intron_variant	46	FALSE	.	T	G	0.215	0.035	1.29e-09	8.89	0.033	0.039	0.01	.	.	.	.	.	.	.	.	.	.	.	.
rs185022891	19	44221944	ZNF227	intron_variant	46	FALSE	.	A	G	0.215	0.035	1.29e-09	8.891	0.033	0.039	0.008	.	.	.	.	.	.	.	.	.	.	.	.
rs375448083	19	44222084	ZNF227	intron_variant	46	FALSE	.	A	G	0.215	0.035	1.24e-09	8.908	0.033	0.04	0.009	.	.	.	.	.	.	.	.	.	.	.	.
rs139636143	19	44223058	ZNF227	intron_variant	46	FALSE	.	G	T	0.216	0.035	6.22e-10	9.206	0.033	0.04	0.015	T	G	0.072	0.08	0.368	0.435	0.99	T	G	-3.17	0.001524	-+
rs139441528	19	44224025	ZNF227	intron_variant	46	FALSE	.	T	C	0.215	0.035	1.29e-09	8.89	0.033	0.039	0.008	.	.	.	.	.	.	.	.	.	.	.	.
rs181211209	19	44225554	ZNF227	intron_variant	46	FALSE	.	T	C	0.217	0.036	1.21e-09	8.916	0.032	0.038	0.002	.	.	.	.	.	.	.	.	.	.	.	.
rs10426314	19	44226343	ZNF227	intron_variant	46	FALSE	.	C	T	0.215	0.035	1.29e-09	8.89	0.033	0.039	0.01	.	.	.	.	.	.	.	.	.	.	.	.
rs10425146	19	44226400	ZNF227	intron_variant	46	FALSE	.	T	G	0.215	0.035	1.29e-09	8.89	0.033	0.039	0.009	.	.	.	.	.	.	.	.	.	.	.	.
rs10406980	19	44227069	ZNF227	intron_variant	46	FALSE	.	A	T	0.216	0.035	6.22e-10	9.206	0.033	0.04	0.014	T	A	0.067	0.081	0.41	0.387	0.99	A	T	3.217	0.001297	+-
rs113385317	19	44228000	ZNF227	intron_variant	46	FALSE	.	A	G	0.215	0.035	1.29e-09	8.89	0.033	0.039	0.01	.	.	.	.	.	.	.	.	.	.	.	.
rs922063	19	44228505	ZNF227	missense_variant	46	FALSE	.	G	C	0.214	0.035	1.43e-09	8.844	0.033	0.039	0.014	.	.	.	.	.	.	.	.	.	.	.	.
rs922064	19	44228682	ZNF227	non_coding_transcript_exon_variant	46	FALSE	.	G	A	0.215	0.035	1.29e-09	8.89	0.033	0.039	0.01	.	.	.	.	.	.	.	.	.	.	.	.
rs192096215	19	44231240	ZNF227	intron_variant	46	FALSE	.	G	A	0.217	0.036	1.21e-09	8.916	0.032	0.039	0	.	.	.	.	.	.	.	.	.	.	.	.
rs4803693	19	44233910	ZNF227	intron_variant	46	FALSE	.	T	C	0.194	0.033	4.78e-09	8.32	0.037	0.043	0.01	.	.	.	.	.	.	.	.	.	.	.	.
rs4802215	19	44234210	ZNF227	intron_variant	46	FALSE	.	A	T	0.215	0.035	1.29e-09	8.89	0.033	0.039	0.01	.	.	.	.	.	.	.	.	.	.	.	.
rs3810137	19	44236449	ZNF227	synonymous_variant	46	FALSE	.	A	G	0.215	0.035	1.26e-09	8.899	0.033	0.039	0.01	.	.	.	.	.	.	.	.	.	.	.	.
rs11140	19	44237082	ZNF227	3_prime_UTR_variant	46	FALSE	.	T	G	0.215	0.035	1.12e-09	8.949	0.033	0.039	0.01	.	.	.	.	.	.	.	.	.	.	.	.
rs185155980	19	44270502	ZNF233	intron_variant	46	FALSE	.	A	C	0.217	0.036	1.32e-09	8.879	0.032	0.039	0.002	.	.	.	.	.	.	.	.	.	.	.	.
rs370163512	19	44318207	.	intergenic_variant	46	FALSE	.	TTTAAATTAAA	T	0.214	0.036	1.55e-09	8.81	0.033	0.032	0.011	.	.	.	.	.	.	.	.	.	.	.	.
rs143294854	19	44359051	ZNF112	intron_variant	46	FALSE	.	C	T	0.177	0.032	3.64e-08	7.439	0.04	0.046	0.014	T	C	-0.024	0.079	0.765	0.116	0.989	T	C	-3.487	0.0004889	--
rs140989912	19	44401750	AC245748.2	intron_variant	46	FALSE	.	G	C	0.214	0.036	2.69e-09	8.57	0.032	0.039	0	.	.	.	.	.	.	.	.	.	.	.	.
.	19	44412850	AC245748.2	intron_variant	47	FALSE	.	T	G	0.215	0.036	2.38e-09	8.623	0.032	.	.	.	.	.	.	.	.	.	.	.	.	.	.
rs141069725	19	44428551	ZNF229	missense_variant	47	FALSE	.	T	C	0.212	0.036	4.11e-09	8.386	0.031	0.038	0	.	.	.	.	.	.	.	.	.	.	.	.
rs149817049	19	44545903	CEACAM22P	intron_variant	47	FALSE	.	A	G	0.224	0.036	2.88e-10	9.54	0.033	0.036	0	.	.	.	.	.	.	.	.	.	.	.	.
rs75055104	19	44604243	CEACAM22P	intron_variant	47	FALSE	.	C	G	0.224	0.035	1.63e-10	9.788	0.034	0.035	0	.	.	.	.	.	.	.	.	.	.	.	.
rs183152677	19	44614391	IGSF23	intron_variant	47	FALSE	.	T	C	0.225	0.035	1.44e-10	9.841	0.033	0.036	0	.	.	.	.	.	.	.	.	.	.	.	.
rs144928608	19	44636493	IGSF23	3_prime_UTR_variant	47	FALSE	.	A	G	0.226	0.037	1.06e-09	8.974	0.03	0.033	0	.	.	.	.	.	.	.	.	.	.	.	.
rs150914051	19	44646664	PVR	intron_variant	47	FALSE	.	T	C	0.218	0.035	4.71e-10	9.327	0.034	0.036	0	.	.	.	.	.	.	.	.	.	.	.	.
rs144343306	19	44656463	PVR	intron_variant	47	FALSE	.	A	C	0.218	0.035	4.71e-10	9.327	0.034	0.037	0	.	.	.	.	.	.	.	.	.	.	.	.
rs190849199	19	44677266	CEACAM19	intron_variant	47	FALSE	.	G	T	0.225	0.037	1.25e-09	8.904	0.03	0.033	0	.	.	.	.	.	.	.	.	.	.	.	.
rs143333254	19	44678316	CEACAM19	non_coding_transcript_exon_variant	47	FALSE	.	A	C	0.218	0.035	4.6e-10	9.338	0.034	0.037	0	.	.	.	.	.	.	.	.	.	.	.	.
rs146842409	19	44690101	AC243964.2	intron_variant	47	FALSE	.	A	G	0.221	0.035	2.19e-10	9.659	0.034	0.037	0	.	.	.	.	.	.	.	.	.	.	.	.
rs557948510	19	44721202	AC243964.2	upstream_gene_variant	47	FALSE	.	C	T	0.227	0.035	8.86e-11	10.053	0.034	0.037	0	.	.	.	.	.	.	.	.	.	.	.	.
rs183857177	19	44722928	AC243964.2	upstream_gene_variant	47	FALSE	.	T	G	0.227	0.035	8.01e-11	10.097	0.034	0.037	0	.	.	.	.	.	.	.	.	.	.	.	.
rs138573164	19	44804817	BCAM	upstream_gene_variant	47	FALSE	.	T	A	0.225	0.034	2.72e-11	10.566	0.037	0.038	0.001	.	.	.	.	.	.	.	.	.	.	.	.
rs41289512	19	44848259	NECTIN2	intron_variant	47	FALSE	.	G	C	0.172	0.028	5.43e-10	9.265	0.055	0.071	0.044	C	G	-0.267	0.04	1.74e-11	10.76	0.957	C	G	-7.783	7.109e-15	--
rs2927468	19	44854682	NECTIN2	intron_variant	47	FALSE	.	G	A	0.077	0.013	1.18e-09	8.927	0.525	0.548	0.53	A	G	-0.091	0.016	3.01e-08	7.521	0.476	A	G	-6.993	2.688e-12	--
rs138607350	19	44860563	NECTIN2	intron_variant	47	FALSE	.	G	T	0.284	0.044	1.38e-10	9.859	0.021	0.02	0.009	.	.	.	.	.	.	.	.	.	.	.	.
rs182824418	19	44867194	NECTIN2	intron_variant	47	FALSE	.	T	G	0.209	0.032	7.2e-11	10.143	0.04	0.042	0	.	.	.	.	.	.	.	.	.	.	.	.
rs12609102	19	44882046	AC011481.2	non_coding_transcript_exon_variant	47	FALSE	.	T	C	0.209	0.032	9.12e-11	10.04	0.04	0.042	0.001	.	.	.	.	.	.	.	.	.	.	.	.
rs142042446	19	44883210	NECTIN2	intron_variant	47	FALSE	.	GTAA	G	0.139	0.017	8.92e-17	16.05	0.172	0.182	0.146	G	GTAA	-0.333	0.023	2.24e-47	46.65	0.851	G	GTAA	-13.713	8.488e-43	--
rs147636938	19	44883377	NECTIN2	intron_variant	47	FALSE	.	T	C	0.254	0.043	2.79e-09	8.554	0.022	0.022	0.025	C	T	-0.395	0.052	3.22e-14	13.493	0.975	T	C	8.145	3.79e-16	++
rs12972156	19	44884202	NECTIN2	intron_variant	47	FALSE	.	G	C	0.139	0.017	9.1e-17	16.041	0.172	0.182	0.146	C	G	-0.337	0.023	4.92e-49	48.308	0.851	C	G	-13.869	9.805e-44	--
rs12972970	19	44884339	NECTIN2	intron_variant	47	FALSE	.	A	G	0.138	0.017	1.14e-16	15.944	0.172	0.183	0.146	G	A	-0.338	0.023	2.37e-49	48.626	0.851	A	G	13.883	8.074e-44	++
rs34342646	19	44884873	NECTIN2	intron_variant	47	FALSE	.	A	G	0.134	0.016	1.84e-16	15.736	0.182	0.192	0.15	G	A	-0.325	0.023	1.82e-46	45.741	0.848	A	G	13.574	5.717e-42	++
rs283815	19	44887076	NECTIN2	intron_variant	47	FALSE	.	G	A	0.136	0.015	8.32e-20	19.08	0.23	0.233	0.213	A	G	-0.27	0.02	1.41e-42	41.851	0.784	A	G	-13.716	8.098e-43	--
rs6857	19	44888997	NECTIN2	3_prime_UTR_variant	47	FALSE	.	T	C	0.161	0.016	4.15e-24	23.382	0.195	0.203	0.166	C	T	-0.36	0.022	6.72e-63	62.172	0.828	T	C	16.176	7.486e-59	++
rs143473297	19	44890095	AC011481.2	intron_variant	47	FALSE	.	C	T	0.209	0.032	9.36e-11	10.029	0.04	0.042	0	.	.	.	.	.	.	.	.	.	.	.	.
rs71352238	19	44891079	TOMM40	intron_variant	47	FALSE	.	C	T	0.136	0.016	7.62e-17	16.118	0.183	0.192	0.148	T	C	-0.32	0.023	7.55e-45	44.122	0.85	T	C	-13.479	2.074e-41	--
rs184017	19	44891712	TOMM40	intron_variant	47	FALSE	.	G	T	0.136	0.015	7.56e-20	19.122	0.23	0.233	0.212	T	G	-0.268	0.02	3.9e-42	41.409	0.784	T	G	-13.678	1.377e-42	--
rs2075650	19	44892362	TOMM40	intron_variant	47	FALSE	.	G	A	0.138	0.017	8.97e-17	16.047	0.173	0.181	0.145	A	G	-0.334	0.023	3.78e-48	47.423	0.853	A	G	-13.786	3.089e-43	--
rs157581	19	44892457	TOMM40	synonymous_variant	47	FALSE	.	C	T	0.136	0.015	8.41e-20	19.075	0.23	0.233	0.214	T	C	-0.267	0.02	5.51e-42	41.259	0.783	T	C	-13.656	1.869e-42	--
rs34095326	19	44892587	TOMM40	intron_variant	47	FALSE	.	A	G	0.135	0.017	2.75e-15	14.561	0.161	0.174	0.115	G	A	-0.318	0.026	1.32e-35	34.88	0.886	A	G	12.255	1.577e-34	++
rs34404554	19	44892652	TOMM40	intron_variant	47	FALSE	.	G	C	0.139	0.017	8.67e-17	16.062	0.173	0.182	0.144	C	G	-0.333	0.023	6.03e-48	47.22	0.853	C	G	-13.769	3.899e-43	--
rs11556505	19	44892887	TOMM40	synonymous_variant	47	FALSE	.	T	C	0.139	0.017	8.48e-17	16.072	0.173	0.182	0.145	C	T	-0.334	0.023	4.5e-48	47.347	0.853	T	C	13.783	3.224e-43	++
rs157582	19	44892962	TOMM40	intron_variant	47	FALSE	.	T	C	0.137	0.015	7.16e-20	19.145	0.23	0.232	0.212	C	T	-0.271	0.02	6.96e-43	42.158	0.784	T	C	13.757	4.618e-43	++
rs59007384	19	44893408	TOMM40	intron_variant	47	FALSE	.	T	G	0.199	0.015	3.67e-39	38.436	0.221	0.221	0.202	G	T	-0.284	0.02	1.2e-45	44.922	0.793	T	G	16.412	1.562e-60	++
rs77301115	19	44893716	TOMM40	intron_variant	47	FALSE	.	A	G	0.257	0.042	1.22e-09	8.914	0.023	0.023	0.025	G	A	-0.379	0.051	1.18e-13	12.927	0.974	A	G	8.123	4.553e-16	++
rs112849259	19	44894050	TOMM40	synonymous_variant	47	FALSE	.	T	C	0.257	0.042	1.27e-09	8.896	0.023	0.023	0.025	C	T	-0.376	0.051	1.62e-13	12.79	0.974	T	C	8.094	5.789e-16	++
rs116881820	19	44894695	TOMM40	intron_variant	47	FALSE	.	C	T	0.257	0.042	1.18e-09	8.929	0.023	0.023	0.025	T	C	-0.372	0.051	3.05e-13	12.516	0.974	T	C	-8.05	8.276e-16	--
rs11668327	19	44895376	TOMM40	intron_variant	47	FALSE	.	C	G	-0.111	0.019	6.76e-09	8.17	0.126	0.112	0.177	G	C	0.082	0.022	0.000139	3.858	0.825	C	G	-5.779	7.536e-09	--
rs79398853	19	44895528	TOMM40	intron_variant	47	FALSE	.	T	C	0.258	0.042	1.12e-09	8.95	0.023	0.023	0.025	C	T	-0.372	0.051	3.06e-13	12.515	0.974	T	C	8.054	7.983e-16	++
rs2238681	19	44895560	TOMM40	intron_variant	47	FALSE	.	T	C	-0.079	0.013	4.76e-10	9.322	0.48	0.483	0.402	C	T	0.1	0.017	1.58e-09	8.802	0.607	T	C	-7.379	1.597e-13	--
rs75687619	19	44896087	TOMM40	intron_variant	47	FALSE	.	T	G	0.257	0.042	1.17e-09	8.93	0.023	0.023	0.025	G	T	-0.373	0.051	2.75e-13	12.561	0.974	T	G	8.059	7.707e-16	++
rs76366838	19	44896639	TOMM40	intron_variant	47	FALSE	.	A	G	0.253	0.042	2.15e-09	8.668	0.023	0.023	0.025	G	A	-0.375	0.051	1.98e-13	12.703	0.974	A	G	8.026	1.003e-15	++
rs150006531	19	44897227	TOMM40	intron_variant	47	FALSE	.	TG	T	0.257	0.042	1.2e-09	8.92	0.023	0.023	0.025	.	.	.	.	.	.	.	.	.	.	.	.
rs114536010	19	44897468	TOMM40	intron_variant	47	FALSE	.	T	C	0.261	0.042	6.8e-10	9.168	0.023	0.023	0.025	C	T	-0.378	0.051	1.29e-13	12.891	0.974	T	C	8.172	3.032e-16	++
rs8106922	19	44898409	TOMM40	intron_variant	47	FALSE	.	G	A	-0.08	0.013	2.11e-10	9.677	0.48	0.483	0.404	A	G	0.1	0.017	1.52e-09	8.818	0.606	A	G	7.458	8.757e-14	++
rs118170342	19	44898611	TOMM40	intron_variant	47	FALSE	.	C	T	0.191	0.032	2.02e-09	8.694	0.041	0.043	0.038	T	C	-0.19	0.041	4.29e-06	5.367	0.959	T	C	-6.372	1.865e-10	--
rs34878901	19	44899220	TOMM40	intron_variant	47	FALSE	.	T	C	-0.079	0.013	4.44e-10	9.353	0.479	0.48	0.402	C	T	0.1	0.017	1.82e-09	8.739	0.607	T	C	-7.371	1.691e-13	--
rs115881343	19	44899959	TOMM40	intron_variant	47	FALSE	.	T	C	0.25	0.041	1.14e-09	8.943	0.024	0.026	0.026	C	T	-0.367	0.049	9.87e-14	13.006	0.972	T	C	8.144	3.834e-16	++
rs1160985	19	44900155	TOMM40	intron_variant	47	FALSE	.	T	C	-0.087	0.013	3.69e-12	11.433	0.502	0.498	0.441	C	T	0.114	0.016	2.81e-12	11.552	0.568	T	C	-8.385	5.054e-17	--
rs760136	19	44900601	TOMM40	intron_variant	47	FALSE	.	G	A	-0.087	0.013	3.82e-12	11.417	0.502	0.498	0.441	A	G	0.114	0.016	2.83e-12	11.547	0.568	A	G	8.382	5.22e-17	++
rs741780	19	44901174	TOMM40	intron_variant	47	FALSE	.	C	T	-0.087	0.013	3.93e-12	11.406	0.502	0.498	0.441	T	C	0.114	0.016	2.77e-12	11.557	0.568	T	C	8.381	5.236e-17	++
rs113492558	19	44901548	TOMM40	3_prime_UTR_variant	47	FALSE	.	A	AACACGGTGAAACTCCGTCTCTACT	0.253	0.041	8.31e-10	9.08	0.024	0.026	0.026	.	.	.	.	.	.	.	.	.	.	.	.
rs112019714	19	44901600	TOMM40	3_prime_UTR_variant	47	FALSE	.	C	T	0.253	0.041	8.26e-10	9.083	0.024	0.026	0.027	T	C	-0.364	0.049	1.53e-13	12.815	0.972	T	C	-8.139	3.97e-16	--
rs1038025	19	44901715	TOMM40	3_prime_UTR_variant	47	FALSE	.	C	T	-0.087	0.013	3.76e-12	11.425	0.502	0.495	0.44	T	C	0.114	0.016	2.68e-12	11.573	0.568	T	C	8.388	4.946e-17	++
rs1038026	19	44901805	TOMM40	3_prime_UTR_variant	47	FALSE	.	G	A	-0.087	0.013	3.85e-12	11.415	0.502	0.507	0.445	A	G	0.114	0.016	2.92e-12	11.535	0.568	A	G	8.379	5.351e-17	++
rs1305062	19	44902264	TOMM40	3_prime_UTR_variant	47	FALSE	.	C	G	-0.079	0.013	4.53e-10	9.344	0.479	0.48	0.402	G	C	0.1	0.017	1.63e-09	8.788	0.607	C	G	-7.38	1.58e-13	--
rs34215622	19	44903281	TOMM40	3_prime_UTR_variant	47	FALSE	.	CG	C	-0.076	0.013	1.8e-09	8.744	0.512	0.511	0.433	C	CG	0.109	0.016	3.18e-11	10.497	0.575	CG	C	-7.614	2.654e-14	--
rs10119	19	44903416	TOMM40	3_prime_UTR_variant	47	FALSE	.	A	G	0.143	0.014	2.48e-24	23.606	0.277	0.279	0.287	G	A	-0.22	0.018	1.68e-34	33.774	0.709	A	G	13.498	1.599e-41	++
rs7259620	19	44904531	APOE	upstream_gene_variant	47	FALSE	.	A	G	-0.089	0.013	1.91e-12	11.719	0.501	0.497	0.438	G	A	0.116	0.016	1.44e-12	11.841	0.569	A	G	-8.497	1.948e-17	--
rs405509	19	44905579	APOE	upstream_gene_variant	47	FALSE	.	G	T	-0.081	0.013	1.28e-10	9.893	0.555	0.546	0.511	T	G	0.095	0.016	4.06e-09	8.391	0.488	T	G	7.407	1.289e-13	++
rs769449	19	44906745	APOE	non_coding_transcript_exon_variant	47	FALSE	.	A	G	0.239	0.017	3.35e-44	43.476	0.16	0.168	0.121	G	A	-0.413	0.024	9.76e-65	64.01	0.873	A	G	18.619	2.268e-77	++
rs769450	19	44907187	APOE	non_coding_transcript_exon_variant	47	FALSE	.	A	G	-0.077	0.013	1.06e-09	8.974	0.479	0.481	0.403	G	A	0.105	0.017	2.38e-10	9.623	0.604	A	G	-7.482	7.298e-14	--
rs1081105	19	44909698	AC011481.3	non_coding_transcript_exon_variant	47	FALSE	.	C	A	0.299	0.044	8.56e-12	11.067	0.021	0.023	0.026	A	C	-0.367	0.049	1.11e-13	12.956	0.972	A	C	-8.579	9.554e-18	--
rs75627662	19	44910319	AC011481.3	non_coding_transcript_exon_variant	47	FALSE	.	T	C	0.153	0.015	3.31e-23	22.48	0.213	0.208	0.195	C	T	-0.222	0.02	9.07e-29	28.042	0.792	T	C	12.669	8.776e-37	++
rs10414043	19	44912456	AC011481.3	non_coding_transcript_exon_variant	47	FALSE	.	A	G	0.24	0.017	1.45e-44	43.838	0.161	0.169	0.124	G	A	-0.408	0.024	2.24e-63	62.649	0.871	A	G	18.543	9.315e-77	++
rs7256200	19	44912678	AC011481.3	non_coding_transcript_exon_variant	47	FALSE	.	T	G	0.24	0.017	1.31e-44	43.883	0.161	0.168	0.123	G	T	-0.408	0.024	1.9e-63	62.72	0.871	T	G	18.553	7.699e-77	++
rs483082	19	44912921	AC011481.3	non_coding_transcript_exon_variant	47	FALSE	.	T	G	0.179	0.015	1.6e-33	32.796	0.235	0.233	0.224	G	T	-0.258	0.019	1.28e-41	40.893	0.762	T	G	15.394	1.786e-53	++
rs59325138	19	44913034	AC011481.3	non_coding_transcript_exon_variant	47	FALSE	.	T	C	-0.074	0.013	4.28e-09	8.369	0.477	0.474	0.4	C	T	0.096	0.017	7.54e-09	8.123	0.599	T	C	-7.011	2.368e-12	--
rs438811	19	44913484	AC011481.3	non_coding_transcript_exon_variant	47	FALSE	.	T	C	0.179	0.015	1.82e-33	32.74	0.235	0.233	0.225	C	T	-0.257	0.019	1.78e-41	40.75	0.762	T	C	15.373	2.467e-53	++
rs34954997	19	44914381	APOC1	5_prime_UTR_variant	47	FALSE	.	CTTCG	C	0.177	0.015	1.04e-32	31.982	0.234	0.232	0.22	.	.	.	.	.	.	.	.	.	.	.	.
rs5117	19	44915533	APOC1	intron_variant	47	FALSE	.	C	T	0.177	0.015	1.22e-32	31.914	0.234	0.211	0.218	T	C	-0.258	0.019	1.46e-41	40.837	0.763	T	C	-15.288	9.255e-53	--
rs564822013	19	44916829	APOC1	intron_variant	47	FALSE	.	C	A	0.308	0.044	2.66e-12	11.574	0.021	0.013	0.021	.	.	.	.	.	.	.	.	.	.	.	.
rs150966173	19	44917947	APOC1	intron_variant	47	FALSE	.	T	C	0.275	0.043	1.79e-10	9.747	0.022	0.023	0.027	C	T	-0.349	0.049	1.43e-12	11.845	0.972	T	C	8.1	5.499e-16	++
rs12721046	19	44917997	APOC1	intron_variant	47	FALSE	.	A	G	0.141	0.015	3.98e-22	21.4	0.249	0.25	0.156	G	A	-0.316	0.022	6.27e-46	45.202	0.841	A	G	14.386	6.328e-47	++
rs12721051	19	44918903	APOC1	3_prime_UTR_variant	47	FALSE	.	G	C	0.163	0.014	1.06e-30	29.976	0.27	0.27	0.185	C	G	-0.332	0.021	4.4e-58	57.357	0.809	C	G	-16.605	6.431e-62	--
rs56131196	19	44919589	APOC1	downstream_gene_variant	47	FALSE	.	A	G	0.163	0.014	1.35e-30	29.87	0.271	0.271	0.186	G	A	-0.33	0.021	1.04e-57	56.984	0.809	A	G	16.56	1.356e-61	++
rs4420638	19	44919689	APOC1	downstream_gene_variant	47	FALSE	.	G	A	0.161	0.014	3.64e-30	29.439	0.271	0.272	0.186	A	G	-0.329	0.021	1.49e-57	56.827	0.809	A	G	-16.495	3.999e-61	--
rs814573	19	44921094	APOC1	downstream_gene_variant	47	FALSE	.	T	A	0.279	0.045	3.76e-10	9.425	0.02	0.015	0.028	A	T	-0.356	0.021	7.23e-63	62.141	0.812	A	T	-13.853	1.223e-43	--
rs157592	19	44921257	APOC1	downstream_gene_variant	47	FALSE	.	C	A	0.163	0.014	2.38e-30	29.623	0.271	0.09	0.161	A	C	-0.34	0.021	3.04e-57	56.517	0.813	A	C	-16.49	4.331e-61	--
rs188535946	19	44921809	APOC1P1	upstream_gene_variant	47	FALSE	.	A	G	0.298	0.046	9.43e-11	10.026	0.019	0.019	0.025	.	.	.	.	.	.	.	.	.	.	.	.
rs111789331	19	44923868	APOC1P1	upstream_gene_variant	47	FALSE	.	A	T	0.143	0.015	1.14e-22	21.943	0.251	0.253	0.158	T	A	-0.324	0.023	1.14e-46	45.942	0.84	A	T	14.534	7.383e-48	++
rs66626994	19	44924977	APOC1P1	upstream_gene_variant	47	FALSE	.	A	G	0.143	0.015	1.66e-22	21.78	0.251	0.251	0.157	G	A	-0.322	0.023	1.19e-45	44.923	0.84	A	G	14.412	4.324e-47	++
rs73045691	19	44937272	APOC4	upstream_gene_variant	47	FALSE	.	A	G	0.076	0.013	8.29e-09	8.081	0.38	0.392	0.299	G	A	-0.037	0.019	0.0439	1.357	0.698	A	G	4.675	2.942e-06	++
rs34041051	19	44939092	APOC4	upstream_gene_variant	47	FALSE	.	C	T	0.075	0.013	1.09e-08	7.964	0.376	0.389	0.304	T	C	-0.037	0.018	0.0424	1.372	0.694	T	C	-4.656	3.225e-06	--
rs35336243	19	44939262	APOC4	upstream_gene_variant	47	FALSE	.	T	A	0.075	0.013	1.02e-08	7.993	0.376	0.388	0.303	A	T	-0.037	0.018	0.0447	1.35	0.694	A	T	-4.65	3.323e-06	--
rs73045696	19	44939831	APOC4	upstream_gene_variant	47	FALSE	.	C	G	0.075	0.013	1.17e-08	7.933	0.376	0.39	0.304	G	C	-0.036	0.018	0.0477	1.322	0.694	C	G	4.619	3.848e-06	++
rs59859410	19	44940247	APOC4	upstream_gene_variant	47	FALSE	.	G	A	0.073	0.013	2.25e-08	7.648	0.377	0.389	0.305	A	G	-0.036	0.018	0.0495	1.306	0.693	A	G	-4.542	5.573e-06	--
rs111809714	19	44940390	APOC4	upstream_gene_variant	47	FALSE	.	C	T	0.073	0.013	2.38e-08	7.623	0.377	0.385	0.306	T	C	-0.029	0.018	0.12	0.922	0.693	T	C	-4.29	1.788e-05	--
rs111606839	19	44940660	APOC4	upstream_gene_variant	47	FALSE	.	ATTGTT	A	0.073	0.013	2.34e-08	7.631	0.377	0.389	0.301	A	ATTGTT	-0.03	0.018	0.109	0.963	0.695	A	ATTGTT	-4.32	1.562e-05	--
rs112784534	19	44941309	APOC4	upstream_gene_variant	47	FALSE	.	T	G	0.072	0.013	3.53e-08	7.452	0.376	0.378	0.3	G	T	-0.034	0.018	0.0626	1.204	0.693	T	G	4.433	9.296e-06	++
rs12721111	19	44943014	APOC4	intron_variant	47	FALSE	.	T	C	0.072	0.013	3.29e-08	7.483	0.377	0.392	0.306	C	T	-0.028	0.018	0.119	0.924	0.696	T	C	4.257	2.07e-05	++
rs12709888	19	44948405	APOC2	5_prime_UTR_variant	47	FALSE	.	A	G	0.198	0.032	3.55e-10	9.45	0.042	0.045	0	.	.	.	.	.	.	.	.	.	.	.	.
rs147825223	19	44976296	CLPTM1	intron_variant	47	FALSE	.	C	G	0.197	0.032	4.37e-10	9.359	0.042	0.045	0	.	.	.	.	.	.	.	.	.	.	.	.
rs2425199	20	36264581	AAR2	intron_variant	48	FALSE	.	C	T	-0.153	0.026	5.51e-09	8.259	0.061	0.06	0.036	T	C	0.044	0.042	0.298	0.526	0.961	T	C	4.129	3.648e-05	++
rs2425201	20	36265373	AAR2	intron_variant	48	FALSE	.	C	T	-0.152	0.026	6.76e-09	8.17	0.061	0.061	0.04	T	C	0.049	0.041	0.234	0.631	0.959	T	C	4.199	2.684e-05	++
rs2425203	20	36266683	AAR2	intron_variant	48	FALSE	.	C	T	-0.153	0.026	4.87e-09	8.313	0.061	0.061	0.041	T	C	0.046	0.04	0.255	0.593	0.958	T	C	4.2	2.671e-05	++
rs2425204	20	36268740	AAR2	intron_variant	48	FALSE	.	G	A	-0.144	0.026	3.73e-08	7.428	0.061	0.061	0.042	A	G	0.048	0.04	0.228	0.642	0.957	A	G	4.031	5.56e-05	++
rs116316095	20	36273756	AAR2	downstream_gene_variant	48	FALSE	.	A	G	-0.157	0.027	3.53e-09	8.453	0.059	0.058	0.035	G	A	0.046	0.042	0.278	0.556	0.962	A	G	-4.2	2.673e-05	--
rs11477045	20	36282071	.	intergenic_variant	48	FALSE	.	C	CA	-0.158	0.027	2.5e-09	8.601	0.06	0.059	0.04	.	.	.	.	.	.	.	.	.	.	.	.
rs2425215	20	36282083	.	intergenic_variant	48	FALSE	.	G	T	-0.158	0.027	2.5e-09	8.602	0.06	0.059	0.04	T	G	0.045	0.041	0.271	0.567	0.959	T	G	4.243	2.207e-05	++
rs136219	22	30830885	OSBP2	intron_variant	49	FALSE	.	CAA	C	0.091	0.016	2.56e-08	7.591	0.181	0.192	0.206	.	.	.	.	.	.	.	.	.	.	.	.
.	23	84375500	HDX	intron_variant	50	FALSE	.	A	G	0.066	0.012	4.64e-08	7.334	0.252	.	.	.	.	.	.	.	.	.	.	.	.	.	.
.	23	84433968	HDX	intron_variant	50	FALSE	.	A	G	0.068	0.012	2.7e-08	7.569	0.239	.	.	.	.	.	.	.	.	.	.	.	.	.	.

## Sheet: ST2
Supplementary Table 2. Variants associated with HFRS without dementia at p<5×10-8 in FinnGen, replication of the results in the UK Biobank and meta-analysis (METAL). Note: locus = locus number identified based on the standard distance-based loci definition (i.e., 500kb from index SNP); indep_lead_snp = independent lead variants (independent signals were identified based on R2<0.01); novel_snp = n…
SNP	chr	pos	gene	variant_type	locus	indep_lead_snp	novel_snp	finngen_alt	finngen_ref	finngen_beta	finngen_SE	finngen_p	finngen_neglog10p	finngen_af_alt	finngen_af_fin	finngen_af_nfsee	ukb_alt	ukb_ref	ukb_beta	ukb_SE	ukb_p	ukb_neglog10p	ukb_AF1	metal_A1	metal_A2	metal_Zscore	metal_p	metal_direction
rs12135395	1	176033140	COP1	intron_variant	1	TRUE	TRUE	A	G	0.056	0.01	4.27e-09	8.37	0.389	0.384	0.344	G	A	-0.021	0.017	0.213	0.672	0.667	A	G	4.401	1.079e-05	++
rs71631850	1	196366701	KCNT2	intron_variant	2	TRUE	TRUE	G	A	0.115	0.019	1.01e-09	8.996	0.065	0.067	0.049	A	G	0.008	0.04	0.832	0.08	0.956	A	G	-3.669	0.0002432	-+
rs72736466	1	197069068	F13B	upstream_gene_variant	3	TRUE	TRUE	A	G	0.119	0.019	1.89e-10	9.725	0.067	0.069	0.045	G	A	-0.01	0.039	0.803	0.095	0.957	A	G	4.11	3.953e-05	++
.	1	198160313	NEK7	intron_variant	4	TRUE	TRUE	AT	A	0.106	0.019	1.58e-08	7.802	0.066	0.083	0.07	.	.	.	.	.	.	.	.	.	.	.	.
rs10166897	2	26992548	MAPRE3	intron_variant	5	TRUE	TRUE	A	T	-0.058	0.01	1.15e-09	8.941	0.405	0.512	0.479	.	.	.	.	.	.	.	.	.	.	.	.
rs6709048	2	32156040	SPAST	3_prime_UTR_variant	6	TRUE	TRUE	T	G	-0.054	0.009	5.19e-09	8.285	0.495	0.528	0.426	G	T	0.045	0.016	0.00518	2.286	0.581	T	G	-5.313	1.08e-07	--
rs191217335	2	102632666	SLC9A2	intron_variant	7	TRUE	TRUE	C	T	-0.11	0.02	2.1e-08	7.677	0.062	0.075	0	.	.	.	.	.	.	.	.	.	.	.	.
rs150836140	2	103286303	.	intergenic_variant	8	TRUE	TRUE	T	A	-0.09	0.016	2.99e-08	7.524	0.09	0.108	0.007	.	.	.	.	.	.	.	.	.	.	.	.
rs147207215	2	104110168	.	intergenic_variant	9	TRUE	TRUE	T	C	-0.095	0.016	5.23e-09	8.282	0.092	0.105	0.014	C	T	-0.038	0.086	0.662	0.179	0.99	T	C	-3.367	0.0007599	-+
rs2055008	3	43876105	.	intergenic_variant	10	TRUE	TRUE	G	T	-0.054	0.009	8.12e-09	8.091	0.449	0.449	0.445	T	G	0.033	0.016	0.0468	1.33	0.561	T	G	4.78	1.749e-06	++
rs10013628	4	16884560	LDB2	intron_variant	11	TRUE	TRUE	T	G	0.064	0.01	3.79e-11	10.421	0.642	0.65	0.603	G	T	-0.01	0.016	0.548	0.261	0.422	T	G	4.471	7.777e-06	++
rs34811474	4	25407216	ANAPC4	missense_variant	12	TRUE	FALSE	A	G	-0.064	0.011	9.53e-09	8.021	0.229	0.226	0.216	G	A	0.04	0.019	0.033	1.482	0.768	A	G	-4.85	1.232e-06	--
rs1432721	5	155878527	SGCD	intron_variant	13	TRUE	TRUE	G	A	0.054	0.01	1.95e-08	7.71	0.361	0.384	0.298	A	G	-0.046	0.017	0.00791	2.102	0.707	A	G	-5.089	3.597e-07	--
rs371465959	5	175618304	.	intergenic_variant	14	TRUE	TRUE	A	G	4.59	0.825	2.59e-08	7.586	0	0	0	.	.	.	.	.	.	.	.	.	.	.	.
rs2854009	6	31344755	HLA-B	intron_variant	15	TRUE	TRUE	A	G	-0.058	0.01	2.77e-08	7.557	0.732	0.743	0.759	G	A	0.04	0.018	0.0326	1.487	0.247	A	G	-4.739	2.149e-06	--
.	6	51057354	.	intergenic_variant	16	TRUE	TRUE	T	TA	-0.054	0.01	1.91e-08	7.718	0.61	0.632	0.543	.	.	.	.	.	.	.	.	.	.	.	.
rs2439033	6	51557748	.	intergenic_variant	17	TRUE	TRUE	A	T	-0.055	0.01	5.65e-09	8.248	0.603	0.601	0.609	T	A	0.05	0.016	0.00245	2.61	0.38	A	T	-5.444	5.195e-08	--
rs138317201	6	84227875	CEP162	upstream_gene_variant	18	TRUE	TRUE	G	C	0.273	0.049	2.5e-08	7.602	0.009	0.008	0.01	C	G	0.123	0.075	0.0981	1.009	0.987	C	G	-2.469	0.01356	-+
rs2211058	6	97738421	AL589740.1	intron_variant	19	TRUE	TRUE	A	G	0.069	0.012	6.18e-09	8.209	0.807	0.81	0.829	G	A	-0.021	0.022	0.342	0.466	0.168	A	G	4.184	2.863e-05	++
rs10280045	7	114436339	FOXP2	intron_variant	20	TRUE	FALSE	G	C	0.056	0.009	2.17e-09	8.663	0.536	0.53	0.572	C	G	-0.101	0.016	4.86e-10	9.313	0.427	C	G	-7.465	8.353e-14	--
rs146495163	7	149414628	.	intergenic_variant	21	TRUE	TRUE	G	A	1.731	0.308	1.9e-08	7.722	0	0.001	0.004	.	.	.	.	.	.	.	.	.	.	.	.
rs1073067	8	14737776	SGCZ	intron_variant	22	TRUE	TRUE	T	C	0.062	0.011	1.8e-08	7.745	0.232	0.229	0.237	C	T	0.017	0.019	0.363	0.44	0.764	T	C	2.952	0.003153	+-
rs192969926	8	142628065	.	regulatory_region_variant	23	TRUE	TRUE	G	A	-0.185	0.03	4.8e-10	9.319	0.025	0.029	0.007	.	.	.	.	.	.	.	.	.	.	.	.
rs10986284	9	124236874	.	intergenic_variant	24	TRUE	FALSE	T	A	0.06	0.01	6.5e-10	9.187	0.36	0.366	0.322	A	T	0.003	0.017	0.843	0.074	0.666	A	T	-3.721	0.0001982	-+
rs637473	9	125063226	SCAI	intron_variant	25	TRUE	FALSE	C	T	-0.069	0.012	2.78e-08	7.555	0.173	0.155	0.307	T	C	0.067	0.017	9.85e-05	4.007	0.691	T	C	5.796	6.798e-09	++
rs1247349707	10	68499936	RPL26P27	non_coding_transcript_exon_variant	26	TRUE	TRUE	G	A	5.567	0.972	1e-08	7.998	0	0	0	.	.	.	.	.	.	.	.	.	.	.	.
rs758837687	10	69293496	HK1	intron_variant	27	TRUE	TRUE	G	A	4.844	0.869	2.51e-08	7.6	0	0	0	.	.	.	.	.	.	.	.	.	.	.	.
rs1467906560	10	133574852	OR6L1P	downstream_gene_variant	28	TRUE	TRUE	A	G	2.372	0.416	1.2e-08	7.922	0	0	0	.	.	.	.	.	.	.	.	.	.	.	.
rs139384149	11	14251313	SPON1	intron_variant	29	TRUE	TRUE	A	G	4.943	0.898	3.68e-08	7.434	0	0	0	.	.	.	.	.	.	.	.	.	.	.	.
rs2155289	11	113014359	NCAM1	intron_variant	30	TRUE	TRUE	G	A	0.066	0.01	6.8e-11	10.168	0.313	0.335	0.133	A	G	-0.026	0.023	0.254	0.594	0.864	A	G	-4.742	2.12e-06	--
rs11062161	12	2220804	CACNA1C-AS4	non_coding_transcript_exon_variant	31	TRUE	FALSE	C	T	0.056	0.01	1.48e-08	7.83	0.336	0.37	0.39	T	C	-0.015	0.016	0.369	0.433	0.593	T	C	-4.061	4.887e-05	--
rs34538166	12	73677273	RNU6-1012P	downstream_gene_variant	32	TRUE	TRUE	AG	A	-0.052	0.009	4.4e-08	7.356	0.6	0.601	0.653	A	AG	0.012	0.017	0.491	0.309	0.356	A	AG	3.817	0.0001353	++
rs144384729	13	58896509	.	intergenic_variant	33	TRUE	TRUE	C	CTT	-0.072	0.013	2.25e-08	7.648	0.153	0.166	0.138	.	.	.	.	.	.	.	.	.	.	.	.
rs9570221	13	59874231	DIAPH3	intron_variant	34	TRUE	TRUE	C	T	0.053	0.01	3.39e-08	7.47	0.622	0.633	0.567	T	C	0.016	0.016	0.333	0.477	0.431	T	C	-2.849	0.004381	-+
rs117462985	15	46704200	AC073941.1	intron_variant	35	TRUE	TRUE	A	C	0.094	0.017	2.47e-08	7.607	0.083	0.088	0.062	C	A	0.012	0.033	0.711	0.148	0.936	A	C	3.243	0.001184	+-
rs1991037	16	60709230	.	intergenic_variant	36	TRUE	TRUE	G	C	-0.062	0.011	3.05e-09	8.516	0.267	0.272	0.229	C	G	0.051	0.019	0.00793	2.101	0.771	C	G	5.283	1.27e-07	++
rs12446615	16	73881997	ZFHX3	intron_variant	37	TRUE	FALSE	G	A	0.052	0.01	4.75e-08	7.324	0.611	0.629	0.565	A	G	0.016	0.016	0.31	0.508	0.431	A	G	-2.784	0.005373	-+
.	17	67981984	BPTF	intron_variant	38	TRUE	TRUE	A	AATATATATATATATAT	-0.057	0.01	5.7e-09	8.244	0.642	0.703	0.667	.	.	.	.	.	.	.	.	.	.	.	.
.	18	27110142	CHST9	intron_variant	39	TRUE	TRUE	CT	C	0.058	0.01	1.95e-09	8.71	0.375	0.376	0.388	.	.	.	.	.	.	.	.	.	.	.	.
rs190077484	18	53086948	DCC	intron_variant	40	TRUE	TRUE	C	G	-0.093	0.016	3.31e-09	8.481	0.097	0.104	0.037	.	.	.	.	.	.	.	.	.	.	.	.
rs1964822	20	33587447	CBFA2T2	intron_variant	41	TRUE	TRUE	C	T	-0.054	0.01	2.76e-08	7.559	0.349	0.362	0.305	T	C	0.061	0.017	0.000476	3.323	0.69	T	C	5.556	2.763e-08	++
rs7277140	21	20524631	.	intergenic_variant	42	TRUE	TRUE	G	T	0.054	0.01	4.28e-08	7.369	0.67	0.682	0.682	T	G	-0.026	0.017	0.122	0.912	0.323	T	G	-4.335	1.456e-05	--
rs12741940	1	175939064	.	intergenic_variant	1	FALSE	.	A	C	0.055	0.01	8.5e-09	8.07	0.39	0.384	0.346	C	A	-0.021	0.017	0.214	0.669	0.665	A	C	4.326	1.516e-05	++
rs3934392	1	175951035	COP1	intron_variant	1	FALSE	.	T	C	0.054	0.01	2.07e-08	7.684	0.39	0.385	0.346	C	T	-0.021	0.017	0.219	0.66	0.665	T	C	4.225	2.392e-05	++
rs34744710	1	175958670	COP1	intron_variant	1	FALSE	.	G	GAATA	0.055	0.01	7.99e-09	8.097	0.39	0.383	0.343	.	.	.	.	.	.	.	.	.	.	.	.
rs12723724	1	175969340	COP1	intron_variant	1	FALSE	.	C	A	0.054	0.01	2.06e-08	7.687	0.39	0.385	0.346	A	C	-0.021	0.017	0.214	0.67	0.665	A	C	-4.234	2.301e-05	--
rs6660080	1	175972706	COP1	intron_variant	1	FALSE	.	A	T	0.054	0.01	2.09e-08	7.68	0.39	0.384	0.345	T	A	-0.021	0.017	0.213	0.671	0.665	A	T	4.233	2.309e-05	++
rs61614929	1	175977035	COP1	intron_variant	1	FALSE	.	TTGTGAGTCATGGCATTAC	T	0.055	0.01	7.96e-09	8.099	0.39	0.383	0.337	.	.	.	.	.	.	.	.	.	.	.	.
rs112515395	1	175983646	COP1	intron_variant	1	FALSE	.	C	T	0.054	0.01	1.86e-08	7.731	0.391	0.385	0.346	T	C	-0.022	0.017	0.199	0.7	0.665	T	C	-4.268	1.969e-05	--
rs10913118	1	175985619	COP1	intron_variant	1	FALSE	.	C	A	0.054	0.01	1.74e-08	7.759	0.39	0.384	0.346	A	C	-0.022	0.017	0.199	0.701	0.665	A	C	-4.276	1.902e-05	--
rs16849486	1	175986513	COP1	intron_variant	1	FALSE	.	T	C	0.055	0.01	6.86e-09	8.163	0.39	0.384	0.347	C	T	-0.021	0.017	0.213	0.672	0.665	T	C	4.351	1.355e-05	++
rs141197532	1	175986552	COP1	intron_variant	1	FALSE	.	T	TCTCC	0.055	0.01	6.47e-09	8.189	0.39	0.383	0.344	.	.	.	.	.	.	.	.	.	.	.	.
rs12756741	1	175992464	COP1	intron_variant	1	FALSE	.	G	C	0.055	0.01	6.66e-09	8.177	0.39	0.384	0.346	C	G	-0.021	0.017	0.213	0.671	0.665	C	G	-4.353	1.341e-05	--
rs7530719	1	175993901	COP1	intron_variant	1	FALSE	.	G	A	0.055	0.01	6.78e-09	8.169	0.39	0.384	0.348	A	G	-0.021	0.017	0.212	0.674	0.665	A	G	-4.354	1.337e-05	--
rs36161396	1	175997140	COP1	intron_variant	1	FALSE	.	A	C	0.055	0.01	6.61e-09	8.18	0.39	0.379	0.345	C	A	-0.023	0.017	0.167	0.776	0.67	A	C	4.436	9.153e-06	++
rs201422094	1	176002636	COP1	intron_variant	1	FALSE	.	G	T	0.055	0.01	8.09e-09	8.092	0.39	0.378	0.345	T	G	-0.021	0.017	0.208	0.683	0.665	T	G	-4.343	1.408e-05	--
rs76903933	1	176004845	COP1	intron_variant	1	FALSE	.	A	G	0.055	0.01	7.96e-09	8.099	0.39	0.379	0.334	.	.	.	.	.	.	.	.	.	.	.	.
rs140972145	1	176005013	COP1	intron_variant	1	FALSE	.	A	C	0.055	0.01	7.84e-09	8.106	0.39	0.383	0.332	C	A	-0.021	0.017	0.208	0.682	0.665	A	C	4.346	1.388e-05	++
rs80137408	1	176007259	COP1	intron_variant	1	FALSE	.	G	A	0.053	0.01	2.16e-08	7.666	0.391	0.386	0.345	A	G	-0.021	0.017	0.211	0.675	0.665	A	G	-4.232	2.313e-05	--
rs6682194	1	176009432	COP1	intron_variant	1	FALSE	.	T	C	0.055	0.01	8.26e-09	8.083	0.39	0.384	0.346	C	T	-0.021	0.017	0.212	0.673	0.665	T	C	4.332	1.474e-05	++
rs34190536	1	176022743	COP1	intron_variant	1	FALSE	.	AG	A	0.053	0.01	2.36e-08	7.627	0.391	0.385	0.346	A	AG	-0.021	0.017	0.21	0.677	0.665	A	AG	-4.224	2.401e-05	--
rs34973462	1	176024684	COP1	intron_variant	1	FALSE	.	T	C	0.054	0.01	1.93e-08	7.715	0.391	0.386	0.357	C	T	-0.023	0.017	0.161	0.794	0.658	T	C	4.336	1.451e-05	++
rs11810706	1	176032690	COP1	intron_variant	1	FALSE	.	T	C	0.054	0.01	1.16e-08	7.935	0.391	0.386	0.355	C	T	-0.023	0.017	0.174	0.758	0.661	T	C	4.364	1.28e-05	++
rs12138008	1	176038088	COP1	intron_variant	1	FALSE	.	C	T	0.053	0.01	2.44e-08	7.613	0.391	0.385	0.346	T	C	-0.021	0.017	0.209	0.679	0.665	T	C	-4.222	2.421e-05	--
rs7549160	1	176044209	COP1	intron_variant	1	FALSE	.	T	C	0.053	0.01	2.37e-08	7.626	0.391	0.385	0.346	C	T	-0.022	0.017	0.2	0.699	0.665	T	C	4.242	2.218e-05	++
rs12729524	1	176049628	COP1	intron_variant	1	FALSE	.	T	G	0.055	0.01	8.48e-09	8.071	0.39	0.384	0.345	G	T	-0.022	0.017	0.191	0.718	0.665	T	G	4.366	1.267e-05	++
rs879727805	1	176057980	COP1	intron_variant	1	FALSE	.	G	GGCCGCCCCGTCTGAGAGGTGAGGAGCCCCTCCGCCCGGCA	0.056	0.01	5.88e-09	8.23	0.388	0.378	0.325	.	.	.	.	.	.	.	.	.	.	.	.
rs2481658	1	176063307	COP1	intron_variant	1	FALSE	.	A	G	0.052	0.009	4.06e-08	7.391	0.402	0.394	0.343	G	A	-0.022	0.017	0.199	0.702	0.666	A	G	4.185	2.854e-05	++
rs2502823	1	176069613	COP1	intron_variant	1	FALSE	.	T	C	0.052	0.009	4.11e-08	7.386	0.402	0.399	0.344	C	T	-0.022	0.017	0.189	0.723	0.666	T	C	4.2	2.665e-05	++
rs2481655	1	176072685	COP1	intron_variant	1	FALSE	.	C	A	0.052	0.009	4.02e-08	7.396	0.402	0.399	0.344	A	C	-0.022	0.017	0.195	0.711	0.666	A	C	-4.193	2.755e-05	--
rs2481646	1	176083461	COP1	intron_variant	1	FALSE	.	G	A	0.052	0.009	3.84e-08	7.416	0.402	0.4	0.345	A	G	-0.022	0.017	0.198	0.704	0.665	A	G	-4.192	2.761e-05	--
rs2502829	1	176087762	COP1	intron_variant	1	FALSE	.	A	C	0.052	0.009	3.69e-08	7.433	0.402	0.4	0.344	C	A	-0.022	0.017	0.192	0.717	0.666	A	C	4.207	2.584e-05	++
rs2502831	1	176093293	COP1	intron_variant	1	FALSE	.	A	T	0.052	0.009	3.74e-08	7.427	0.402	0.4	0.344	T	A	-0.022	0.017	0.193	0.715	0.666	A	T	4.204	2.619e-05	++
rs71129553	1	176099139	COP1	intron_variant	1	FALSE	.	G	GT	0.052	0.009	3.97e-08	7.402	0.402	0.399	0.343	.	.	.	.	.	.	.	.	.	.	.	.
rs1974142	1	176106566	COP1	intron_variant	1	FALSE	.	G	C	0.052	0.009	4.81e-08	7.318	0.402	0.4	0.345	C	G	-0.022	0.017	0.192	0.716	0.666	C	G	-4.177	2.956e-05	--
rs2481633	1	176113080	COP1	intron_variant	1	FALSE	.	C	T	0.052	0.009	4.88e-08	7.312	0.402	0.4	0.345	T	C	-0.022	0.017	0.191	0.719	0.666	T	C	-4.178	2.944e-05	--
rs2481631	1	176114178	COP1	intron_variant	1	FALSE	.	C	T	0.052	0.009	4.73e-08	7.325	0.402	0.4	0.345	T	C	-0.023	0.017	0.179	0.747	0.666	T	C	-4.203	2.631e-05	--
rs2481630	1	176114275	COP1	intron_variant	1	FALSE	.	C	T	0.052	0.009	4.73e-08	7.325	0.402	0.401	0.344	T	C	-0.023	0.017	0.178	0.748	0.666	T	C	-4.204	2.62e-05	--
rs2481628	1	176117505	COP1	intron_variant	1	FALSE	.	C	T	0.052	0.01	4.8e-08	7.319	0.403	0.401	0.345	T	C	-0.022	0.017	0.19	0.721	0.666	T	C	-4.181	2.898e-05	--
rs944365	1	176121442	COP1	intron_variant	1	FALSE	.	C	T	0.052	0.009	4.69e-08	7.329	0.402	0.4	0.344	T	C	-0.022	0.017	0.19	0.721	0.666	T	C	-4.184	2.865e-05	--
rs138901622	1	176128004	COP1	intron_variant	1	FALSE	.	A	ATCTATGTCTTCTTT	0.052	0.009	4.48e-08	7.349	0.402	0.398	0.335	.	.	.	.	.	.	.	.	.	.	.	.
rs2481662	1	176133838	COP1	intron_variant	1	FALSE	.	C	T	0.052	0.009	4.77e-08	7.322	0.402	0.4	0.344	T	C	-0.023	0.017	0.18	0.744	0.666	T	C	-4.2	2.672e-05	--
rs2502845	1	176134818	COP1	intron_variant	1	FALSE	.	T	C	0.052	0.009	4.76e-08	7.322	0.402	0.399	0.344	C	T	-0.023	0.017	0.181	0.743	0.666	T	C	4.199	2.678e-05	++
rs10798445	1	176143642	COP1	intron_variant	1	FALSE	.	T	C	-0.052	0.009	4.36e-08	7.361	0.598	0.601	0.656	C	T	0.022	0.017	0.188	0.725	0.334	T	C	-4.195	2.724e-05	--
rs6697860	1	176144276	COP1	intron_variant	1	FALSE	.	G	C	-0.052	0.009	4.36e-08	7.361	0.598	0.601	0.656	C	G	0.022	0.017	0.189	0.723	0.335	C	G	4.193	2.749e-05	++
rs6665385	1	176145351	COP1	intron_variant	1	FALSE	.	G	A	-0.052	0.009	4.75e-08	7.323	0.598	0.601	0.656	A	G	0.022	0.017	0.182	0.739	0.334	A	G	4.197	2.707e-05	++
rs71129559	1	176145389	COP1	intron_variant	1	FALSE	.	A	AATGCCT	-0.052	0.009	4.64e-08	7.333	0.598	0.6	0.651	.	.	.	.	.	.	.	.	.	.	.	.
rs617078	1	176152786	COP1	intron_variant	1	FALSE	.	G	C	0.052	0.009	4.78e-08	7.321	0.402	0.399	0.344	C	G	-0.022	0.017	0.187	0.728	0.666	C	G	-4.187	2.827e-05	--
rs9425447	1	176157903	COP1	intron_variant	1	FALSE	.	G	A	0.052	0.009	4.76e-08	7.323	0.402	0.4	0.344	A	G	-0.023	0.017	0.18	0.745	0.666	A	G	-4.201	2.657e-05	--
rs520661	1	176160140	COP1	intron_variant	1	FALSE	.	A	G	0.052	0.009	4.79e-08	7.32	0.402	0.404	0.345	G	A	-0.022	0.017	0.182	0.74	0.666	A	G	4.197	2.707e-05	++
rs513354	1	176160946	COP1	intron_variant	1	FALSE	.	C	T	0.052	0.009	4.76e-08	7.322	0.402	0.4	0.344	T	C	-0.022	0.017	0.187	0.729	0.666	T	C	-4.189	2.805e-05	--
rs668154	1	176162118	COP1	intron_variant	1	FALSE	.	G	C	0.052	0.009	4.76e-08	7.322	0.402	0.4	0.345	C	G	-0.022	0.017	0.184	0.735	0.666	C	G	-4.193	2.747e-05	--
rs791753	1	176166018	COP1	intron_variant	1	FALSE	.	A	C	0.052	0.009	4.68e-08	7.33	0.402	0.4	0.345	C	A	-0.023	0.017	0.18	0.744	0.666	A	C	4.202	2.642e-05	++
rs791752	1	176166991	COP1	intron_variant	1	FALSE	.	A	T	0.052	0.009	4.69e-08	7.329	0.402	0.399	0.345	T	A	-0.022	0.017	0.186	0.73	0.666	A	T	4.191	2.774e-05	++
.	1	176167959	COP1	intron_variant	1	FALSE	.	AT	A	0.052	0.009	4.75e-08	7.323	0.402	0.394	0.346	.	.	.	.	.	.	.	.	.	.	.	.
rs791751	1	176168042	COP1	intron_variant	1	FALSE	.	T	G	0.052	0.009	4.59e-08	7.338	0.402	0.401	0.345	G	T	-0.023	0.017	0.179	0.747	0.666	T	G	4.206	2.597e-05	++
rs791750	1	176168135	COP1	intron_variant	1	FALSE	.	A	G	0.052	0.009	4.49e-08	7.348	0.403	0.397	0.345	G	A	-0.023	0.017	0.177	0.752	0.665	A	G	4.213	2.52e-05	++
rs542742	1	176171538	COP1	intron_variant	1	FALSE	.	A	G	0.052	0.009	3.77e-08	7.423	0.402	0.399	0.345	G	A	-0.022	0.017	0.184	0.734	0.666	A	G	4.218	2.463e-05	++
rs791746	1	176173798	COP1	intron_variant	1	FALSE	.	C	T	0.052	0.009	4.7e-08	7.328	0.402	0.4	0.345	T	C	-0.022	0.017	0.185	0.733	0.666	T	C	-4.193	2.754e-05	--
rs3979614	1	176174088	COP1	intron_variant	1	FALSE	.	A	ACTCT	0.052	0.009	4.83e-08	7.316	0.402	0.395	0.342	.	.	.	.	.	.	.	.	.	.	.	.
rs2487144	1	176179406	COP1	intron_variant	1	FALSE	.	G	A	0.052	0.009	4.62e-08	7.335	0.402	0.4	0.344	A	G	-0.022	0.017	0.182	0.74	0.666	A	G	-4.2	2.665e-05	--
rs704829	1	176181016	COP1	intron_variant	1	FALSE	.	C	G	0.052	0.009	4.62e-08	7.336	0.402	0.4	0.345	G	C	-0.023	0.017	0.178	0.749	0.666	C	G	4.208	2.582e-05	++
rs791743	1	176184306	COP1	intron_variant	1	FALSE	.	G	A	0.052	0.009	4.6e-08	7.337	0.402	0.4	0.344	A	G	-0.023	0.017	0.181	0.742	0.666	A	G	-4.202	2.643e-05	--
rs501142	1	176187056	COP1	intron_variant	1	FALSE	.	C	T	0.052	0.009	4.59e-08	7.339	0.402	0.399	0.344	T	C	-0.022	0.017	0.183	0.738	0.666	T	C	-4.2	2.672e-05	--
rs2457418	1	176196033	COP1	intron_variant	1	FALSE	.	T	G	0.052	0.009	4.55e-08	7.342	0.402	0.399	0.344	G	T	-0.023	0.017	0.178	0.75	0.665	T	G	4.21	2.558e-05	++
rs791747	1	176196849	COP1	intron_variant	1	FALSE	.	T	C	0.052	0.009	4.63e-08	7.335	0.402	0.397	0.342	C	T	-0.023	0.017	0.168	0.773	0.666	T	C	4.226	2.383e-05	++
rs813180	1	176197006	COP1	intron_variant	1	FALSE	.	A	G	0.052	0.009	4.63e-08	7.335	0.402	0.4	0.345	G	A	-0.023	0.017	0.17	0.769	0.665	A	G	4.222	2.422e-05	++
rs596859	1	176198811	COP1	intron_variant	1	FALSE	.	G	A	0.052	0.009	4.78e-08	7.32	0.402	0.399	0.344	A	G	-0.023	0.017	0.17	0.77	0.666	A	G	-4.22	2.446e-05	--
rs35506914	1	176199395	COP1	intron_variant	1	FALSE	.	T	TAC	0.052	0.009	4.65e-08	7.332	0.402	0.399	0.343	.	.	.	.	.	.	.	.	.	.	.	.
rs679728	1	176215489	AL359265.3	intron_variant	1	FALSE	.	G	A	0.053	0.01	2.64e-08	7.579	0.381	0.38	0.316	A	G	-0.034	0.017	0.0488	1.312	0.697	A	G	-4.644	3.413e-06	--
rs534088	1	176219087	AL359265.3	intron_variant	1	FALSE	.	G	C	0.053	0.01	3.14e-08	7.503	0.381	0.379	0.316	C	G	-0.033	0.017	0.0559	1.253	0.697	C	G	-4.59	4.434e-06	--
rs704834	1	176220005	AL359265.3	intron_variant	1	FALSE	.	G	A	0.053	0.01	3.11e-08	7.507	0.381	0.38	0.316	A	G	-0.033	0.017	0.059	1.229	0.697	A	G	-4.577	4.72e-06	--
rs482228	1	176220877	AL359265.3	intron_variant	1	FALSE	.	A	G	0.053	0.01	2.95e-08	7.531	0.38	0.379	0.315	G	A	-0.033	0.017	0.0591	1.228	0.697	A	G	4.582	4.602e-06	++
rs12758275	1	176221707	AL359265.3	intron_variant	1	FALSE	.	G	A	0.053	0.01	3.12e-08	7.506	0.381	0.381	0.315	A	G	-0.033	0.017	0.0577	1.239	0.697	A	G	-4.582	4.598e-06	--
rs71645275	1	176223825	AL359265.3	intron_variant	1	FALSE	.	T	C	0.053	0.01	3.03e-08	7.518	0.38	0.38	0.316	C	T	-0.032	0.017	0.0624	1.205	0.697	T	C	4.565	5.006e-06	++
rs6700932	1	176224815	AL359265.3	intron_variant	1	FALSE	.	G	A	0.053	0.01	3.08e-08	7.512	0.381	0.379	0.315	A	G	-0.032	0.017	0.0623	1.206	0.697	A	G	-4.563	5.032e-06	--
rs12132518	1	176228314	AL359265.3	intron_variant	1	FALSE	.	C	T	0.053	0.01	3.09e-08	7.509	0.381	0.381	0.315	T	C	-0.033	0.017	0.0581	1.236	0.697	T	C	-4.581	4.617e-06	--
rs2102479	1	176230045	AL359265.2	downstream_gene_variant	1	FALSE	.	G	C	0.053	0.01	3.17e-08	7.499	0.381	0.38	0.315	C	G	-0.032	0.017	0.0622	1.206	0.697	C	G	-4.561	5.103e-06	--
rs35907544	1	176232676	AL359265.2	upstream_gene_variant	1	FALSE	.	G	A	0.053	0.01	3.17e-08	7.499	0.381	0.38	0.316	A	G	-0.033	0.017	0.0579	1.237	0.697	A	G	-4.58	4.66e-06	--
rs4298694	1	176233598	AL359265.2	upstream_gene_variant	1	FALSE	.	T	C	0.053	0.01	3.17e-08	7.499	0.381	0.38	0.315	C	T	-0.033	0.017	0.0575	1.24	0.697	T	C	4.581	4.619e-06	++
rs3962371	1	176236772	AL359265.2	upstream_gene_variant	1	FALSE	.	G	C	0.053	0.01	3.31e-08	7.481	0.381	0.381	0.315	C	G	-0.033	0.017	0.0589	1.23	0.697	C	G	-4.57	4.867e-06	--
rs74225964	1	176237972	.	intergenic_variant	1	FALSE	.	A	T	0.053	0.01	3.28e-08	7.484	0.381	0.377	0.315	T	A	-0.033	0.017	0.0576	1.24	0.697	A	T	4.578	4.705e-06	++
rs2175178	1	176238417	.	intergenic_variant	1	FALSE	.	C	A	0.053	0.01	3.06e-08	7.514	0.381	0.38	0.315	A	C	-0.033	0.017	0.0579	1.238	0.697	A	C	-4.583	4.573e-06	--
rs12117377	1	176242516	RNU2-12P	downstream_gene_variant	1	FALSE	.	T	C	0.053	0.01	3.05e-08	7.516	0.381	0.379	0.315	C	T	-0.033	0.017	0.0572	1.242	0.697	T	C	4.587	4.499e-06	++
rs6687280	1	176250847	.	intergenic_variant	1	FALSE	.	G	A	0.053	0.01	3.35e-08	7.475	0.381	0.379	0.316	A	G	-0.032	0.017	0.0621	1.207	0.697	A	G	-4.555	5.24e-06	--
rs1858537	1	176252456	.	regulatory_region_variant	1	FALSE	.	A	T	0.053	0.01	3.33e-08	7.477	0.381	0.38	0.315	T	A	-0.032	0.017	0.0617	1.21	0.697	A	T	4.557	5.18e-06	++
rs10913152	1	176253784	.	intergenic_variant	1	FALSE	.	T	C	0.053	0.01	3.11e-08	7.507	0.381	0.38	0.317	C	T	-0.033	0.017	0.0584	1.233	0.696	T	C	4.579	4.666e-06	++
rs191606	1	176271882	AL359265.1	upstream_gene_variant	1	FALSE	.	G	A	0.053	0.01	2.88e-08	7.54	0.381	0.38	0.316	A	G	-0.033	0.017	0.0585	1.232	0.696	A	G	-4.587	4.498e-06	--
rs168461	1	176275838	AL359265.1	downstream_gene_variant	1	FALSE	.	T	A	0.053	0.01	2.76e-08	7.558	0.381	0.38	0.317	A	T	-0.033	0.017	0.0595	1.225	0.697	A	T	-4.587	4.49e-06	--
rs352295	1	176276842	AL359265.1	downstream_gene_variant	1	FALSE	.	A	G	0.053	0.01	2.92e-08	7.535	0.381	0.38	0.316	G	A	-0.033	0.017	0.0585	1.233	0.697	A	G	4.586	4.52e-06	++
rs396689	1	176278303	AL359265.1	downstream_gene_variant	1	FALSE	.	T	C	0.053	0.01	2.93e-08	7.533	0.381	0.38	0.315	C	T	-0.033	0.017	0.0576	1.239	0.697	T	C	4.589	4.448e-06	++
rs5778891	1	176281366	.	intergenic_variant	1	FALSE	.	GA	G	0.053	0.01	2.93e-08	7.533	0.381	0.38	0.314	G	GA	-0.034	0.017	0.0497	1.303	0.697	G	GA	-4.628	3.698e-06	--
rs352308	1	176293177	.	intergenic_variant	1	FALSE	.	C	T	0.053	0.01	3.39e-08	7.47	0.381	0.38	0.315	T	C	-0.033	0.017	0.0568	1.246	0.697	T	C	-4.577	4.706e-06	--
rs352307	1	176294040	.	intergenic_variant	1	FALSE	.	C	G	0.053	0.01	3.39e-08	7.47	0.381	0.38	0.315	G	C	-0.033	0.017	0.0568	1.246	0.697	C	G	4.578	4.703e-06	++
rs352305	1	176294331	.	intergenic_variant	1	FALSE	.	T	C	0.053	0.01	3.57e-08	7.447	0.381	0.38	0.315	C	T	-0.032	0.017	0.0608	1.216	0.697	T	C	4.554	5.271e-06	++
rs411333	1	176295876	.	intergenic_variant	1	FALSE	.	T	C	0.053	0.01	3.39e-08	7.47	0.381	0.38	0.316	C	T	-0.033	0.017	0.0566	1.247	0.697	T	C	4.578	4.693e-06	++
rs414014	1	176297173	.	intergenic_variant	1	FALSE	.	A	G	0.053	0.01	3.39e-08	7.47	0.381	0.38	0.315	G	A	-0.033	0.017	0.0564	1.248	0.697	A	G	4.579	4.67e-06	++
rs181280	1	176301294	AL591043.1	downstream_gene_variant	1	FALSE	.	A	T	0.053	0.01	3.39e-08	7.47	0.381	0.38	0.315	T	A	-0.033	0.017	0.0561	1.251	0.697	A	T	4.581	4.634e-06	++
rs1503120	1	176305629	AL591043.1	downstream_gene_variant	1	FALSE	.	C	T	0.053	0.01	3.39e-08	7.47	0.381	0.38	0.316	T	C	-0.033	0.017	0.0573	1.242	0.697	T	C	-4.575	4.765e-06	--
rs2455749	1	176305750	AL591043.1	non_coding_transcript_exon_variant	1	FALSE	.	C	A	0.053	0.01	3.16e-08	7.5	0.381	0.38	0.315	A	C	-0.032	0.017	0.0616	1.21	0.697	A	C	-4.563	5.031e-06	--
rs2455758	1	176306450	AL591043.1	upstream_gene_variant	1	FALSE	.	C	G	0.053	0.01	3.58e-08	7.446	0.381	0.388	0.318	G	C	-0.033	0.017	0.0579	1.237	0.697	C	G	4.566	4.963e-06	++
rs7412256	1	176312266	.	intergenic_variant	1	FALSE	.	T	C	0.052	0.01	4.75e-08	7.323	0.382	0.381	0.31	C	T	-0.034	0.017	0.0477	1.322	0.697	T	C	4.585	4.53e-06	++
rs2455755	1	176317151	.	intergenic_variant	1	FALSE	.	A	G	0.053	0.01	4.13e-08	7.384	0.381	0.38	0.315	G	A	-0.032	0.017	0.061	1.215	0.697	A	G	4.537	5.708e-06	++
rs1008736	1	176320600	.	intergenic_variant	1	FALSE	.	C	T	0.053	0.01	4.16e-08	7.381	0.381	0.376	0.314	T	C	-0.033	0.017	0.0538	1.27	0.697	T	C	-4.569	4.893e-06	--
rs1503117	1	176321925	.	intergenic_variant	1	FALSE	.	T	C	0.053	0.01	4.17e-08	7.38	0.381	0.38	0.315	C	T	-0.033	0.017	0.0557	1.254	0.697	T	C	4.56	5.121e-06	++
rs1106163	1	176322932	.	intergenic_variant	1	FALSE	.	T	C	0.053	0.01	4.16e-08	7.381	0.381	0.38	0.313	C	T	-0.033	0.017	0.0562	1.25	0.697	T	C	4.558	5.173e-06	++
rs2455732	1	176326146	.	intergenic_variant	1	FALSE	.	G	A	0.053	0.01	4.19e-08	7.378	0.38	0.379	0.315	A	G	-0.032	0.017	0.0674	1.171	0.697	A	G	-4.509	6.526e-06	--
rs2455730	1	176326701	.	intergenic_variant	1	FALSE	.	G	A	0.053	0.01	4.1e-08	7.388	0.38	0.38	0.315	A	G	-0.032	0.017	0.0631	1.2	0.697	A	G	-4.529	5.936e-06	--
rs1964672	1	176332904	.	intergenic_variant	1	FALSE	.	A	G	0.053	0.01	4.17e-08	7.38	0.38	0.38	0.314	G	A	-0.032	0.017	0.0627	1.203	0.697	A	G	4.529	5.934e-06	++
rs2504501	1	176336346	.	intergenic_variant	1	FALSE	.	T	C	0.053	0.01	3.91e-08	7.408	0.381	0.38	0.314	C	T	-0.032	0.017	0.0672	1.172	0.697	T	C	4.517	6.279e-06	++
rs35993314	1	176345011	.	intergenic_variant	1	FALSE	.	AG	A	0.053	0.01	3.91e-08	7.408	0.381	0.38	0.314	A	AG	-0.033	0.017	0.0589	1.23	0.697	A	AG	-4.552	5.308e-06	--
rs1604650	1	176345387	.	intergenic_variant	1	FALSE	.	C	T	0.053	0.01	3.91e-08	7.408	0.381	0.38	0.315	T	C	-0.032	0.017	0.0632	1.2	0.697	T	C	-4.534	5.797e-06	--
rs67458367	1	176348041	.	intergenic_variant	1	FALSE	.	A	AACTG	0.053	0.01	3.95e-08	7.404	0.38	0.379	0.311	.	.	.	.	.	.	.	.	.	.	.	.
rs67384237	1	176349306	.	intergenic_variant	1	FALSE	.	C	CA	0.053	0.01	3.66e-08	7.436	0.38	0.38	0.314	.	.	.	.	.	.	.	.	.	.	.	.
rs2455762	1	176351535	.	intergenic_variant	1	FALSE	.	A	G	0.053	0.01	3.67e-08	7.436	0.38	0.38	0.314	G	A	-0.032	0.017	0.0647	1.189	0.697	A	G	4.534	5.78e-06	++
rs143051933	1	176361363	.	intergenic_variant	1	FALSE	.	A	G	0.052	0.01	4.99e-08	7.302	0.38	0.38	0.314	G	A	-0.033	0.017	0.0547	1.262	0.697	A	G	4.545	5.505e-06	++
rs10913166	1	176373756	.	intergenic_variant	1	FALSE	.	T	G	0.053	0.01	4.52e-08	7.345	0.381	0.38	0.315	G	T	-0.033	0.017	0.0563	1.249	0.697	T	G	4.548	5.412e-06	++
rs1393763	1	176394347	.	intergenic_variant	1	FALSE	.	C	T	0.053	0.01	3.99e-08	7.399	0.383	0.384	0.316	T	C	-0.032	0.017	0.0616	1.211	0.698	T	C	-4.538	5.677e-06	--
rs71565468	1	176404726	.	intergenic_variant	1	FALSE	.	CTATTG	C	0.053	0.01	3.8e-08	7.42	0.383	0.382	0.311	C	CTATTG	-0.033	0.017	0.0605	1.219	0.698	CTATTG	C	4.548	5.41e-06	++
rs3105247	1	176412746	.	intergenic_variant	1	FALSE	.	A	G	0.053	0.01	3.97e-08	7.401	0.383	0.382	0.314	G	A	-0.034	0.017	0.0532	1.274	0.698	A	G	4.577	4.712e-06	++
rs2504485	1	176425173	.	intergenic_variant	1	FALSE	.	A	G	0.053	0.01	4.04e-08	7.393	0.383	0.384	0.316	G	A	-0.032	0.017	0.0625	1.204	0.697	A	G	4.533	5.823e-06	++
rs976571	1	176425454	.	intergenic_variant	1	FALSE	.	A	G	0.053	0.01	3.83e-08	7.417	0.383	0.384	0.316	G	A	-0.032	0.017	0.0619	1.208	0.697	A	G	4.541	5.591e-06	++
rs2455721	1	176427023	.	intergenic_variant	1	FALSE	.	T	C	0.053	0.01	4.1e-08	7.387	0.383	0.384	0.315	C	T	-0.032	0.017	0.0615	1.211	0.697	T	C	4.535	5.751e-06	++
rs2504488	1	176432854	.	intergenic_variant	1	FALSE	.	T	C	0.052	0.01	4.6e-08	7.338	0.384	0.384	0.323	C	T	-0.033	0.017	0.0542	1.266	0.689	T	C	4.556	5.206e-06	++
rs1393762	1	176433245	.	intergenic_variant	1	FALSE	.	A	G	0.052	0.01	4.63e-08	7.335	0.384	0.384	0.322	G	A	-0.033	0.017	0.0543	1.265	0.689	A	G	4.555	5.24e-06	++
rs3924562	1	176437482	.	intergenic_variant	1	FALSE	.	A	G	0.053	0.01	4.49e-08	7.348	0.384	0.384	0.322	G	A	-0.033	0.017	0.055	1.26	0.689	A	G	4.555	5.238e-06	++
rs12731148	1	176438659	.	intergenic_variant	1	FALSE	.	T	C	0.054	0.01	1.53e-08	7.815	0.384	0.384	0.323	C	T	-0.033	0.017	0.0545	1.263	0.689	T	C	4.674	2.957e-06	++
rs34612848	1	176447245	.	intergenic_variant	1	FALSE	.	A	G	0.054	0.01	1.66e-08	7.78	0.384	0.383	0.322	G	A	-0.034	0.017	0.0486	1.313	0.689	A	G	4.695	2.669e-06	++
rs12121951	1	176447576	.	intergenic_variant	1	FALSE	.	G	C	0.054	0.01	2.35e-08	7.63	0.38	0.373	0.325	C	G	-0.034	0.017	0.0548	1.261	0.686	C	G	-4.627	3.716e-06	--
rs34398853	1	196292963	KCNT2	intron_variant	2	FALSE	.	A	AGT	0.113	0.019	3.16e-09	8.501	0.064	0.065	0.049	.	.	.	.	.	.	.	.	.	.	.	.
rs11590167	1	196543592	KCNT2	intron_variant	2	FALSE	.	C	A	0.106	0.018	9.24e-09	8.034	0.068	0.07	0.049	A	C	0.011	0.038	0.78	0.108	0.955	A	C	-3.403	0.0006672	-+
rs34538561	1	196565276	KCNT2	intron_variant	2	FALSE	.	G	C	0.083	0.014	3.25e-09	8.488	0.127	0.125	0.11	C	G	0.018	0.026	0.495	0.306	0.892	C	G	-3.268	0.001084	-+
rs12726412	1	196578844	KCNT2	intron_variant	3	FALSE	.	C	T	0.108	0.018	5.69e-09	8.245	0.068	0.07	0.048	T	C	0.017	0.038	0.65	0.187	0.955	T	C	-3.348	0.0008132	-+
rs71631857	1	196592227	KCNT2	intron_variant	3	FALSE	.	G	C	0.083	0.014	3.32e-09	8.479	0.127	0.123	0.11	C	G	0.023	0.026	0.384	0.416	0.893	C	G	-3.153	0.001617	-+
rs10494745	1	196918327	CFHR4	missense_variant	3	FALSE	.	A	G	0.074	0.013	2.66e-08	7.575	0.147	0.139	0.104	G	A	0.006	0.026	0.803	0.095	0.897	A	G	3.308	0.0009409	+-
rs7540454	1	196938315	.	intergenic_variant	3	FALSE	.	T	C	0.118	0.019	2.19e-10	9.66	0.068	0.071	0.041	C	T	-0.003	0.041	0.945	0.025	0.96	T	C	3.987	6.689e-05	++
rs115660785	1	197074127	.	intergenic_variant	3	FALSE	.	A	G	0.119	0.019	1.89e-10	9.725	0.067	0.069	0.045	G	A	-0.01	0.039	0.803	0.095	0.957	A	G	4.11	3.96e-05	++
rs12116571	1	197119863	ASPM	intron_variant	3	FALSE	.	T	C	0.076	0.013	7.5e-09	8.125	0.145	0.137	0.114	C	T	-0.01	0.026	0.683	0.165	0.891	T	C	3.838	0.0001241	++
rs12724106	1	197158448	ZBTB41	3_prime_UTR_variant	3	FALSE	.	G	A	0.081	0.014	3.04e-09	8.518	0.134	0.126	0.108	A	G	-0.016	0.026	0.543	0.265	0.895	A	G	-4.052	5.085e-05	--
rs1908066	1	198419802	.	intergenic_variant	4	FALSE	.	A	T	0.107	0.02	4.62e-08	7.335	0.06	0.066	0.031	T	A	-0.039	0.046	0.39	0.409	0.968	A	T	3.915	9.044e-05	++
rs143939057	1	198422402	.	intergenic_variant	4	FALSE	.	A	AG	0.109	0.02	3.14e-08	7.503	0.06	0.067	0.031	.	.	.	.	.	.	.	.	.	.	.	.
rs201992989	1	198442277	.	intergenic_variant	4	FALSE	.	C	CCCA	0.107	0.02	4.64e-08	7.334	0.06	0.066	0.031	.	.	.	.	.	.	.	.	.	.	.	.
rs77953603	1	198448522	.	regulatory_region_variant	4	FALSE	.	C	G	0.107	0.02	4.65e-08	7.333	0.06	0.067	0.032	G	C	-0.039	0.046	0.389	0.41	0.968	C	G	3.915	9.031e-05	++
rs13376179	1	198451022	.	intergenic_variant	4	FALSE	.	C	T	0.114	0.02	2.3e-08	7.638	0.055	0.061	0.024	T	C	-0.088	0.052	0.0884	1.053	0.976	T	C	-4.498	6.85e-06	--
rs16843112	1	198451528	.	intergenic_variant	4	FALSE	.	A	G	0.114	0.02	2.25e-08	7.647	0.055	0.061	0.024	G	A	-0.088	0.052	0.0884	1.054	0.976	A	G	4.501	6.769e-06	++
rs59242390	1	198454770	.	intergenic_variant	4	FALSE	.	A	T	0.114	0.02	2.3e-08	7.638	0.055	0.061	0.024	T	A	-0.088	0.052	0.0879	1.056	0.976	A	T	4.5	6.794e-06	++
rs4287210	1	198458633	.	intergenic_variant	4	FALSE	.	T	C	0.114	0.02	2.26e-08	7.645	0.055	0.061	0.024	C	T	-0.075	0.052	0.149	0.828	0.976	T	C	4.344	1.4e-05	++
rs75625866	1	198461967	.	regulatory_region_variant	4	FALSE	.	C	T	0.113	0.021	4.16e-08	7.381	0.054	0.061	0.025	T	C	-0.078	0.052	0.133	0.877	0.976	T	C	-4.313	1.611e-05	--
rs7575465	2	27068793	AGBL5	intron_variant	5	FALSE	.	A	G	0.054	0.01	1.6e-08	7.797	0.601	0.607	0.551	G	A	-0.045	0.016	0.00469	2.329	0.443	A	G	5.214	1.85e-07	++
rs1866560	2	27105685	CGREF1	intron_variant	5	FALSE	.	G	T	0.052	0.01	4.82e-08	7.317	0.599	0.608	0.549	T	G	-0.047	0.016	0.0033	2.482	0.443	T	G	-5.161	2.46e-07	--
.	2	31843736	.	intergenic_variant	6	FALSE	.	TA	T	-0.052	0.009	3.04e-08	7.517	0.543	0.517	0.489	.	.	.	.	.	.	.	.	.	.	.	.
rs1272585	2	31875990	MEMO1	intron_variant	6	FALSE	.	C	T	-0.052	0.009	3.07e-08	7.512	0.549	0.548	0.495	T	C	0.03	0.016	0.0604	1.219	0.501	T	C	4.572	4.84e-06	++
rs111490936	2	31966720	MEMO1	intron_variant	6	FALSE	.	G	A	-0.051	0.009	4.58e-08	7.339	0.535	0.422	0.444	A	G	0.03	0.016	0.0637	1.196	0.513	A	G	4.514	6.373e-06	++
rs678251	2	32025292	DPY30	intron_variant	6	FALSE	.	G	A	0.052	0.009	2.22e-08	7.653	0.468	0.471	0.516	A	G	-0.032	0.016	0.0452	1.344	0.488	A	G	-4.682	2.842e-06	--
rs13017189	2	32056211	.	intergenic_variant	6	FALSE	.	G	A	0.053	0.01	4.12e-08	7.385	0.365	0.358	0.394	A	G	-0.017	0.016	0.298	0.526	0.615	A	G	-4.037	5.423e-05	--
rs201350097	2	32061342	SPAST	upstream_gene_variant	6	FALSE	.	T	A	0.053	0.01	1.95e-08	7.711	0.392	0.388	0.413	.	.	.	.	.	.	.	.	.	.	.	.
rs216538	2	32065262	SPAST	intron_variant	6	FALSE	.	C	G	0.053	0.009	1.49e-08	7.828	0.465	0.462	0.515	G	C	-0.03	0.016	0.0581	1.236	0.492	C	G	4.661	3.153e-06	++
rs467523	2	32076562	SPAST	intron_variant	6	FALSE	.	A	G	0.053	0.009	1.09e-08	7.962	0.465	0.463	0.515	G	A	-0.031	0.016	0.0537	1.27	0.491	A	G	4.714	2.43e-06	++
rs454119	2	32077011	SPAST	intron_variant	6	FALSE	.	G	A	0.053	0.009	1.04e-08	7.982	0.465	0.462	0.512	A	G	-0.03	0.016	0.0588	1.231	0.492	A	G	-4.695	2.667e-06	--
rs6747488	2	32086215	SPAST	intron_variant	6	FALSE	.	T	C	0.054	0.01	1.64e-08	7.785	0.385	0.383	0.397	C	T	-0.017	0.016	0.298	0.526	0.61	T	C	4.136	3.535e-05	++
rs7561519	2	32087631	SPAST	intron_variant	6	FALSE	.	C	T	0.053	0.01	2.62e-08	7.582	0.387	0.375	0.398	T	C	-0.017	0.016	0.3	0.522	0.609	T	C	-4.082	4.459e-05	--
.	2	32087861	SPAST	intron_variant	6	FALSE	.	A	AATT	0.054	0.009	5.39e-09	8.269	0.46	0.427	0.487	.	.	.	.	.	.	.	.	.	.	.	.
rs6738349	2	32089062	SPAST	intron_variant	6	FALSE	.	C	G	0.053	0.01	2.24e-08	7.65	0.386	0.384	0.397	G	C	-0.017	0.016	0.296	0.529	0.61	C	G	4.105	4.044e-05	++
rs11124276	2	32093359	SPAST	intron_variant	6	FALSE	.	G	C	0.053	0.01	2.11e-08	7.675	0.386	0.383	0.396	C	G	-0.017	0.016	0.295	0.531	0.611	C	G	-4.113	3.906e-05	--
rs216544	2	32093737	SPAST	intron_variant	6	FALSE	.	A	G	0.053	0.009	1.23e-08	7.909	0.464	0.462	0.511	G	A	-0.033	0.016	0.0357	1.448	0.496	A	G	4.804	1.557e-06	++
rs11124277	2	32095301	SPAST	intron_variant	6	FALSE	.	G	T	0.053	0.01	3.38e-08	7.471	0.388	0.384	0.398	T	G	-0.017	0.016	0.302	0.52	0.609	T	G	-4.053	5.063e-05	--
rs11686061	2	32096325	SPAST	intron_variant	6	FALSE	.	C	T	0.053	0.01	3.31e-08	7.48	0.388	0.385	0.398	T	C	-0.017	0.016	0.305	0.515	0.61	T	C	-4.051	5.106e-05	--
rs3769604	2	32097426	SPAST	intron_variant	6	FALSE	.	A	G	0.053	0.01	2.8e-08	7.553	0.388	0.384	0.397	G	A	-0.017	0.016	0.305	0.515	0.61	A	G	4.069	4.724e-05	++
rs7566162	2	32099003	SPAST	intron_variant	6	FALSE	.	C	T	0.053	0.01	2.43e-08	7.615	0.388	0.384	0.397	T	C	-0.017	0.016	0.3	0.523	0.61	T	C	-4.092	4.285e-05	--
rs7605242	2	32099066	SPAST	intron_variant	6	FALSE	.	A	G	0.053	0.01	2.77e-08	7.558	0.388	0.384	0.397	G	A	-0.017	0.016	0.3	0.523	0.61	A	G	4.077	4.567e-05	++
rs56229323	2	32099956	SPAST	intron_variant	6	FALSE	.	TAGTGCTGC	T	0.053	0.01	2.6e-08	7.585	0.388	0.384	0.388	.	.	.	.	.	.	.	.	.	.	.	.
rs12465124	2	32111610	SPAST	intron_variant	6	FALSE	.	G	A	-0.053	0.009	1.64e-08	7.786	0.54	0.541	0.488	A	G	0.027	0.016	0.0845	1.073	0.506	A	G	4.548	5.414e-06	++
rs56208031	2	32120494	SPAST	intron_variant	6	FALSE	.	C	T	-0.053	0.009	1.44e-08	7.842	0.534	0.537	0.486	T	C	0.028	0.016	0.0751	1.124	0.508	T	C	4.595	4.335e-06	++
rs3851308	2	32121424	SPAST	intron_variant	6	FALSE	.	G	A	-0.052	0.009	1.94e-08	7.712	0.54	0.54	0.49	A	G	0.027	0.016	0.0886	1.053	0.506	A	G	4.516	6.292e-06	++
rs3752917	2	32129904	SPAST	non_coding_transcript_exon_variant	6	FALSE	.	T	C	-0.051	0.009	3.19e-08	7.496	0.512	0.517	0.478	C	T	0.029	0.016	0.0689	1.162	0.516	T	C	-4.532	5.836e-06	--
rs6761417	2	32130115	SPAST	non_coding_transcript_exon_variant	6	FALSE	.	A	G	-0.051	0.009	3.55e-08	7.45	0.513	0.517	0.479	G	A	0.029	0.016	0.0722	1.141	0.516	A	G	-4.508	6.549e-06	--
.	2	32134463	SPAST	intron_variant	6	FALSE	.	CA	C	-0.053	0.009	1.58e-08	7.801	0.54	0.548	0.491	.	.	.	.	.	.	.	.	.	.	.	.
rs2280973	2	32153535	SPAST	intron_variant	6	FALSE	.	A	C	-0.053	0.009	1.35e-08	7.869	0.534	0.537	0.487	C	A	0.029	0.016	0.0687	1.163	0.508	A	C	-4.625	3.739e-06	--
rs10208246	2	32161590	SLC30A6	upstream_gene_variant	6	FALSE	.	A	G	-0.053	0.009	1.32e-08	7.88	0.533	0.536	0.486	G	A	0.029	0.016	0.0706	1.151	0.508	A	G	-4.621	3.822e-06	--
rs13427170	2	32173041	SLC30A6	intron_variant	6	FALSE	.	G	A	-0.052	0.009	1.78e-08	7.751	0.539	0.542	0.49	A	G	0.027	0.016	0.0946	1.024	0.506	A	G	4.507	6.58e-06	++
rs62134021	2	32189905	SLC30A6	intron_variant	6	FALSE	.	C	T	-0.053	0.009	1.49e-08	7.826	0.54	0.54	0.487	T	C	0.025	0.016	0.11	0.958	0.507	T	C	4.481	7.437e-06	++
rs10172468	2	32207128	SLC30A6	intron_variant	6	FALSE	.	C	A	-0.053	0.009	1e-08	7.998	0.54	0.542	0.487	A	C	0.023	0.016	0.14	0.853	0.508	A	C	4.449	8.631e-06	++
rs70938332	2	32208678	SLC30A6	intron_variant	6	FALSE	.	A	ATTG	-0.051	0.009	4.73e-08	7.325	0.559	0.561	0.499	.	.	.	.	.	.	.	.	.	.	.	.
rs212686	2	32209800	SLC30A6	intron_variant	6	FALSE	.	T	C	-0.051	0.009	4.76e-08	7.322	0.559	0.562	0.503	C	T	0.027	0.016	0.0843	1.074	0.492	T	C	-4.432	9.316e-06	--
rs212687	2	32210107	SLC30A6	intron_variant	6	FALSE	.	A	G	-0.051	0.009	4.83e-08	7.316	0.559	0.562	0.503	G	A	0.028	0.016	0.0798	1.098	0.492	A	G	-4.446	8.733e-06	--
.	2	32218520	SLC30A6	intron_variant	6	FALSE	.	C	CTTTTG	-0.054	0.009	9.72e-09	8.012	0.54	0.53	0.519	.	.	.	.	.	.	.	.	.	.	.	.
rs212703	2	32221544	SLC30A6	3_prime_UTR_variant	6	FALSE	.	G	A	-0.051	0.009	4.65e-08	7.332	0.559	0.562	0.503	A	G	0.029	0.016	0.0687	1.163	0.492	A	G	4.492	7.068e-06	++
rs57903075	2	32244549	NLRC4	intron_variant	6	FALSE	.	T	A	-0.051	0.009	4.2e-08	7.377	0.526	0.533	0.435	A	T	0.04	0.016	0.0125	1.904	0.551	A	T	4.911	9.052e-07	++
rs150601841	2	103657070	.	intergenic_variant	9	FALSE	.	A	G	-0.093	0.016	9.75e-09	8.011	0.092	0.105	0.006	.	.	.	.	.	.	.	.	.	.	.	.
rs144097970	2	103685122	.	intergenic_variant	9	FALSE	.	A	G	-0.094	0.016	6.84e-09	8.165	0.09	0.103	0.004	.	.	.	.	.	.	.	.	.	.	.	.
rs887225	4	16862118	LDB2	intron_variant	11	FALSE	.	T	A	0.061	0.01	4.73e-09	8.325	0.719	0.718	0.737	A	T	-0.019	0.018	0.272	0.565	0.284	A	T	-4.301	1.699e-05	--
rs1471664	4	16885671	LDB2	intron_variant	11	FALSE	.	T	A	-0.063	0.01	8.68e-10	9.061	0.288	0.287	0.261	A	T	0.016	0.018	0.367	0.436	0.718	A	T	4.355	1.333e-05	++
rs4698162	4	16886074	LDB2	intron_variant	11	FALSE	.	C	T	-0.054	0.01	1.63e-08	7.787	0.369	0.367	0.333	T	C	0.031	0.017	0.0612	1.213	0.647	T	C	4.637	3.544e-06	++
rs16894159	4	16886601	LDB2	intron_variant	11	FALSE	.	C	T	-0.054	0.01	1.59e-08	7.798	0.369	0.369	0.329	T	C	0.032	0.017	0.0575	1.24	0.648	T	C	4.656	3.226e-06	++
rs1384606	4	16887675	LDB2	intron_variant	11	FALSE	.	T	C	-0.054	0.01	2.14e-08	7.67	0.37	0.366	0.337	C	T	0.031	0.017	0.0656	1.183	0.641	T	C	-4.589	4.456e-06	--
rs4698519	4	16888105	LDB2	intron_variant	11	FALSE	.	C	T	-0.059	0.01	2.77e-09	8.557	0.324	0.32	0.323	T	C	0.029	0.017	0.0863	1.064	0.656	T	C	4.727	2.278e-06	++
rs2302194	4	16888811	LDB2	intron_variant	11	FALSE	.	A	C	-0.054	0.01	2.13e-08	7.672	0.37	0.367	0.338	C	A	0.031	0.017	0.0587	1.231	0.641	A	C	-4.619	3.854e-06	--
rs2302193	4	16888865	LDB2	intron_variant	11	FALSE	.	C	A	-0.063	0.01	7.27e-10	9.138	0.288	0.287	0.261	A	C	0.017	0.018	0.329	0.483	0.718	A	C	4.417	1.002e-05	++
rs35946935	4	16889842	LDB2	intron_variant	11	FALSE	.	G	A	-0.059	0.01	3.08e-09	8.512	0.324	0.32	0.323	A	G	0.03	0.017	0.0736	1.133	0.657	A	G	4.761	1.925e-06	++
rs4698520	4	16889905	LDB2	intron_variant	11	FALSE	.	G	T	-0.063	0.01	7.86e-10	9.104	0.288	0.287	0.261	T	G	0.018	0.018	0.309	0.511	0.718	T	G	4.434	9.256e-06	++
rs4698521	4	16890106	LDB2	intron_variant	11	FALSE	.	G	A	-0.056	0.01	1.06e-08	7.976	0.334	0.331	0.334	A	G	0.039	0.017	0.0211	1.676	0.648	A	G	4.944	7.649e-07	++
rs1123395	4	16890406	LDB2	intron_variant	11	FALSE	.	A	G	-0.054	0.01	1.87e-08	7.728	0.376	0.373	0.346	G	A	0.037	0.017	0.0239	1.622	0.634	A	G	-4.855	1.204e-06	--
rs2035442	4	16891547	LDB2	intron_variant	11	FALSE	.	G	A	-0.063	0.01	6.95e-10	9.158	0.291	0.287	0.265	A	G	0.021	0.018	0.231	0.636	0.714	A	G	4.554	5.265e-06	++
rs5856392	4	16892316	LDB2	intron_variant	11	FALSE	.	CTGAA	C	-0.057	0.01	5.45e-09	8.264	0.337	0.336	0.279	C	CTGAA	0.02	0.018	0.26	0.586	0.7	CTGAA	C	-4.304	1.678e-05	--
rs4698164	4	16895554	LDB2	intron_variant	11	FALSE	.	T	G	-0.062	0.01	1.16e-09	8.934	0.288	0.287	0.261	G	T	0.017	0.018	0.35	0.456	0.718	T	G	-4.345	1.394e-05	--
rs34914294	4	16897684	LDB2	intron_variant	11	FALSE	.	A	G	-0.062	0.01	1.23e-09	8.91	0.288	0.288	0.259	G	A	0.016	0.018	0.356	0.449	0.72	A	G	-4.333	1.474e-05	--
rs34348008	4	16906175	.	intergenic_variant	11	FALSE	.	G	A	-0.057	0.01	1.59e-08	7.798	0.296	0.302	0.259	A	G	0.016	0.018	0.357	0.448	0.72	A	G	4.067	4.754e-05	++
rs34528689	4	16907557	.	regulatory_region_variant	11	FALSE	.	G	C	-0.057	0.01	1.62e-08	7.791	0.296	0.3	0.258	C	G	0.016	0.018	0.356	0.449	0.72	C	G	4.066	4.773e-05	++
rs2159279	4	16913220	.	intergenic_variant	11	FALSE	.	T	C	-0.056	0.01	3.2e-08	7.495	0.308	0.313	0.278	C	T	0.013	0.017	0.446	0.35	0.706	T	C	-3.896	9.794e-05	--
rs2108937	4	16913251	.	intergenic_variant	11	FALSE	.	G	A	-0.056	0.01	3.32e-08	7.479	0.308	0.313	0.278	A	G	0.013	0.017	0.454	0.343	0.706	A	G	3.884	0.0001029	++
rs73245343	4	16917191	.	regulatory_region_variant	11	FALSE	.	C	T	-0.059	0.011	4.06e-08	7.391	0.242	0.24	0.199	T	C	0.029	0.019	0.134	0.871	0.78	T	C	4.312	1.618e-05	++
rs35796921	4	16919215	.	intergenic_variant	11	FALSE	.	C	T	-0.057	0.01	3.05e-08	7.515	0.283	0.279	0.261	T	C	0.014	0.018	0.421	0.376	0.713	T	C	3.926	8.619e-05	++
rs2116736	5	155874542	SGCD	intron_variant	13	FALSE	.	T	A	0.054	0.01	2.27e-08	7.645	0.36	0.384	0.294	A	T	-0.048	0.018	0.00629	2.202	0.709	A	T	-5.119	3.07e-07	--
.	5	155875003	SGCD	intron_variant	13	FALSE	.	G	GA	0.054	0.01	2.48e-08	7.606	0.36	0.387	0.295	.	.	.	.	.	.	.	.	.	.	.	.
rs67625007	5	155875717	SGCD	intron_variant	13	FALSE	.	A	G	0.054	0.01	2.49e-08	7.604	0.361	0.382	0.294	G	A	-0.048	0.018	0.00631	2.2	0.709	A	G	5.108	3.251e-07	++
rs6860291	5	155882239	SGCD	intron_variant	13	FALSE	.	G	C	0.054	0.01	2.36e-08	7.628	0.361	0.384	0.296	C	G	-0.049	0.017	0.00503	2.299	0.706	C	G	-5.159	2.487e-07	--
rs2116739	5	155884158	SGCD	intron_variant	13	FALSE	.	T	C	0.054	0.01	2.53e-08	7.597	0.37	0.396	0.304	C	T	-0.049	0.017	0.00451	2.346	0.7	T	C	5.172	2.314e-07	++
rs7733552	5	155889238	SGCD	intron_variant	13	FALSE	.	A	G	0.054	0.01	2.04e-08	7.69	0.371	0.396	0.304	G	A	-0.049	0.017	0.0046	2.337	0.7	A	G	5.191	2.091e-07	++
rs9313417	5	155890874	SGCD	intron_variant	13	FALSE	.	G	A	0.054	0.01	2.17e-08	7.663	0.371	0.396	0.303	A	G	-0.051	0.017	0.00306	2.515	0.701	A	G	-5.262	1.428e-07	--
rs4082052	6	50979582	.	regulatory_region_variant	16	FALSE	.	C	T	0.056	0.01	2.32e-08	7.635	0.322	0.299	0.344	T	C	-0.085	0.017	3.44e-07	6.463	0.65	T	C	-6.54	6.165e-11	--
rs57425372	6	50985454	.	intergenic_variant	16	FALSE	.	T	C	0.055	0.01	4.28e-08	7.369	0.309	0.284	0.336	C	T	-0.075	0.017	7.19e-06	5.144	0.657	T	C	6.106	1.021e-09	++
rs62405673	6	50986406	.	intergenic_variant	16	FALSE	.	T	G	0.055	0.01	4.29e-08	7.368	0.309	0.284	0.337	G	T	-0.075	0.017	7.18e-06	5.144	0.657	T	G	6.106	1.022e-09	++
rs11759809	6	50987368	.	intergenic_variant	16	FALSE	.	T	C	0.055	0.01	4.28e-08	7.368	0.309	0.284	0.337	C	T	-0.075	0.017	7.14e-06	5.146	0.658	T	C	6.107	1.016e-09	++
rs62405674	6	50989539	.	intergenic_variant	16	FALSE	.	C	T	0.055	0.01	4.22e-08	7.375	0.309	0.286	0.337	T	C	-0.075	0.017	7.92e-06	5.101	0.657	T	C	-6.095	1.093e-09	--
rs62405675	6	50989848	.	intergenic_variant	16	FALSE	.	T	C	0.055	0.01	3.98e-08	7.4	0.309	0.285	0.337	C	T	-0.075	0.017	7.2e-06	5.143	0.657	T	C	6.114	9.725e-10	++
rs4715215	6	50992603	.	intergenic_variant	16	FALSE	.	C	T	0.055	0.01	4.23e-08	7.374	0.309	0.285	0.336	T	C	-0.075	0.017	7.42e-06	5.13	0.658	T	C	-6.103	1.038e-09	--
rs4711966	6	50996064	.	intergenic_variant	16	FALSE	.	A	C	0.055	0.01	4.04e-08	7.393	0.309	0.285	0.336	C	A	-0.075	0.017	8.27e-06	5.082	0.658	A	C	6.094	1.099e-09	++
rs1325032	6	50999372	.	intergenic_variant	16	FALSE	.	G	A	0.055	0.01	4.48e-08	7.349	0.309	0.284	0.337	A	G	-0.074	0.017	8.95e-06	5.048	0.656	A	G	-6.073	1.256e-09	--
rs61325058	6	51003440	.	intergenic_variant	16	FALSE	.	A	G	0.055	0.01	4.11e-08	7.386	0.309	0.284	0.337	G	A	-0.075	0.017	8.04e-06	5.095	0.656	A	G	6.096	1.086e-09	++
rs62405680	6	51003883	.	intergenic_variant	16	FALSE	.	A	G	0.055	0.01	4.11e-08	7.386	0.309	0.285	0.338	G	A	-0.075	0.017	7.88e-06	5.104	0.656	A	G	6.099	1.068e-09	++
rs11758328	6	51004802	.	intergenic_variant	16	FALSE	.	T	C	0.055	0.01	4.11e-08	7.386	0.309	0.285	0.338	C	T	-0.075	0.017	7.81e-06	5.107	0.656	T	C	6.1	1.061e-09	++
rs62405681	6	51009564	.	intergenic_variant	16	FALSE	.	G	C	0.055	0.01	4.11e-08	7.386	0.309	0.285	0.337	C	G	-0.075	0.017	7.67e-06	5.115	0.656	C	G	-6.102	1.045e-09	--
rs9395656	6	51062051	.	intergenic_variant	17	FALSE	.	T	G	-0.054	0.01	1.93e-08	7.714	0.61	0.627	0.542	G	T	0.04	0.016	0.0121	1.917	0.459	T	G	-5.002	5.678e-07	--
rs11970472	6	51450055	.	intergenic_variant	17	FALSE	.	A	G	0.053	0.01	3.41e-08	7.468	0.359	0.372	0.366	G	A	-0.009	0.017	0.569	0.245	0.647	A	G	3.773	0.0001613	++
rs61292896	6	51482613	.	intergenic_variant	17	FALSE	.	T	C	0.057	0.01	5.79e-09	8.237	0.344	0.353	0.335	C	T	-0.018	0.017	0.291	0.536	0.672	T	C	4.254	2.099e-05	++
rs6927317	6	51551109	.	intergenic_variant	17	FALSE	.	C	T	0.055	0.01	8.1e-09	8.092	0.399	0.401	0.406	T	C	-0.051	0.016	0.00161	2.793	0.606	T	C	-5.482	4.204e-08	--
rs4715224	6	51562519	.	intergenic_variant	17	FALSE	.	A	T	0.055	0.01	8.31e-09	8.08	0.398	0.399	0.393	T	A	-0.049	0.016	0.00262	2.582	0.619	A	T	5.392	6.96e-08	++
rs2397049	6	51566455	.	intergenic_variant	17	FALSE	.	G	T	0.055	0.01	6.32e-09	8.2	0.397	0.397	0.392	T	G	-0.049	0.016	0.00272	2.565	0.62	T	G	-5.414	6.165e-08	--
rs16881581	6	51566731	.	intergenic_variant	17	FALSE	.	C	T	0.055	0.01	8.15e-09	8.089	0.397	0.397	0.391	T	C	-0.05	0.016	0.00237	2.625	0.62	T	C	-5.413	6.209e-08	--
rs10498789	6	51579809	.	intergenic_variant	17	FALSE	.	T	C	0.055	0.01	1.19e-08	7.924	0.385	0.385	0.391	C	T	-0.052	0.016	0.00162	2.791	0.62	T	C	5.441	5.305e-08	++
rs80204273	6	51583374	.	intergenic_variant	17	FALSE	.	T	TG	0.055	0.01	1.19e-08	7.923	0.385	0.385	0.391	.	.	.	.	.	.	.	.	.	.	.	.
rs12661670	6	51584285	.	intergenic_variant	17	FALSE	.	T	C	0.055	0.01	1.19e-08	7.923	0.385	0.386	0.391	C	T	-0.052	0.016	0.00156	2.806	0.62	T	C	5.446	5.141e-08	++
rs62461282	6	51586802	.	intergenic_variant	17	FALSE	.	C	G	0.055	0.01	1.17e-08	7.932	0.385	0.387	0.393	G	C	-0.051	0.016	0.00165	2.782	0.62	C	G	5.439	5.356e-08	++
rs142488086	6	84248526	.	intergenic_variant	18	FALSE	.	C	G	0.273	0.049	2.59e-08	7.586	0.009	0.008	0.01	G	C	0.139	0.076	0.0668	1.175	0.988	C	G	2.357	0.0184	+-
rs1819637	6	97749278	AL589740.1	intron_variant	19	FALSE	.	T	C	0.063	0.011	2.22e-08	7.654	0.781	0.78	0.794	C	T	-0.022	0.02	0.264	0.578	0.202	T	C	4.149	3.342e-05	++
.	7	114330482	FOXP2	intron_variant	20	FALSE	.	T	TTA	-0.052	0.009	2.34e-08	7.632	0.536	0.523	0.507	.	.	.	.	.	.	.	.	.	.	.	.
rs2049603	7	114346595	FOXP2	intron_variant	20	FALSE	.	A	G	-0.053	0.009	1.4e-08	7.853	0.524	0.529	0.509	G	A	0.083	0.016	2.47e-07	6.607	0.502	A	G	-6.631	3.332e-11	--
rs1527146	7	114347226	FOXP2	intron_variant	20	FALSE	.	G	T	-0.052	0.009	3.18e-08	7.498	0.534	0.54	0.51	T	G	0.084	0.016	1.68e-07	6.775	0.501	T	G	6.586	4.515e-11	++
rs2690826	7	114348482	FOXP2	intron_variant	20	FALSE	.	G	A	-0.053	0.009	1.63e-08	7.788	0.524	0.528	0.509	A	G	0.082	0.016	3.09e-07	6.51	0.501	A	G	6.59	4.406e-11	++
rs1916980	7	114355560	FOXP2	intron_variant	20	FALSE	.	A	G	-0.053	0.009	1.67e-08	7.776	0.524	0.529	0.509	G	A	0.083	0.016	2.47e-07	6.607	0.501	A	G	-6.612	3.789e-11	--
rs10244257	7	114383427	FOXP2	intron_variant	20	FALSE	.	C	T	0.052	0.009	2.69e-08	7.571	0.455	0.449	0.458	T	C	-0.088	0.016	3.1e-08	7.509	0.529	T	C	-6.787	1.142e-11	--
rs13225495	7	114383712	FOXP2	intron_variant	20	FALSE	.	G	A	-0.053	0.009	1.4e-08	7.854	0.536	0.538	0.532	A	G	0.094	0.016	3.08e-09	8.511	0.479	A	G	7.093	1.313e-12	++
rs1852470	7	114387214	FOXP2	intron_variant	20	FALSE	.	G	T	-0.053	0.009	1.3e-08	7.887	0.536	0.54	0.532	T	G	0.095	0.016	2.82e-09	8.55	0.479	T	G	7.11	1.162e-12	++
rs1818998	7	114390729	FOXP2	intron_variant	20	FALSE	.	C	T	-0.053	0.009	1.28e-08	7.892	0.536	0.542	0.532	T	C	0.095	0.016	2.32e-09	8.635	0.479	T	C	7.13	1.001e-12	++
rs1818999	7	114390959	FOXP2	intron_variant	20	FALSE	.	C	T	-0.053	0.009	1.29e-08	7.888	0.536	0.54	0.532	T	C	0.095	0.016	2.41e-09	8.618	0.479	T	C	7.125	1.038e-12	++
rs4730636	7	114391964	FOXP2	intron_variant	20	FALSE	.	C	T	-0.055	0.009	2.9e-09	8.537	0.525	0.531	0.531	T	C	0.095	0.016	2.29e-09	8.64	0.481	T	C	7.286	3.191e-13	++
rs6942634	7	114397903	FOXP2	intron_variant	20	FALSE	.	A	G	-0.052	0.009	2.62e-08	7.583	0.535	0.54	0.529	G	A	0.099	0.016	6.27e-10	9.203	0.478	A	G	-7.18	6.967e-13	--
rs12534017	7	114399396	FOXP2	intron_variant	20	FALSE	.	C	A	-0.053	0.009	1.35e-08	7.871	0.525	0.53	0.526	A	C	0.097	0.016	1.07e-09	8.971	0.48	A	C	7.2	6e-13	++
rs35624276	7	114400048	FOXP2	intron_variant	20	FALSE	.	A	G	-0.054	0.009	8.42e-09	8.075	0.506	0.512	0.492	G	A	0.101	0.016	2.42e-10	9.617	0.517	A	G	-7.39	1.464e-13	--
rs12536335	7	114403104	FOXP2	intron_variant	20	FALSE	.	G	A	-0.055	0.009	4.66e-09	8.332	0.465	0.471	0.43	A	G	0.099	0.016	1.03e-09	8.988	0.573	A	G	7.315	2.569e-13	++
rs2030915	7	114406314	FOXP2	intron_variant	20	FALSE	.	G	C	-0.055	0.009	3.87e-09	8.412	0.464	0.471	0.43	C	G	0.1	0.016	6.45e-10	9.19	0.573	C	G	7.379	1.596e-13	++
rs8180817	7	114407487	FOXP2	intron_variant	20	FALSE	.	C	G	-0.054	0.009	7.56e-09	8.122	0.475	0.482	0.433	G	C	0.101	0.016	3.61e-10	9.442	0.57	C	G	-7.364	1.782e-13	--
rs12533005	7	114416000	FOXP2	intron_variant	20	FALSE	.	C	G	-0.055	0.009	3.28e-09	8.483	0.464	0.471	0.43	G	C	0.1	0.016	5.74e-10	9.241	0.573	C	G	-7.407	1.294e-13	--
rs71149745	7	114416440	FOXP2	intron_variant	20	FALSE	.	AAATTTCAT	A	-0.055	0.009	3.19e-09	8.497	0.464	0.469	0.421	A	AAATTTCAT	0.101	0.016	7.08e-10	9.15	0.574	A	AAATTTCAT	7.39	1.469e-13	++
rs2894699	7	114419101	FOXP2	intron_variant	20	FALSE	.	T	C	-0.055	0.009	3.31e-09	8.48	0.464	0.472	0.43	C	T	0.1	0.016	6.04e-10	9.219	0.573	T	C	-7.401	1.35e-13	--
rs7785701	7	114429481	FOXP2	intron_variant	20	FALSE	.	G	C	0.055	0.009	3.25e-09	8.488	0.536	0.529	0.572	C	G	-0.101	0.016	4.71e-10	9.327	0.427	C	G	-7.426	1.116e-13	--
rs1476535	7	114430980	FOXP2	intron_variant	20	FALSE	.	T	C	0.054	0.009	6.28e-09	8.202	0.524	0.514	0.559	C	T	-0.096	0.016	2.82e-09	8.55	0.437	T	C	7.186	6.663e-13	++
rs10228494	7	114443495	FOXP2	intron_variant	20	FALSE	.	G	C	0.053	0.009	1.11e-08	7.955	0.529	0.526	0.571	C	G	-0.096	0.016	2.65e-09	8.576	0.426	C	G	-7.132	9.856e-13	--
rs5886708	7	114446042	FOXP2	intron_variant	20	FALSE	.	GA	G	0.055	0.009	4.56e-09	8.341	0.539	0.535	0.573	G	GA	-0.09	0.016	4.05e-08	7.392	0.434	G	GA	-6.946	3.745e-12	--
rs10262103	7	114451789	FOXP2	intron_variant	20	FALSE	.	A	C	0.055	0.009	4.89e-09	8.31	0.539	0.536	0.574	C	A	-0.096	0.016	3.08e-09	8.512	0.424	A	C	7.203	5.878e-13	++
rs11203666	8	14734876	SGCZ	intron_variant	22	FALSE	.	T	C	0.059	0.011	3.83e-08	7.417	0.244	0.237	0.248	C	T	0.02	0.019	0.284	0.546	0.755	T	C	2.773	0.005549	+-
rs7004874	8	14735713	SGCZ	intron_variant	22	FALSE	.	A	G	0.059	0.011	3.82e-08	7.417	0.244	0.237	0.248	G	A	0.019	0.019	0.292	0.534	0.755	A	G	2.784	0.005363	+-
rs34542853	8	14735763	SGCZ	intron_variant	22	FALSE	.	G	A	0.059	0.011	3.83e-08	7.417	0.244	0.238	0.248	A	G	0.019	0.019	0.292	0.534	0.755	A	G	-2.784	0.005364	-+
rs12544246	8	14735889	SGCZ	intron_variant	22	FALSE	.	T	C	0.062	0.011	1.89e-08	7.724	0.227	0.223	0.229	C	T	0.02	0.019	0.284	0.547	0.771	T	C	2.849	0.004381	+-
rs12216762	8	14736385	SGCZ	intron_variant	22	FALSE	.	T	C	0.059	0.011	3.8e-08	7.42	0.244	0.238	0.248	C	T	0.019	0.019	0.297	0.528	0.755	T	C	2.791	0.00526	+-
rs12216774	8	14736649	SGCZ	intron_variant	22	FALSE	.	G	C	0.059	0.011	3.82e-08	7.418	0.244	0.238	0.248	C	G	0.019	0.019	0.297	0.528	0.755	C	G	-2.79	0.005268	-+
rs57365315	8	14737090	SGCZ	intron_variant	22	FALSE	.	C	T	0.059	0.011	3.8e-08	7.42	0.244	0.244	0.248	T	C	0.019	0.019	0.313	0.504	0.756	T	C	-2.812	0.004923	-+
rs1073068	8	14738038	SGCZ	intron_variant	22	FALSE	.	G	T	0.062	0.011	2.12e-08	7.674	0.233	0.229	0.237	T	G	0.017	0.019	0.359	0.445	0.764	T	G	-2.93	0.003389	-+
rs35711908	9	124240384	.	regulatory_region_variant	24	FALSE	.	A	G	0.06	0.01	7.41e-10	9.13	0.359	0.364	0.323	G	A	0.004	0.017	0.831	0.08	0.665	A	G	3.699	0.0002164	+-
rs12379417	9	124267457	NEK6	intron_variant	24	FALSE	.	A	G	0.053	0.01	3.5e-08	7.456	0.378	0.379	0.357	G	A	0.001	0.016	0.96	0.018	0.632	A	G	3.397	0.0006802	+-
rs35956754	9	124272079	NEK6	intron_variant	24	FALSE	.	C	G	0.053	0.01	2.97e-08	7.528	0.383	0.385	0.358	G	C	0	0.016	0.998	0.001	0.632	C	G	3.444	0.0005726	+-
rs10760345	9	124275517	NEK6	intron_variant	24	FALSE	.	G	A	0.053	0.01	3.46e-08	7.461	0.378	0.38	0.358	A	G	0	0.016	0.987	0.005	0.632	A	G	-3.419	0.0006276	-+
rs7861040	9	124281856	NEK6	intron_variant	24	FALSE	.	C	G	0.053	0.01	3.17e-08	7.499	0.384	0.385	0.358	G	C	-0.001	0.016	0.96	0.018	0.632	C	G	3.469	0.0005231	++
rs10986311	9	124309214	NEK6	intron_variant	24	FALSE	.	C	T	0.052	0.01	4.87e-08	7.313	0.379	0.378	0.362	T	C	0	0.016	0.978	0.01	0.628	T	C	-3.408	0.0006538	--
rs867610	9	124323850	NEK6	intron_variant	24	FALSE	.	C	T	0.053	0.009	1.33e-08	7.876	0.466	0.473	0.435	T	C	-0.003	0.016	0.834	0.079	0.555	T	C	-3.658	0.0002542	--
rs11791290	9	124334068	NEK6	intron_variant	24	FALSE	.	T	C	-0.051	0.009	3.23e-08	7.491	0.527	0.514	0.556	C	T	0	0.016	0.998	0.001	0.452	T	C	-3.438	0.0005868	--
rs7861933	9	124334500	NEK6	intron_variant	24	FALSE	.	A	C	-0.053	0.009	1.7e-08	7.77	0.528	0.516	0.557	C	A	0	0.016	0.978	0.01	0.45	A	C	-3.489	0.0004846	-+
rs7851278	9	124340660	NEK6	intron_variant	24	FALSE	.	G	T	-0.053	0.009	1.26e-08	7.901	0.528	0.516	0.558	T	G	0	0.016	0.99	0.005	0.45	T	G	3.546	0.0003912	++
rs7872979	9	124342133	NEK6	intron_variant	24	FALSE	.	A	G	-0.053	0.009	1.6e-08	7.797	0.528	0.516	0.558	G	A	0.001	0.016	0.947	0.024	0.45	A	G	-3.553	0.0003813	--
rs3780201	9	124342496	NEK6	intron_variant	24	FALSE	.	C	T	-0.053	0.009	1.55e-08	7.81	0.528	0.517	0.559	T	C	0.001	0.016	0.94	0.027	0.45	T	C	3.561	0.0003689	++
rs7045589	9	124348075	NEK6	intron_variant	24	FALSE	.	T	C	-0.053	0.009	1.24e-08	7.906	0.526	0.513	0.558	C	T	0.002	0.016	0.895	0.048	0.451	T	C	-3.619	0.0002958	--
rs7049097	9	124348178	NEK6	intron_variant	24	FALSE	.	A	G	-0.053	0.009	1.24e-08	7.906	0.526	0.513	0.558	G	A	0.002	0.016	0.888	0.051	0.451	A	G	-3.624	0.0002903	--
.	9	124350501	NEK6	intron_variant	24	FALSE	.	G	GACACACAC	0.053	0.009	1.17e-08	7.932	0.463	0.477	0.433	.	.	.	.	.	.	.	.	.	.	.	.
rs2416	9	124351381	NEK6	3_prime_UTR_variant	24	FALSE	.	G	A	-0.051	0.009	3.93e-08	7.406	0.529	0.517	0.559	A	G	0.002	0.016	0.878	0.056	0.45	A	G	3.507	0.0004528	++
rs1323761	9	124354663	PSMB7	intron_variant	24	FALSE	.	T	C	-0.052	0.009	1.93e-08	7.715	0.529	0.516	0.556	C	T	0.002	0.016	0.897	0.047	0.452	T	C	-3.57	0.000357	--
rs1330811	9	124355067	PSMB7	intron_variant	24	FALSE	.	A	G	-0.052	0.009	2.07e-08	7.683	0.529	0.516	0.556	G	A	0.002	0.016	0.888	0.052	0.451	A	G	-3.569	0.0003582	--
rs7857897	9	124356271	PSMB7	intron_variant	24	FALSE	.	A	G	-0.052	0.009	2.12e-08	7.674	0.524	0.512	0.554	G	A	0.004	0.016	0.823	0.085	0.455	A	G	-3.617	0.0002984	--
rs10986324	9	124359546	PSMB7	intron_variant	24	FALSE	.	C	T	-0.052	0.009	3.11e-08	7.507	0.527	0.515	0.555	T	C	0.003	0.016	0.838	0.077	0.454	T	C	3.563	0.000366	++
rs6478658	9	124365531	PSMB7	intron_variant	24	FALSE	.	G	A	0.051	0.009	3.63e-08	7.44	0.473	0.485	0.444	A	G	-0.005	0.016	0.777	0.11	0.547	A	G	-3.594	0.0003257	--
rs6478659	9	124365995	PSMB7	intron_variant	24	FALSE	.	G	A	0.051	0.009	3.53e-08	7.452	0.472	0.485	0.442	A	G	-0.004	0.016	0.817	0.088	0.548	A	G	-3.566	0.0003624	--
rs3758207	9	124369741	PSMB7	intron_variant	24	FALSE	.	G	A	-0.051	0.009	3.21e-08	7.494	0.528	0.515	0.556	A	G	0.003	0.016	0.865	0.063	0.453	A	G	3.539	0.0004011	++
rs7854989	9	124371305	PSMB7	intron_variant	24	FALSE	.	C	T	-0.051	0.009	3.13e-08	7.504	0.521	0.51	0.55	T	C	0	0.016	0.984	0.007	0.459	T	C	3.452	0.0005571	++
rs6478660	9	124371641	PSMB7	intron_variant	24	FALSE	.	T	A	-0.051	0.009	3.27e-08	7.486	0.527	0.515	0.556	A	T	0.003	0.016	0.841	0.075	0.454	A	T	3.556	0.0003764	++
rs1007185	9	124374365	PSMB7	intron_variant	24	FALSE	.	C	G	0.052	0.009	2.23e-08	7.653	0.471	0.484	0.442	G	C	-0.003	0.016	0.857	0.067	0.55	C	G	3.585	0.0003366	++
rs1984001	9	124375522	PSMB7	intron_variant	24	FALSE	.	C	T	-0.052	0.009	1.91e-08	7.718	0.529	0.516	0.557	T	C	-0.002	0.016	0.92	0.036	0.451	T	C	3.433	0.0005969	+-
rs5900609	9	124379190	PSMB7	intron_variant	24	FALSE	.	AT	A	0.053	0.009	1.53e-08	7.816	0.478	0.488	0.449	A	AT	0.001	0.016	0.944	0.025	0.544	A	AT	-3.475	0.0005104	-+
rs13300918	9	124383011	PSMB7	intron_variant	24	FALSE	.	C	A	-0.052	0.009	1.94e-08	7.712	0.529	0.516	0.561	A	C	0.001	0.016	0.965	0.015	0.449	A	C	3.518	0.0004353	++
rs34372176	9	124404281	PSMB7	intron_variant	24	FALSE	.	GT	G	-0.054	0.009	8.32e-09	8.08	0.509	0.496	0.537	G	GT	-0.003	0.016	0.833	0.079	0.472	G	GT	3.455	0.0005508	+-
rs7027515	9	124410930	PSMB7	intron_variant	24	FALSE	.	T	C	-0.053	0.009	1.56e-08	7.807	0.507	0.494	0.535	C	T	-0.004	0.016	0.824	0.084	0.476	T	C	-3.381	0.0007219	-+
rs2236386	9	124415457	PSMB7	upstream_gene_variant	24	FALSE	.	C	G	-0.053	0.009	1.32e-08	7.88	0.514	0.499	0.54	G	C	-0.001	0.016	0.927	0.033	0.47	C	G	-3.478	0.000505	-+
.	9	125077710	SCAI	intron_variant	25	FALSE	.	CATTT	C	-0.067	0.012	4.78e-08	7.321	0.172	0.152	0.304	.	.	.	.	.	.	.	.	.	.	.	.
rs618059	9	125089689	SCAI	intron_variant	25	FALSE	.	C	G	-0.066	0.012	3.75e-08	7.426	0.183	0.166	0.319	G	C	0.067	0.017	0.000102	3.993	0.683	C	G	-5.759	8.468e-09	--
rs10819034	9	125122938	SCAI	intron_variant	25	FALSE	.	A	C	-0.067	0.012	4.59e-08	7.339	0.173	0.156	0.31	C	A	0.066	0.017	0.000129	3.888	0.69	A	C	-5.701	1.19e-08	--
rs12378015	9	125154978	PPP6C	intron_variant	25	FALSE	.	A	G	-0.067	0.012	4.66e-08	7.332	0.173	0.155	0.309	G	A	0.067	0.017	9.55e-05	4.02	0.69	A	G	-5.744	9.249e-09	--
rs828097	9	125197170	RABEPK	upstream_gene_variant	25	FALSE	.	T	C	-0.067	0.012	4.85e-08	7.314	0.172	0.155	0.306	C	T	0.069	0.017	6.44e-05	4.191	0.693	T	C	-5.796	6.775e-09	--
rs828095	9	125199492	RABEPK	upstream_gene_variant	25	FALSE	.	C	T	-0.068	0.012	3.73e-08	7.429	0.173	0.156	0.309	T	C	0.067	0.017	9.19e-05	4.036	0.69	T	C	5.774	7.74e-09	++
rs7129926	11	112992179	NCAM1	intron_variant	30	FALSE	.	T	G	0.066	0.01	7.89e-11	10.103	0.313	0.336	0.133	G	T	-0.026	0.023	0.266	0.576	0.864	T	G	4.712	2.457e-06	++
rs12285372	11	112996460	NCAM1	intron_variant	30	FALSE	.	T	C	0.066	0.01	6.85e-11	10.164	0.313	0.335	0.133	C	T	-0.026	0.023	0.264	0.579	0.864	T	C	4.728	2.27e-06	++
rs12273652	11	113003813	NCAM1	intron_variant	30	FALSE	.	A	G	0.066	0.01	6.89e-11	10.162	0.313	0.335	0.133	G	A	-0.027	0.023	0.253	0.596	0.864	A	G	4.742	2.118e-06	++
rs4595579	11	113008273	NCAM1	intron_variant	30	FALSE	.	T	C	0.066	0.01	6.89e-11	10.162	0.313	0.336	0.133	C	T	-0.026	0.023	0.255	0.593	0.864	T	C	4.739	2.147e-06	++
rs60244972	11	113009653	NCAM1	intron_variant	30	FALSE	.	G	C	0.066	0.01	6.97e-11	10.157	0.313	0.335	0.132	C	G	-0.026	0.023	0.255	0.594	0.864	C	G	-4.739	2.146e-06	--
rs4322430	11	113009984	NCAM1	intron_variant	30	FALSE	.	G	A	0.066	0.01	6.88e-11	10.162	0.313	0.335	0.133	A	G	-0.026	0.023	0.255	0.594	0.864	A	G	-4.74	2.133e-06	--
rs12287147	11	113027488	NCAM1	intron_variant	30	FALSE	.	A	C	0.066	0.01	6.98e-11	10.156	0.313	0.335	0.133	C	A	-0.027	0.023	0.251	0.601	0.864	A	C	4.745	2.087e-06	++
rs12288908	11	113028273	NCAM1	intron_variant	30	FALSE	.	T	C	0.066	0.01	7.08e-11	10.15	0.313	0.336	0.133	C	T	-0.027	0.023	0.251	0.601	0.864	T	C	4.743	2.101e-06	++
rs17114702	11	113029013	NCAM1	intron_variant	30	FALSE	.	T	C	0.066	0.01	6.98e-11	10.156	0.313	0.336	0.133	C	T	-0.027	0.023	0.245	0.61	0.864	T	C	4.753	2.009e-06	++
rs17114705	11	113029110	NCAM1	intron_variant	30	FALSE	.	A	G	0.066	0.01	6.98e-11	10.156	0.313	0.336	0.133	G	A	-0.027	0.023	0.251	0.601	0.864	A	G	4.745	2.087e-06	++
rs2155293	11	113030372	NCAM1	intron_variant	30	FALSE	.	A	T	0.066	0.01	6.87e-11	10.163	0.313	0.336	0.133	T	A	-0.027	0.023	0.251	0.601	0.864	A	T	4.746	2.072e-06	++
rs56360439	11	113044643	NCAM1	intron_variant	30	FALSE	.	C	T	0.054	0.009	1.57e-08	7.804	0.421	0.44	0.208	T	C	-0.036	0.02	0.0731	1.136	0.801	T	C	-4.593	4.374e-06	--
rs59018718	11	113045348	NCAM1	intron_variant	30	FALSE	.	A	ACTT	0.055	0.009	6.47e-09	8.189	0.419	0.44	0.204	.	.	.	.	.	.	.	.	.	.	.	.
rs12277922	11	113046656	NCAM1	intron_variant	30	FALSE	.	T	C	0.054	0.009	1.28e-08	7.892	0.42	0.443	0.209	C	T	-0.033	0.02	0.0998	1.001	0.798	T	C	4.526	6.004e-06	++
rs12575544	11	113048263	NCAM1	intron_variant	30	FALSE	.	A	G	0.055	0.009	7.53e-09	8.123	0.419	0.44	0.205	G	A	-0.034	0.02	0.0857	1.067	0.802	A	G	4.626	3.73e-06	++
rs12576197	11	113050349	NCAM1	intron_variant	30	FALSE	.	T	C	0.055	0.009	5.79e-09	8.237	0.419	0.44	0.203	C	T	-0.038	0.02	0.06	1.222	0.804	T	C	4.751	2.026e-06	++
rs1836799	11	113060902	NCAM1	intron_variant	30	FALSE	.	T	C	0.054	0.009	1.17e-08	7.931	0.422	0.443	0.207	C	T	-0.036	0.02	0.0694	1.159	0.8	T	C	4.638	3.515e-06	++
rs1836798	11	113060903	NCAM1	intron_variant	30	FALSE	.	G	A	0.054	0.009	1.17e-08	7.931	0.422	0.443	0.208	A	G	-0.035	0.02	0.081	1.092	0.8	A	G	-4.595	4.317e-06	--
rs745631	11	113075170	NCAM1	intron_variant	30	FALSE	.	G	A	0.053	0.009	1.59e-08	7.798	0.422	0.443	0.208	A	G	-0.029	0.02	0.142	0.849	0.8	A	G	-4.397	1.098e-05	--
.	11	113077688	NCAM1	intron_variant	30	FALSE	.	C	CT	0.053	0.009	1.85e-08	7.732	0.422	0.374	0.207	.	.	.	.	.	.	.	.	.	.	.	.
rs11214491	11	113108316	NCAM1	intron_variant	30	FALSE	.	C	T	0.061	0.01	1.25e-09	8.903	0.328	0.355	0.114	T	C	-0.023	0.025	0.365	0.437	0.885	T	C	-4.32	1.559e-05	--
rs1079021	11	113121647	NCAM1	intron_variant	30	FALSE	.	A	G	-0.053	0.009	1.86e-08	7.729	0.568	0.549	0.772	G	A	0.014	0.019	0.456	0.341	0.221	A	G	-3.944	7.997e-05	--
rs1273044	11	113123126	NCAM1	intron_variant	30	FALSE	.	C	T	-0.054	0.009	1.34e-08	7.873	0.572	0.55	0.79	T	C	0.021	0.02	0.281	0.551	0.202	T	C	4.179	2.926e-05	++
rs2012801	11	113125732	NCAM1	intron_variant	30	FALSE	.	G	A	-0.052	0.009	2.58e-08	7.588	0.568	0.549	0.77	A	G	0.011	0.019	0.551	0.259	0.22	A	G	3.82	0.0001336	++
rs10774034	12	2221292	CACNA1C	intron_variant	31	FALSE	.	T	C	0.055	0.01	1.89e-08	7.724	0.336	0.37	0.391	C	T	-0.015	0.016	0.354	0.451	0.592	T	C	4.052	5.071e-05	++
rs11062162	12	2222938	CACNA1C	intron_variant	31	FALSE	.	G	A	0.054	0.01	4.48e-08	7.348	0.334	0.368	0.391	A	G	-0.016	0.016	0.336	0.474	0.593	A	G	-3.98	6.905e-05	--
rs1108073	12	2224472	CACNA1C	intron_variant	31	FALSE	.	C	T	0.054	0.01	4.13e-08	7.384	0.334	0.368	0.39	T	C	-0.016	0.016	0.321	0.493	0.593	T	C	-4.006	6.166e-05	--
rs9597879	13	58882267	.	intergenic_variant	33	FALSE	.	G	A	-0.072	0.013	2.46e-08	7.609	0.153	0.162	0.14	A	G	0.026	0.023	0.261	0.583	0.859	A	G	4.142	3.447e-05	++
rs10047748	13	58888680	.	intergenic_variant	33	FALSE	.	G	A	-0.072	0.013	2.42e-08	7.615	0.153	0.162	0.138	A	G	0.024	0.023	0.288	0.541	0.86	A	G	4.107	4e-05	++
rs11619120	13	58893073	.	intergenic_variant	33	FALSE	.	T	C	-0.072	0.013	2.42e-08	7.616	0.153	0.161	0.139	C	T	0.024	0.023	0.289	0.54	0.86	T	C	-4.106	4.02e-05	--
rs75212087	13	58893274	.	intergenic_variant	33	FALSE	.	T	TAAG	-0.072	0.013	2.42e-08	7.616	0.153	0.161	0.138	.	.	.	.	.	.	.	.	.	.	.	.
rs9591945	13	58901166	.	intergenic_variant	33	FALSE	.	A	G	-0.072	0.013	2.41e-08	7.618	0.153	0.161	0.138	G	A	0.024	0.023	0.29	0.537	0.86	A	G	-4.105	4.051e-05	--
rs746714	13	58902867	.	intergenic_variant	33	FALSE	.	C	T	-0.072	0.013	2.41e-08	7.619	0.153	0.162	0.138	T	C	0.024	0.023	0.29	0.537	0.86	T	C	4.105	4.045e-05	++
rs9597894	13	58904004	.	intergenic_variant	33	FALSE	.	T	C	-0.072	0.013	2.41e-08	7.619	0.153	0.162	0.139	C	T	0.024	0.023	0.29	0.538	0.86	T	C	-4.105	4.041e-05	--
rs9591947	13	58908948	.	intergenic_variant	33	FALSE	.	T	G	-0.072	0.013	2.37e-08	7.625	0.153	0.162	0.138	G	T	0.023	0.023	0.314	0.503	0.86	T	G	-4.076	4.585e-05	--
rs340215	13	59866613	DIAPH3	intron_variant	34	FALSE	.	T	C	0.053	0.01	3.82e-08	7.418	0.622	0.633	0.566	C	T	0.018	0.016	0.271	0.567	0.435	T	C	2.756	0.005857	+-
rs340217	13	59866979	DIAPH3	intron_variant	34	FALSE	.	T	C	0.053	0.01	3.84e-08	7.416	0.622	0.637	0.566	C	T	0.018	0.016	0.26	0.585	0.435	T	C	2.74	0.006143	+-
rs9563770	13	59875460	DIAPH3	intron_variant	34	FALSE	.	G	T	0.052	0.01	4.61e-08	7.336	0.622	0.634	0.573	T	G	0.016	0.016	0.321	0.493	0.428	T	G	-2.801	0.005097	-+
rs9598067	13	59882804	DIAPH3	intron_variant	34	FALSE	.	A	G	0.053	0.01	3.6e-08	7.444	0.622	0.634	0.566	G	A	0.019	0.016	0.238	0.623	0.436	A	G	2.715	0.006634	+-
rs2818948	13	59914599	DIAPH3	intron_variant	34	FALSE	.	A	C	0.052	0.01	4.83e-08	7.316	0.621	0.634	0.57	C	A	0.018	0.016	0.267	0.573	0.428	A	C	2.725	0.006437	+-
rs2780631	13	59914609	DIAPH3	intron_variant	34	FALSE	.	C	T	0.052	0.01	4.92e-08	7.308	0.621	0.633	0.569	T	C	0.018	0.016	0.261	0.584	0.428	T	C	-2.714	0.006655	-+
rs117933984	15	46678622	.	intergenic_variant	35	FALSE	.	A	G	0.092	0.017	3.44e-08	7.464	0.084	0.089	0.063	G	A	0.01	0.033	0.753	0.123	0.936	A	G	3.24	0.001193	+-
rs117139701	15	46681532	.	intergenic_variant	35	FALSE	.	G	C	0.092	0.017	3.59e-08	7.445	0.084	0.089	0.063	C	G	0.012	0.033	0.722	0.142	0.936	C	G	-3.211	0.001324	-+
rs76975191	15	46686592	.	intergenic_variant	35	FALSE	.	T	C	0.092	0.017	3.38e-08	7.471	0.084	0.089	0.062	C	T	0.014	0.033	0.679	0.168	0.936	T	C	3.182	0.001462	+-
rs7182927	15	46703267	AC073941.1	intron_variant	35	FALSE	.	C	T	0.092	0.017	3.24e-08	7.49	0.084	0.089	0.063	T	C	0.012	0.033	0.721	0.142	0.936	T	C	-3.221	0.001277	-+
rs113079128	15	46706889	AC073941.1	intron_variant	35	FALSE	.	A	T	0.094	0.017	2.49e-08	7.603	0.083	0.087	0.063	T	A	0.011	0.033	0.737	0.133	0.936	A	T	3.262	0.001104	+-
rs12457442	18	27072780	CHST9	intron_variant	39	FALSE	.	G	T	0.052	0.009	3.37e-08	7.472	0.412	0.412	0.453	T	G	-0.004	0.016	0.814	0.09	0.542	T	G	-3.574	0.0003522	--
rs9635978	18	27075034	CHST9	intron_variant	39	FALSE	.	G	A	0.055	0.01	1.32e-08	7.878	0.359	0.361	0.381	A	G	-0.007	0.016	0.686	0.163	0.618	A	G	-3.775	0.0001598	--
rs9635979	18	27075196	CHST9	intron_variant	39	FALSE	.	T	C	0.055	0.01	1.39e-08	7.857	0.359	0.324	0.377	C	T	-0.007	0.016	0.686	0.163	0.618	T	C	3.77	0.000163	++
rs7240838	18	27077380	CHST9	intron_variant	39	FALSE	.	C	T	0.055	0.01	1.25e-08	7.903	0.359	0.361	0.38	T	C	-0.006	0.016	0.726	0.139	0.618	T	C	-3.75	0.000177	--
rs4321273	18	27084105	CHST9	intron_variant	39	FALSE	.	C	T	0.056	0.01	5.01e-09	8.3	0.38	0.382	0.397	T	C	-0.004	0.016	0.804	0.095	0.602	T	C	-3.784	0.0001546	--
rs12954928	18	27087384	CHST9	intron_variant	39	FALSE	.	C	T	0.056	0.01	5.22e-09	8.282	0.38	0.381	0.401	T	C	-0.005	0.016	0.764	0.117	0.599	T	C	-3.811	0.0001385	--
rs12969936	18	27090166	CHST9	intron_variant	39	FALSE	.	A	T	0.056	0.01	4.74e-09	8.325	0.38	0.38	0.398	T	A	-0.004	0.016	0.787	0.104	0.602	A	T	3.803	0.0001431	++
rs138410508	18	27091459	CHST9	intron_variant	39	FALSE	.	G	C	0.056	0.01	4.96e-09	8.304	0.379	0.38	0.397	C	G	-0.004	0.016	0.808	0.093	0.602	C	G	-3.781	0.0001559	--
rs12953555	18	27093016	CHST9	intron_variant	39	FALSE	.	T	C	0.056	0.01	4.62e-09	8.335	0.38	0.381	0.397	C	T	-0.005	0.016	0.776	0.11	0.602	T	C	3.814	0.0001369	++
rs8083235	18	27093201	CHST9	intron_variant	39	FALSE	.	G	C	0.056	0.01	4.62e-09	8.335	0.38	0.381	0.397	C	G	-0.004	0.016	0.795	0.1	0.602	C	G	-3.799	0.0001453	--
rs1115811	18	27095894	CHST9	intron_variant	39	FALSE	.	A	G	0.056	0.01	4.78e-09	8.321	0.38	0.381	0.397	G	A	-0.004	0.016	0.799	0.097	0.602	A	G	3.792	0.0001493	++
rs62082885	18	27103719	CHST9	intron_variant	39	FALSE	.	T	G	0.057	0.01	3.78e-09	8.422	0.374	0.377	0.382	G	T	-0.001	0.016	0.949	0.023	0.616	T	G	3.702	0.0002142	++
rs12956646	18	27105405	CHST9	intron_variant	39	FALSE	.	C	T	0.057	0.01	2.29e-09	8.64	0.375	0.377	0.383	T	C	-0.001	0.016	0.929	0.032	0.616	T	C	-3.768	0.0001646	--
rs12958264	18	27106690	CHST9	intron_variant	39	FALSE	.	G	A	0.057	0.01	3.18e-09	8.498	0.375	0.377	0.382	A	G	-0.001	0.016	0.931	0.031	0.616	A	G	-3.733	0.000189	--
rs919140	18	27109742	CHST9	intron_variant	39	FALSE	.	C	G	0.057	0.01	2.43e-09	8.615	0.375	0.377	0.382	G	C	-0.002	0.016	0.913	0.039	0.616	C	G	3.774	0.0001607	++
rs12963367	18	27115888	CHST9	intron_variant	39	FALSE	.	C	T	0.057	0.01	2.76e-09	8.559	0.375	0.376	0.382	T	C	-0.002	0.016	0.919	0.037	0.616	T	C	-3.757	0.000172	--
rs113171808	18	27118420	CHST9	intron_variant	39	FALSE	.	T	C	0.057	0.01	2.71e-09	8.568	0.375	0.384	0.389	C	T	-0.002	0.016	0.921	0.036	0.616	T	C	3.757	0.0001719	++
rs1426873	18	27119398	CHST9	intron_variant	39	FALSE	.	T	C	0.057	0.01	3e-09	8.524	0.375	0.377	0.383	C	T	-0.001	0.016	0.929	0.032	0.616	T	C	3.741	0.0001836	++
rs11083195	18	27122657	CHST9	intron_variant	39	FALSE	.	A	G	0.057	0.01	2.83e-09	8.548	0.375	0.377	0.382	G	A	-0.001	0.016	0.929	0.032	0.616	A	G	3.747	0.0001791	++
rs12958230	18	27124633	CHST9	intron_variant	39	FALSE	.	A	G	0.057	0.01	2.83e-09	8.547	0.375	0.377	0.382	G	A	-0.002	0.016	0.917	0.037	0.616	A	G	3.755	0.0001732	++
rs12969203	18	27125753	CHST9	intron_variant	39	FALSE	.	C	T	0.057	0.01	2.9e-09	8.538	0.375	0.377	0.382	T	C	-0.002	0.016	0.917	0.038	0.616	T	C	-3.753	0.0001744	--
rs17632975	18	27127755	CHST9	intron_variant	39	FALSE	.	G	A	0.057	0.01	2.93e-09	8.533	0.375	0.377	0.382	A	G	-0.002	0.016	0.918	0.037	0.616	A	G	-3.751	0.0001761	--
rs17705635	18	27127926	CHST9	intron_variant	39	FALSE	.	T	C	0.057	0.01	2.27e-09	8.644	0.375	0.377	0.382	C	T	-0.001	0.016	0.93	0.031	0.616	T	C	3.768	0.0001646	++
rs12958868	18	27131000	CHST9	intron_variant	39	FALSE	.	A	G	0.057	0.01	2.8e-09	8.553	0.375	0.378	0.382	G	A	-0.002	0.016	0.907	0.043	0.616	A	G	3.764	0.0001669	++
rs34481937	18	27134900	CHST9	intron_variant	39	FALSE	.	A	C	0.056	0.01	4.06e-09	8.392	0.375	0.378	0.383	C	A	-0.001	0.016	0.943	0.026	0.616	A	C	3.699	0.0002162	++
rs4800790	18	27138883	CHST9	intron_variant	39	FALSE	.	T	C	0.056	0.01	4.54e-09	8.343	0.375	0.407	0.388	C	T	-0.001	0.016	0.951	0.022	0.616	T	C	3.681	0.0002322	++
rs12969884	18	27140022	CHST9	intron_variant	39	FALSE	.	T	C	0.056	0.01	4.54e-09	8.343	0.375	0.378	0.382	C	T	-0.001	0.016	0.955	0.02	0.616	T	C	3.679	0.0002345	++
rs2339329	18	27141754	CHST9	intron_variant	39	FALSE	.	G	A	0.056	0.01	4.07e-09	8.391	0.375	0.391	0.382	A	G	-0.001	0.016	0.965	0.016	0.616	A	G	-3.682	0.0002312	--
rs28646166	18	27143602	CHST9	intron_variant	39	FALSE	.	TA	T	0.057	0.01	3.68e-09	8.434	0.374	0.378	0.382	.	.	.	.	.	.	.	.	.	.	.	.
rs67364402	18	27145004	CHST9	intron_variant	39	FALSE	.	C	A	0.057	0.01	3.33e-09	8.477	0.375	0.379	0.383	A	C	-0.001	0.016	0.973	0.012	0.616	A	C	-3.696	0.0002188	--
rs12970303	18	27145926	CHST9	intron_variant	39	FALSE	.	G	A	0.057	0.01	3.44e-09	8.464	0.375	0.377	0.384	A	G	-0.001	0.016	0.959	0.018	0.616	A	G	-3.704	0.0002118	--
rs9646563	18	27152885	CHST9	intron_variant	39	FALSE	.	T	A	0.057	0.01	3.34e-09	8.476	0.375	0.378	0.383	A	T	-0.001	0.016	0.965	0.016	0.615	A	T	-3.703	0.0002134	--
rs1559879	18	27155504	CHST9	intron_variant	39	FALSE	.	C	T	0.057	0.01	3.46e-09	8.461	0.375	0.378	0.384	T	C	-0.001	0.016	0.969	0.014	0.615	T	C	-3.696	0.0002191	--
rs10502486	18	27156325	CHST9	intron_variant	39	FALSE	.	C	T	0.057	0.01	3.44e-09	8.464	0.376	0.378	0.386	T	C	-0.001	0.016	0.968	0.014	0.615	T	C	-3.697	0.0002182	--
rs8096346	18	27157358	CHST9	intron_variant	39	FALSE	.	G	A	0.057	0.01	3.45e-09	8.462	0.375	0.378	0.384	A	G	-0.001	0.016	0.969	0.014	0.615	A	G	-3.696	0.000219	--
rs12456507	18	27157944	CHST9	intron_variant	39	FALSE	.	T	C	0.057	0.01	3.37e-09	8.472	0.375	0.378	0.386	C	T	-0.001	0.016	0.928	0.033	0.614	T	C	3.729	0.0001919	++
rs185129528	18	27158992	CHST9	intron_variant	39	FALSE	.	A	G	0.057	0.01	3.7e-09	8.432	0.375	0.377	0.383	G	A	-0.002	0.016	0.924	0.034	0.614	A	G	3.723	0.0001968	++
rs77583948	18	27159684	CHST9	intron_variant	39	FALSE	.	G	A	0.057	0.01	3.36e-09	8.474	0.376	0.377	0.383	A	G	-0.002	0.016	0.92	0.036	0.614	A	G	-3.736	0.0001872	--
rs138540415	18	27160338	CHST9	intron_variant	39	FALSE	.	A	G	0.057	0.01	3.64e-09	8.439	0.375	0.377	0.384	G	A	-0.002	0.016	0.922	0.035	0.614	A	G	3.726	0.0001945	++
rs12458849	18	27162593	CHST9	intron_variant	39	FALSE	.	C	T	0.057	0.01	3.38e-09	8.471	0.375	0.378	0.384	T	C	-0.001	0.016	0.937	0.028	0.614	T	C	-3.722	0.0001973	--
rs9646527	18	27169773	CHST9	intron_variant	39	FALSE	.	A	T	0.057	0.01	3.65e-09	8.438	0.375	0.379	0.386	T	A	-0.001	0.016	0.964	0.016	0.615	A	T	3.694	0.0002209	++
rs2195032	18	27177579	CHST9	intron_variant	39	FALSE	.	G	T	0.054	0.009	1.39e-08	7.858	0.415	0.415	0.444	T	G	0.017	0.016	0.281	0.551	0.555	T	G	-2.879	0.003992	-+
rs62097947	18	53029561	DCC	intron_variant	40	FALSE	.	T	A	0.055	0.01	6.65e-09	8.177	0.386	0.377	0.418	A	T	-0.042	0.016	0.0102	1.99	0.598	A	T	-5.15	2.605e-07	--
rs11663694	18	53033616	DCC	intron_variant	40	FALSE	.	C	T	0.056	0.01	5.73e-09	8.242	0.386	0.377	0.42	T	C	-0.041	0.016	0.0107	1.969	0.597	T	C	-5.156	2.53e-07	--
rs5824988	18	53038667	DCC	intron_variant	40	FALSE	.	C	CTAAG	0.055	0.01	7.58e-09	8.12	0.383	0.373	0.411	.	.	.	.	.	.	.	.	.	.	.	.
rs7506245	18	53044033	DCC	intron_variant	40	FALSE	.	G	A	0.055	0.01	7.12e-09	8.147	0.386	0.377	0.42	A	G	-0.041	0.016	0.0115	1.94	0.597	A	G	-5.119	3.075e-07	--
rs7506451	18	53044061	DCC	intron_variant	40	FALSE	.	A	T	0.055	0.01	7.2e-09	8.143	0.386	0.377	0.42	T	A	-0.041	0.016	0.0109	1.965	0.597	A	T	5.13	2.905e-07	++
rs7506328	18	53044357	DCC	intron_variant	40	FALSE	.	T	A	0.055	0.01	7.14e-09	8.146	0.386	0.377	0.42	A	T	-0.041	0.016	0.0116	1.934	0.597	A	T	-5.116	3.126e-07	--
rs11661483	18	53045584	DCC	intron_variant	40	FALSE	.	G	A	0.055	0.01	8.39e-09	8.076	0.386	0.377	0.419	A	G	-0.041	0.016	0.0108	1.967	0.598	A	G	-5.115	3.14e-07	--
rs62097950	18	53047566	DCC	intron_variant	40	FALSE	.	T	C	0.055	0.01	7.86e-09	8.105	0.386	0.385	0.425	C	T	-0.041	0.016	0.0116	1.936	0.598	T	C	5.107	3.28e-07	++
rs35014270	18	53047903	DCC	intron_variant	40	FALSE	.	A	ATG	-0.075	0.014	3.83e-08	7.417	0.134	0.192	0.069	.	.	.	.	.	.	.	.	.	.	.	.
.	18	53060184	DCC	intron_variant	40	FALSE	.	C	CTGT	0.055	0.01	1.11e-08	7.956	0.386	0.376	0.413	.	.	.	.	.	.	.	.	.	.	.	.
rs4129439	18	53062713	DCC	intron_variant	40	FALSE	.	C	T	0.055	0.01	7.56e-09	8.121	0.386	0.375	0.42	T	C	-0.039	0.016	0.0161	1.794	0.598	T	C	-5.04	4.65e-07	--
rs62099173	18	53069566	DCC	intron_variant	40	FALSE	.	G	T	0.055	0.01	8.86e-09	8.053	0.385	0.374	0.417	T	G	-0.039	0.016	0.016	1.796	0.599	T	G	-5.024	5.053e-07	--
rs4506980	18	53071284	DCC	intron_variant	40	FALSE	.	A	G	0.055	0.01	9.41e-09	8.026	0.387	0.376	0.417	G	A	-0.038	0.016	0.0189	1.723	0.599	A	G	4.981	6.34e-07	++
rs4510098	18	53071367	DCC	intron_variant	40	FALSE	.	T	G	0.055	0.01	9.41e-09	8.027	0.387	0.377	0.418	G	T	-0.039	0.016	0.0175	1.757	0.599	T	G	4.998	5.791e-07	++
rs9964201	18	53074182	DCC	intron_variant	40	FALSE	.	A	C	-0.074	0.013	2.34e-08	7.63	0.144	0.159	0.082	C	A	0.082	0.029	0.00472	2.326	0.919	A	C	-5.172	2.32e-07	--
rs11299173	18	53075081	DCC	intron_variant	40	FALSE	.	T	TC	-0.075	0.014	4.11e-08	7.386	0.136	0.152	0.054	.	.	.	.	.	.	.	.	.	.	.	.
rs11463289	18	53076642	DCC	intron_variant	40	FALSE	.	GC	G	-0.074	0.013	2.02e-08	7.695	0.145	0.16	0.083	G	GC	0.084	0.029	0.00378	2.422	0.919	G	GC	5.23	1.699e-07	++
.	18	53077084	DCC	intron_variant	40	FALSE	.	AT	A	-0.075	0.013	1.62e-08	7.791	0.146	0.162	0.084	.	.	.	.	.	.	.	.	.	.	.	.
rs4129322	18	53079272	DCC	intron_variant	40	FALSE	.	A	G	-0.074	0.013	2.08e-08	7.682	0.145	0.161	0.082	G	A	0.084	0.029	0.00389	2.41	0.919	A	G	-5.221	1.779e-07	--
rs12957045	18	53080790	DCC	intron_variant	40	FALSE	.	G	T	-0.072	0.013	4.02e-08	7.395	0.148	0.162	0.101	T	G	0.07	0.026	0.00847	2.072	0.899	T	G	4.996	5.838e-07	++
rs4077771	18	53084272	DCC	intron_variant	40	FALSE	.	C	T	-0.093	0.016	3.98e-09	8.4	0.097	0.107	0.039	T	C	0.116	0.043	0.00749	2.126	0.965	T	C	5.267	1.385e-07	++
rs9961846	18	53085389	DCC	intron_variant	40	FALSE	.	C	T	-0.093	0.016	4.05e-09	8.393	0.097	0.107	0.039	T	C	0.118	0.043	0.00593	2.227	0.965	T	C	5.312	1.084e-07	++
rs66526762	18	53085739	DCC	intron_variant	40	FALSE	.	G	A	-0.093	0.016	4e-09	8.398	0.097	0.104	0.039	A	G	0.116	0.043	0.00711	2.148	0.965	A	G	5.277	1.312e-07	++
rs376918752	18	53086947	DCC	intron_variant	40	FALSE	.	C	G	-0.093	0.016	4.09e-09	8.388	0.097	0.104	0.037	.	.	.	.	.	.	.	.	.	.	.	.
rs71368910	18	53087301	DCC	intron_variant	40	FALSE	.	G	C	-0.093	0.016	3.81e-09	8.419	0.096	0.092	0.033	C	G	0.102	0.047	0.0285	1.545	0.969	C	G	4.98	6.355e-07	++
rs9962460	18	53088929	DCC	intron_variant	40	FALSE	.	T	G	-0.093	0.016	3.96e-09	8.402	0.097	0.107	0.039	G	T	0.115	0.043	0.00803	2.095	0.965	T	G	-5.254	1.491e-07	--
rs9945776	18	53091127	DCC	intron_variant	40	FALSE	.	G	A	-0.093	0.016	4e-09	8.398	0.097	0.108	0.039	A	G	0.115	0.043	0.00722	2.142	0.965	A	G	5.274	1.333e-07	++
rs77140435	18	53091299	DCC	intron_variant	40	FALSE	.	G	GA	-0.093	0.016	3.83e-09	8.417	0.097	0.108	0.038	.	.	.	.	.	.	.	.	.	.	.	.
rs12607254	18	53092079	DCC	intron_variant	40	FALSE	.	C	T	-0.093	0.016	3.97e-09	8.401	0.097	0.107	0.039	T	C	0.113	0.043	0.00877	2.057	0.965	T	C	5.235	1.647e-07	++
rs9951892	18	53092574	DCC	intron_variant	40	FALSE	.	T	C	-0.093	0.016	3.96e-09	8.402	0.097	0.107	0.039	C	T	0.113	0.043	0.00875	2.058	0.965	T	C	-5.236	1.64e-07	--
rs9948463	18	53097248	DCC	intron_variant	40	FALSE	.	A	G	-0.093	0.016	3.97e-09	8.402	0.097	0.107	0.039	G	A	0.115	0.043	0.00767	2.115	0.965	A	G	-5.263	1.418e-07	--
rs12956998	18	53100515	DCC	intron_variant	40	FALSE	.	A	G	-0.093	0.016	3.98e-09	8.4	0.097	0.107	0.039	G	A	0.115	0.043	0.00798	2.098	0.965	A	G	-5.254	1.486e-07	--
rs9961246	18	53101195	DCC	intron_variant	40	FALSE	.	A	C	-0.093	0.016	4.46e-09	8.35	0.096	0.107	0.039	C	A	0.115	0.043	0.00798	2.098	0.965	A	C	-5.243	1.583e-07	--
rs9963182	18	53106819	DCC	intron_variant	40	FALSE	.	G	A	-0.093	0.016	4.41e-09	8.355	0.096	0.107	0.039	A	G	0.113	0.043	0.00866	2.062	0.965	A	G	5.227	1.723e-07	++
rs9950187	18	53110031	DCC	intron_variant	40	FALSE	.	T	A	-0.092	0.016	4.71e-09	8.327	0.096	0.107	0.039	A	T	0.115	0.043	0.0078	2.108	0.965	A	T	5.242	1.592e-07	++
rs17487130	18	53189047	DCC	intron_variant	40	FALSE	.	T	C	0.052	0.009	4.67e-08	7.331	0.405	0.392	0.413	C	T	-0.056	0.016	0.0006	3.222	0.6	T	C	5.461	4.736e-08	++
rs17487256	18	53191944	DCC	intron_variant	40	FALSE	.	T	C	0.052	0.009	4.46e-08	7.35	0.405	0.392	0.413	C	T	-0.056	0.016	0.000572	3.243	0.6	T	C	5.474	4.41e-08	++
rs8098405	18	53226003	DCC	intron_variant	40	FALSE	.	G	A	0.051	0.009	3.88e-08	7.411	0.441	0.435	0.465	A	G	-0.043	0.016	0.00759	2.12	0.549	A	G	-5.023	5.087e-07	--
rs7231178	18	53227371	DCC	intron_variant	40	FALSE	.	A	G	0.051	0.009	3.33e-08	7.478	0.482	0.471	0.549	G	A	-0.05	0.016	0.00183	2.738	0.471	A	G	5.309	1.104e-07	++
rs62100775	18	53227723	DCC	intron_variant	40	FALSE	.	G	A	0.052	0.009	4.17e-08	7.38	0.427	0.419	0.433	A	G	-0.053	0.016	0.000944	3.025	0.583	A	G	-5.398	6.737e-08	--
rs62100777	18	53229387	DCC	intron_variant	40	FALSE	.	A	G	0.051	0.009	4.46e-08	7.351	0.442	0.435	0.465	G	A	-0.043	0.016	0.00765	2.116	0.549	A	G	5.006	5.558e-07	++
rs17410557	18	53250021	DCC	intron_variant	40	FALSE	.	C	T	0.052	0.01	4.65e-08	7.333	0.392	0.374	0.405	T	C	-0.058	0.016	0.000373	3.429	0.609	T	C	-5.538	3.063e-08	--
rs8095056	18	53279964	DCC	intron_variant	40	FALSE	.	A	G	0.061	0.011	8.22e-09	8.085	0.739	0.729	0.824	G	A	-0.062	0.021	0.00301	2.521	0.175	A	G	5.368	7.973e-08	++
rs56027651	18	53280720	DCC	intron_variant	40	FALSE	.	A	T	0.052	0.01	4.17e-08	7.38	0.383	0.364	0.389	T	A	-0.05	0.016	0.00223	2.651	0.624	A	T	5.248	1.535e-07	++
rs62098013	18	53337491	DCC	intron_variant	40	FALSE	.	A	G	0.055	0.01	1.92e-08	7.717	0.352	0.339	0.374	G	A	-0.052	0.017	0.00197	2.706	0.637	A	G	5.355	8.544e-08	++
rs209677	20	33552481	CBFA2T2	intron_variant	41	FALSE	.	C	T	-0.053	0.01	4.65e-08	7.332	0.356	0.374	0.305	T	C	0.051	0.017	0.00287	2.543	0.691	T	C	5.191	2.096e-07	++
rs2071056	20	33677707	E2F1	intron_variant	41	FALSE	.	G	A	-0.053	0.01	4.85e-08	7.314	0.356	0.376	0.307	A	G	0.046	0.017	0.00718	2.144	0.689	A	G	5.009	5.461e-07	++
rs6059412	20	33693023	.	intergenic_variant	41	FALSE	.	T	G	-0.054	0.01	3.34e-08	7.476	0.348	0.37	0.29	G	T	0.042	0.018	0.0159	1.798	0.702	T	G	-4.883	1.044e-06	--

## Sheet: ST3
Supplementary Table 3. Unique and shared genes identified in the genome-wide association studies on the Hospital Frailty Risk Score (HFRS), frailty index (FI) and frailty phenotype (FP) at p<5x10-8.
HFRS_unique genes	FI_unique genes	FP_unique genes	HFRS and FI_shared genes	HFRS and FP_shared genes	FI and FP_shared genes
AAR2	ANK3	AC007100.1	FOXP2	AC104129.1	HTT
AATK	CHP1	AC007402.1	NCAM1	BPTF
ABHD1	CYP21A1P	AC009899.1		C17orf58
AC002996.1	EFNA5	AC020765.1		FTO
AC004805.1	GMPPB	AC022031.2		KPNA2
AC005632.1	GNAI2	AC069288.1		MAD1L1
AC005632.2	HLA-DQA1	AC091987.1		MDGA2
AC007179.2	HLA-DQA2	AC093326.1		MLLT10
AC007422.2	HLA-DQB1	AC096570.1
AC007879.1	HLA-DQB1-AS1	AC099520.1
AC007879.3	HLA-DQB2	AC104248.1
AC008415.1	HLA-DRB1	AC109460.2
AC009975.1	HLA-DRB5	AC109460.3
AC011124.1	HLA-DRB6	AC121247.1
AC011481.2	LRPPRC	AC133550.1
AC011481.3	MON1A	AC134407.1
AC013472.2	MST1R	AC135050.2
AC015674.1	NLGN1	AC135050.5
AC018467.1	NUDT18	AC138894.1
AC022639.1	OIP5-AS1	AC138894.3
AC025187.1	PIK3C3	AC138904.2
AC025682.1	RBM6	AC145285.1
AC025773.1	REEP4	AC145285.2
AC025809.1	RNF123	AC145285.4
AC068633.1	RTF1	AC145285.5
AC073575.1	SYT14	ADCY3
AC079602.2	TMOD2	ADD1
AC090124.1	TMOD3	AFF3
AC090159.1	TRAF3IP3	AL713852.1
AC090376.1	UBA7	AP000662.1
AC091062.1	UTP25	AP001931.1
AC091973.1		AP002075.1
AC092691.1		APOBR
AC104581.4		ATP2A1
AC104806.2		ATXN2L
AC107396.1		BANK1
AC109462.1		BCKDK
AC109466.1		BSN
AC112242.1		BSN-DT
AC118942.1		C3orf84
AC136759.1		CASC10
AC145343.1		CCDC36
AC147067.1		CD19
AC243964.2		CDHR4
AC245748.2		CELF4
ACACA		CLN3
ACAD10		CLP1
ACSS2		CTF2P
ACTN4P2		CTNND1
ACYP2		CYB5B
ADAM1B		DAG1
ADAMTS9-AS2		DNAJC1
ADCY2		DNAJC27
AFP		EDEM3
AGBL2		EFR3B
AGBL5		EIF3CL
AGBL5-AS1		ELFN1
AL031577.1		FBXL19
AL049775.2		FBXL19-AS1
AL080285.1		GFA
AL136359.1		GPX1
AL138927.1		GRIA1
AL139100.1		GRK4
AL158050.1		IL27
AL158209.1		KAT8
AL160408.2		KCNK3
AL355997.1		KLHDC8B
AL356094.1		LINC01104
AL359265.1		MSANTD1
AL359265.2		MX2-CTNND1
AL359265.3		NFAT5
AL359317.1		NFATC2IP
AL359317.2		NOP14
AL391262.1		NOP14-AS1
AL445529.1		NPC1
AL450423.1		NRXN1
AL451123.1		NUPR1
AL451165.1		OR5AZ1P
AL451165.2		OR5BA1P
AL589740.1		POLD3
AL591043.1		POU6F2
AL671277.1		PRSS36
AL807742.1		PRSS8
AL929236.1		RABEP2
AL929472.1		RGS12
AL929472.3		RIOK3
AL929472.4		RMC1
ALDH2		RN7SKP297
ANAPC4		RN7SL255P
ANKRD30BP2		RPL10L
ANKS1B		SBK1
AP000802.1		SELENOH
AP002791.1		SERPING1
APOC1		SGF29
APOC1P1		SH2B1
APOC2		SKIDA1
APOC4		SLC39A8
APOE		SPNS1
ARHGAP15		STX1B
ARID1A		STX4
ARID3C		SULT1A1
ASB3		TCF4
ATXN1		TCTA
ATXN2		TMEM18
B3GNTL1P2		TMX2
BAZ2B		TMX2-CTNND1
BCAM		TRAIP
BCKDHA		TRPS1
BCL2L14		TUFM
BRAP		USP4
C17orf78		VKORC1
C5orf17		WWP2
C6orf106		ZDHHC5
CACNA1C		ZNF646
CACNA1H
CACNB2
CADM1
CAMTA1
CAPZA2
CCDC92
CCPG1
CEACAM19
CEACAM22P
CGREF1
CHST9
CKM
CLASRP
CLPTM1
CLRN1
CNBD2
CNTFR
CNTN4
CNTNAP2
CNTNAP5
COP1
CRYM-AS1
CUX1
CUX2
CYP7B1
CYS1
DCAF5
DCC
DGCR8
DLEU1
DNAAF4
DNAH10
DPY30
DPYSL5
EDEM2
EFCAB13
EFCAB5
ELOVL6
EMILIN1
ENHO
EPCAM-DT
EPHA10
EPHA5
EPPK1
ERCC1
ERLEC1
ERP29
ETFA
ETV6
EXD2
EXOC4
F13B
FAM219A
FBXO36P1
FOSB
FSHR
GABPB1
GNPATP
GRM5
GRM5-AS1
HDX
HECTD4
HLA-A
HLA-W
HS6ST3
IGSF23
IGSF6
INPP5B
IRF2BP2
JAZF1
KHK
KIF15
KLF7
KPNB1
KRTAP4-6
LDB2
LHFPL3-AS2
LINC00184
LINC01884
LINC01950
LINC01982
LINC02267
LINC02271
LINC02356
LINC02465
LINC02466
LINC02484
LRFN5
LRGUK
LRP1
MAGI1
MANEAL
MAP3K9
MAPKAPK5
MAPKAPK5-AS1
MAPRE3
MARK4
MATN2
MCPH1-AS1
MEIS1
MET
METTL9
MIR181A1HG
MIR7845
MKRN1
MMD
MMP2
MMP2-AS1
MOB3B
MON1B
MORC2
MORF4L1P7
MOSMO
MPPED2
MRPL45P2
MTF1
NAA25
NAA38
NCOA6
NECTIN2
NEK7
NKAIN3
NOVA2
NPEPPS
NPIPB4
NTM
NXPH1
OPRD1
OR9Q1
OSBP2
OST4
OTOA
PACRG
PCDH17
PDE4B
PHF6
PIDD1
PIGB
PIGU
PKHD1
PPP1R13L
PPP5D1
PPP6C
PRAMEF14
PRR13P1
PRR30
PTAFR
PTPN11
PTPN14
PTPRD
PVR
RAB19
RAB27B
RABEPK
RBMS3
REST
RF00410
RF00572
RFLNA
RN7SL200P
RN7SL618P
RNA5SP30
RNU2-12P
RNU6-918P
RPL22P22
RPL5P33
RPL6
RPL7P25
RUNX1T1
RXFP1
SAE1
SAMD4A
SAMMSON
SATB1-AS1
SCAI
SCAPER
SCFD2
SELENOM
SEM1
SH2B3
SLC30A6
SLCO5A1
SMCO4
SMG1P3
SMYD2
SNAP91
SNRK
SNRPC
SNX29P1
SPAST
SPTBN5
SRSF3
SSH2
SULT1C2
TBC1D5
TCF23
TFEC
THEM7P
TMEM116
TMEM214
TMEM266
TOB1
TOB1-AS1
TOMM40
TRAFD1
TRAPPC6A
TSHZ3
TTPA
UBA6-AS1
UBE2Q1
UHRF1BP1
VIT
WFIKKN2
WIPF3
ZCCHC4
ZNF112
ZNF155
ZNF222
ZNF224
ZNF225
ZNF226
ZNF227
ZNF229
ZNF230
ZNF233
ZNF234
ZNF284
ZNF646P1
ZRANB2
ZRANB2-AS1
ZRANB2-AS2

## Sheet: ST4
Supplementary Table 4. Tissue and cell type enrichment results from HFRS gene associations sorted by ascending p-values. Significant (p<3.7×10-5, corrected for multiple testing) cell types are indicated in bold.
Tissue_cell_type_name	Developmental_stage	Organ_system	Tissue	Specific_cell_type	General_cell_type	Cell_Ontology_ID	General_tissue_name	Uber_anatomy_ontology_ID	input_list_raw_p	input_list_permutated_p	input_list_rank_p	input_list_combined_p	input_list_combined_log10p	delabel
Fetal_HCA_Cerebrum_10k_Limbic system neurons	Fetal	Nervous system	Fetal_HCA_Cerebrum_10k	Limbic system neurons	Neuron	CL:0000540	Cerebral hemisphere	UBERON:0001869	1.86e-09	0.00798715	0.000738007	7.69e-05	4.11422	Fetal_HCA_Cerebrum_10k_Limbic system neurons
Lake_2017_VisualCortex_Ex6a	Adult	Nervous system	Lake_2017_VisualCortex	Ex6a	Excitatory neuron	CL:0008030	Visual cortex	UBERON:0000411	1.89e-06	0.00115278	0.0147601	0.000203867	3.69065	Lake_2017_VisualCortex_Ex6a
Lake_2017_VisualCortex_Ex3a	Adult	Nervous system	Lake_2017_VisualCortex	Ex3a	Excitatory neuron	CL:0008030	Visual cortex	UBERON:0000411	6.01e-09	0.00844003	0.00221402	0.000222139	3.65338	Lake_2017_VisualCortex_Ex3a
Lake_2017_CerebellarHemisphere_OPC	Adult	Nervous system	Lake_2017_CerebellarHemisphere	OPC	Oligodendrocyte precursor cell	CL:0002453	Cerebellar hemisphere	UBERON:0002245	1.31e-06	0.00160566	0.0118081	0.000225114	3.6476	Lake_2017_CerebellarHemisphere_OPC
Fetal_HCA_Cerebellum_10k_Oligodendrocytes	Fetal	Nervous system	Fetal_HCA_Cerebellum_10k	Oligodendrocytes	Oligodendrocyte	CL:0000128	Cerebellum	UBERON:0002037	1.7e-06	0.00218206	0.0132841	0.00033186	3.47905	Fetal_HCA_Cerebellum_10k_Oligodendrocytes
Fetal_HCA_Cerebellum_10k_SLC24A4_PEX5L positive cells	Fetal	Nervous system	Fetal_HCA_Cerebellum_10k	SLC24A4_PEX5L positive cells	Neuron	CL:0000540	Cerebellum	UBERON:0002037	5.45e-08	0.00736959	0.00405904	0.000341528	3.46657	.
Fetal_HCA_Adrenal_Sympathoblasts	Fetal	Endocrine system	Fetal_HCA_Adrenal	Sympathoblasts	Neuron	CL:0000540	Adrenal gland	UBERON:0002369	1.14e-07	0.00588744	0.00516605	0.000346746	3.45999	.
Fetal_HCA_Cerebellum_10k_Purkinje neurons	Fetal	Nervous system	Fetal_HCA_Cerebellum_10k	Purkinje neurons	Neuron	CL:0000540	Cerebellum	UBERON:0002037	5.45e-08	0.00922228	0.00405904	0.000418992	3.37779	.
Lake_2017_FrontalCortex_Ex2	Adult	Nervous system	Lake_2017_FrontalCortex	Ex2	Excitatory neuron	CL:0008030	Frontal cortex	UBERON:0001870	1.08e-06	0.00753427	0.0095941	0.00076151	3.11832	.
Fetal_HCA_Heart_SATB2_LRRC7 positive cells	Fetal	Cardiovascular system	Fetal_HCA_Heart	SATB2_LRRC7 positive cells	Neuron	CL:0000540	Heart	UBERON:0000948	4.63e-07	0.0100045	0.00738007	0.000776269	3.10999	.
Fetal_HCA_Lung_Visceral neurons	Fetal	Respiratory system	Fetal_HCA_Lung	Visceral neurons	Neuron	CL:0000540	Lung	UBERON:0002048	7.15e-07	0.0102516	0.00811808	0.000865018	3.06297	.
Fetal_HCA_Eye_Amacrine cells	Fetal	Sensory system	Fetal_HCA_Eye	Amacrine cells	Neuron	CL:0000540	Eye	UBERON:0000970	3.02e-06	0.00568158	0.0162362	0.000949319	3.02259	.
Fetal_HCA_Liver_Stellate cells	Fetal	Digestive system	Fetal_HCA_Liver	Stellate cells	Hepatic stellate cell	CL:0000632	Liver	UBERON:0002107	1.95e-05	0.00436411	0.0243542	0.00107872	2.96709	.
Fetal_HCA_Stomach_Mesothelial cells	Fetal	Digestive system	Fetal_HCA_Stomach	Mesothelial cells	Mesothelial cell	CL:0000077	Stomach	UBERON:0000945	5.98e-05	0.00308782	0.0365314	0.00113816	2.9438	.
Fetal_HCA_Stomach_ENS neurons	Fetal	Digestive system	Fetal_HCA_Stomach	ENS neurons	ENS neuron	CL:0000540	Stomach	UBERON:0000945	6.74e-06	0.00596978	0.0199262	0.00119392	2.92302	.
Fetal_HCA_Kidney_Metanephric cells	Fetal	Urinary system	Fetal_HCA_Kidney	Metanephric cells	Epithelial cell	CL:0000066	Kidney	UBERON:0002113	1.16e-06	0.0109103	0.0110701	0.00121038	2.91708	.
Fetal_HCA_Cerebrum_10k_Oligodendrocytes	Fetal	Nervous system	Fetal_HCA_Cerebrum_10k	Oligodendrocytes	Oligodendrocyte	CL:0000128	Cerebral hemisphere	UBERON:0001869	6.49e-06	0.00811066	0.0188192	0.00149392	2.82567	.
Fetal_HCA_Adrenal_Chromaffin cells	Fetal	Endocrine system	Fetal_HCA_Adrenal	Chromaffin cells	Neuron	CL:0000540	Adrenal gland	UBERON:0002369	3.41e-06	0.0108691	0.0169742	0.00177076	2.75184	.
Fetal_HCA_Stomach_Stromal cells	Fetal	Digestive system	Fetal_HCA_Stomach	Stromal cells	Stromal cell	CL:0000499	Stomach	UBERON:0000945	5.98e-05	0.00596978	0.0365314	0.00205667	2.68684	.
Fetal_HCA_Eye_Ganglion cells	Fetal	Sensory system	Fetal_HCA_Eye	Ganglion cells	Retinal ganglion cell	CL:0000740	Eye	UBERON:0000970	2.56e-05	0.00909877	0.0265683	0.00225485	2.64688	.
Fetal_HCA_Spleen_Stromal cells	Fetal	Lymphatic system	Fetal_HCA_Spleen	Stromal cells	Stromal cell	CL:0000499	Spleen	UBERON:0002106	0.000121252	0.00572275	0.0450185	0.00238668	2.62221	.
Fetal_HCA_Pancreas_Islet endocrine cells	Fetal	Digestive system	Fetal_HCA_Pancreas	Islet endocrine cells	Endocrine cell	CL:0000163	Pancreas	UBERON:0001264	3.04e-05	0.00913994	0.0298893	0.00251478	2.5995	.
Fetal_HCA_Pancreas_ENS neurons	Fetal	Digestive system	Fetal_HCA_Pancreas	ENS neurons	Neuron	CL:0000540	Pancreas	UBERON:0001264	3.04e-05	0.00979867	0.0298893	0.00267564	2.57257	.
TS_Bladder_smooth muscle cell	Adult	Urinary system	TS_Bladder	smooth muscle cell	Smooth muscle cell	CL:0000192	Bladder organ	UBERON:0018707	3.74e-09	0.256001	0.00147601	0.00335577	2.47421	.
Fetal_HCA_Adrenal_Adrenocortical cells	Fetal	Endocrine system	Fetal_HCA_Adrenal	Adrenocortical cells	Cortical cell of adrenal gland	CL:0002097	Adrenal gland	UBERON:0002369	7.22e-05	0.0118984	0.0391144	0.00403622	2.39403	.
Fetal_HCA_Cerebrum_10k_Inhibitory neurons	Fetal	Nervous system	Fetal_HCA_Cerebrum_10k	Inhibitory neurons	Inhibitory neuron	CL:0008029	Cerebral hemisphere	UBERON:0001869	6.49e-06	0.0251966	0.0188192	0.00410351	2.38684	.
TS_Eye_retinal bipolar neuron	Adult	Sensory system	TS_Eye	retinal bipolar neuron	Bipolar neuron	CL:0000103	Eye	UBERON:0000970	4.21e-08	0.184898	0.00295203	0.00464673	2.33285	.
Fetal_HCA_Intestine_ENS neurons	Fetal	Digestive system	Fetal_HCA_Intestine	ENS neurons	Enteric neuron	CL:0007011	Intestine	UBERON:0000160	4.94e-05	0.0182387	0.0339483	0.00519309	2.28457	.
Fetal_HCA_Lung_Stromal cells	Fetal	Respiratory system	Fetal_HCA_Lung	Stromal cells	Stromal cell	CL:0000499	Lung	UBERON:0002048	0.000130668	0.0131747	0.0479705	0.00528767	2.27674	.
AdultEsophagus_Endothelial cell	Adult	Digestive system	AdultEsophagus	Endothelial cell	Endothelial cell	CL:0000115	Esophagus	UBERON:0001043	0.000732361	0.00806949	0.0797048	0.00536995	2.27003	.
Fetal_HCA_Intestine_Stromal cells	Fetal	Digestive system	Fetal_HCA_Intestine	Stromal cells	Stromal cell	CL:0000499	Intestine	UBERON:0000160	0.00012925	0.0151097	0.0464945	0.00580339	2.23632	.
Lake_2017_VisualCortex_In7	Adult	Nervous system	Lake_2017_VisualCortex	In7	Inhibitory neuron	CL:0008029	Visual cortex	UBERON:0000411	0.000242509	0.0130923	0.0594096	0.00634618	2.19749	.
Lake_2017_FrontalCortex_Ex5b	Adult	Nervous system	Lake_2017_FrontalCortex	Ex5b	Excitatory neuron	CL:0008030	Frontal cortex	UBERON:0001870	8.98e-06	0.0408004	0.0206642	0.00681097	2.16679	.
Fetal_HCA_Heart_Visceral neurons	Fetal	Cardiovascular system	Fetal_HCA_Heart	Visceral neurons	Neuron	CL:0000540	Heart	UBERON:0000948	0.000243513	0.0148215	0.0605166	0.0071904	2.14325	.
Fetal_HCA_Eye_Horizontal cells	Fetal	Sensory system	Fetal_HCA_Eye	Horizontal cells	Retina horizontal cell	CL:0000745	Eye	UBERON:0000970	0.000456845	0.012763	0.0708487	0.00724153	2.14017	.
Lake_2017_VisualCortex_Ex6b	Adult	Nervous system	Lake_2017_VisualCortex	Ex6b	Excitatory neuron	CL:0008030	Visual cortex	UBERON:0000411	9.92e-05	0.0234674	0.0431734	0.00799863	2.09698	.
Lake_2017_VisualCortex_In3	Adult	Nervous system	Lake_2017_VisualCortex	In3	Inhibitory neuron	CL:0008029	Visual cortex	UBERON:0000411	0.000242509	0.0181975	0.0594096	0.00846483	2.07238	.
Lake_2017_FrontalCortex_Ex6b	Adult	Nervous system	Lake_2017_FrontalCortex	Ex6b	Excitatory neuron	CL:0008030	Frontal cortex	UBERON:0001870	0.000388809	0.0170036	0.0678967	0.00896355	2.04752	.
Fetal_HCA_Kidney_Mesangial cells	Fetal	Urinary system	Fetal_HCA_Kidney	Mesangial cells	Mesangial cell	CL:0000650	Kidney	UBERON:0002113	0.000186853	0.0247849	0.0553506	0.0104146	1.98236	.
Fetal_HCA_Liver_Hepatoblasts	Fetal	Digestive system	Fetal_HCA_Liver	Hepatoblasts	Hepatoblast	CL:0005026	Liver	UBERON:0002107	0.000822577	0.0188151	0.0826568	0.0116113	1.93512	.
TS_Tongue_endothelial cell of artery	Adult	Digestive system	TS_Tongue	endothelial cell of artery	Endothelial cell	CL:0000115	Tongue	UBERON:0001723	2.56e-07	0.269011	0.00590406	0.0118247	1.92721	.
Fetal_HCA_Placenta_Syncytiotrophoblasts and villous cytotrophoblasts	Fetal	Reproductive system	Fetal_HCA_Placenta	Syncytiotrophoblasts and villous cytotrophoblasts	Trophoblast cell	CL:0000351	Placenta	UBERON:0001987	0.00236249	0.015892	0.108856	0.0127318	1.89511	.
Lake_2017_FrontalCortex_Ex6a	Adult	Nervous system	Lake_2017_FrontalCortex	Ex6a	Excitatory neuron	CL:0008030	Frontal cortex	UBERON:0001870	0.000900205	0.0214912	0.0841328	0.0132272	1.87853	.
Fetal_HCA_Eye_Bipolar cells	Fetal	Sensory system	Fetal_HCA_Eye	Bipolar cells	Bipolar neuron	CL:0000103	Eye	UBERON:0000970	0.00248342	0.0170859	0.110701	0.0137515	1.86165	.
Fetal_HCA_Spleen_Vascular endothelial cells	Fetal	Lymphatic system	Fetal_HCA_Spleen	Vascular endothelial cells	Endothelial cell	CL:0000115	Spleen	UBERON:0002106	0.00205536	0.0186092	0.104797	0.0141191	1.85019	.
TS_Trachea_connective tissue cell	Adult	Respiratory system	TS_Trachea	connective tissue cell	Connective tissue cell	CL:0002320	Trachea	UBERON:0003126	7.32e-07	0.230228	0.00885609	0.0146707	1.83355	.
TS_Thymus_endothelial cell of lymphatic vessel	Adult	Lymphatic system	TS_Thymus	endothelial cell of lymphatic vessel	Endothelial cell	CL:0000115	Thymus	UBERON:0002370	3.61e-07	0.310346	0.00664207	0.0148095	1.82946	.
Fetal_HCA_Intestine_ENS glia	Fetal	Digestive system	Fetal_HCA_Intestine	ENS glia	Enteric neural system glia	.	Intestine	UBERON:0000160	0.000776035	0.0286549	0.0819188	0.0165595	1.78095	.
Voigt_2019_retina_2_Schwann cell	Adult	Sensory system	Voigt_2019_retina_2	Schwann cell	Schwann cell	CL:0002573	Retina	UBERON:0000966	0.00236482	0.0221088	0.109963	0.0170652	1.76789	.
Lake_2017_VisualCortex_Ex5b	Adult	Nervous system	Lake_2017_VisualCortex	Ex5b	Excitatory neuron	CL:0008030	Visual cortex	UBERON:0000411	9.92e-05	0.0584215	0.0431734	0.0176119	1.75419	.
Lake_2017_VisualCortex_In1c	Adult	Nervous system	Lake_2017_VisualCortex	In1c	Inhibitory neuron	CL:0008029	Visual cortex	UBERON:0000411	0.000569009	0.035901	0.0723247	0.0180552	1.7434	.
Fetal_HCA_Placenta_Stromal cells	Fetal	Reproductive system	Fetal_HCA_Placenta	Stromal cells	Stromal cell	CL:0000499	Placenta	UBERON:0001987	0.00236249	0.0270493	0.108856	0.0201044	1.69671	.
Lake_2017_VisualCortex_In6b	Adult	Nervous system	Lake_2017_VisualCortex	In6b	Inhibitory neuron	CL:0008029	Visual cortex	UBERON:0000411	3.9e-05	0.0984396	0.0324723	0.021563	1.66629	.
FetalMaleGonad_Fetal fibroblast	Fetal	Reproductive system	FetalMaleGonad	Fetal fibroblast	Fibroblast	CL:0000057	Immature gonad	UBERON:2005272	0.00265144	0.0295607	0.117343	0.0231156	1.63609	.
TS_Spleen_endothelial cell	Adult	Lymphatic system	TS_Spleen	endothelial cell	Endothelial cell	CL:0000115	Spleen	UBERON:0002106	1.16e-06	0.343365	0.0103321	0.0235618	1.62779	.
Lake_2017_FrontalCortex_In1b	Adult	Nervous system	Lake_2017_FrontalCortex	In1b	Inhibitory neuron	CL:0008029	Frontal cortex	UBERON:0001870	0.00199616	0.0380831	0.10369	0.025803	1.58833	.
TS_Small_Intestine_fibroblast	Adult	Digestive system	TS_Small_Intestine	fibroblast	Fibroblast	CL:0000057	Small intestine	UBERON:0002108	1.64e-06	0.32875	0.0125461	0.0267715	1.57233	.
Lake_2017_VisualCortex_In4a	Adult	Nervous system	Lake_2017_VisualCortex	In4a	Inhibitory neuron	CL:0008029	Visual cortex	UBERON:0000411	0.00128065	0.0511754	0.0922509	0.0300053	1.5228	.
Segerstolpe_2016_PancreaticIslets_pancreatic A cell	Adult	Digestive system	Segerstolpe_2016_PancreaticIslets	pancreatic A cell	Pancreatic A cell	CL:0000171	Pancreas	UBERON:0001264	8.63e-05	0.127506	0.0413284	0.032913	1.48263	.
FetalKidney_Fetal stromal cell	Fetal	Urinary system	FetalKidney	Fetal stromal cell	Stromal cell	CL:0000499	Kidney	UBERON:0002113	0.00464319	0.0405533	0.131734	0.0332936	1.47764	.
TS_Bladder_myofibroblast cell	Adult	Urinary system	TS_Bladder	myofibroblast cell	Myofibroblast cell	CL:0000186	Bladder organ	UBERON:0018707	1.77e-06	0.38363	0.0140221	0.0334873	1.47512	.
Fetal_HCA_Eye_PDE11A_FAM19A2 positive cells	Fetal	Sensory system	Fetal_HCA_Eye	PDE11A_FAM19A2 positive cells	Neuron	CL:0000540	Eye	UBERON:0000970	0.00538522	0.0411709	0.143173	0.0361557	1.44182	.
Fetal_HCA_Pancreas_Stromal cells	Fetal	Digestive system	Fetal_HCA_Pancreas	Stromal cells	Stromal cell	CL:0000499	Pancreas	UBERON:0001264	0.00278851	0.0486228	0.122509	0.0364745	1.43801	.
Fetal_HCA_Stomach_Neuroendocrine cells	Fetal	Digestive system	Fetal_HCA_Stomach	Neuroendocrine cells	Epithelial cell	CL:0000066	Stomach	UBERON:0000945	0.00591452	0.0427766	0.150185	0.0388524	1.41058	.
Fetal_HCA_Adrenal_Schwann cells	Fetal	Endocrine system	Fetal_HCA_Adrenal	Schwann cells	Schwann cell	CL:0002573	Adrenal gland	UBERON:0002369	0.00234881	0.0605624	0.107749	0.0393623	1.40492	.
Fetal_HCA_Stomach_ENS glia	Fetal	Digestive system	Fetal_HCA_Stomach	ENS glia	ENS glia	CL:0000125	Stomach	UBERON:0000945	0.00591452	0.044341	0.150185	0.0400342	1.39757	.
Fetal_HCA_Heart_Schwann cells	Fetal	Cardiovascular system	Fetal_HCA_Heart	Schwann cells	Schwann cell	CL:0002573	Heart	UBERON:0000948	0.00660606	0.0433941	0.155351	0.0404444	1.39314	.
TS_Eye_retinal blood vessel endothelial cell	Adult	Sensory system	TS_Eye	retinal blood vessel endothelial cell	Endothelial cell	CL:0000115	Eye	UBERON:0000970	2.09e-06	0.44411	0.0154982	0.0411509	1.38562	.
FetalKidney_Fetal mesenchymal progenitor	Fetal	Urinary system	FetalKidney	Fetal mesenchymal progenitor	Mesenchymal stem cell	CL:0000134	Kidney	UBERON:0002113	0.00464319	0.052287	0.131734	0.0411763	1.38535	.
Segerstolpe_2016_PancreaticIslets_pancreatic PP cell	Adult	Digestive system	Segerstolpe_2016_PancreaticIslets	pancreatic PP cell	Pancreatic PP cell	CL:0002275	Pancreas	UBERON:0001264	0.00114319	0.0787599	0.0885609	0.0416091	1.38081	.
TS_Large_Intestine_fibroblast	Adult	Digestive system	TS_Large_Intestine	fibroblast	Fibroblast	CL:0000057	Large intestine	UBERON:0000059	4.47e-06	0.397134	0.0177122	0.0419021	1.37776	.
Lake_2017_CerebellarHemisphere_Purk1	Adult	Nervous system	Lake_2017_CerebellarHemisphere	Purk1	Purkinje cell	CL:0000121	Cerebellar hemisphere	UBERON:0002245	0.000442402	0.104574	0.0693727	0.0429915	1.36662	.
TS_Prostate_smooth muscle cell	Adult	Reproductive system	TS_Prostate	smooth muscle cell	Smooth muscle cell	CL:0000192	Prostate gland	UBERON:0002367	1.19e-05	0.333608	0.0221402	0.0436385	1.36013	.
AdultIleum_Enterocyte progenitor	Adult	Digestive system	AdultIleum	Enterocyte progenitor	Enterocyte	CL:0000584	Ileum	UBERON:0002116	0.0116166	0.0423237	0.177122	0.044179	1.35478	.
FetalIntestine_Fetal stromal cell	Fetal	Digestive system	FetalIntestine	Fetal stromal cell	Stromal cell	CL:0000499	Intestine	UBERON:0000160	0.00719658	0.0489934	0.157934	0.0453557	1.34337	.
Lake_2017_FrontalCortex_Ast	Adult	Nervous system	Lake_2017_FrontalCortex	Ast	Astrocyte	CL:0000127	Frontal cortex	UBERON:0001870	0.00195001	0.0771131	0.102583	0.0461938	1.33542	.
Enge_2017_Pancreas_pancreatic A cell	Adult	Digestive system	Enge_2017_Pancreas	pancreatic A cell	Pancreatic A cell	CL:0000171	Pancreas	UBERON:0001264	0.000122384	0.175429	0.0457565	0.0467569	1.33015	.
Fetal_HCA_Cerebrum_10k_Excitatory neurons	Fetal	Nervous system	Fetal_HCA_Cerebrum_10k	Excitatory neurons	Excitatory neuron	CL:0008030	Cerebral hemisphere	UBERON:0001869	0.00160604	0.0867059	0.098893	0.0493807	1.30644	.
Lake_2017_CerebellarHemisphere_Ast	Adult	Nervous system	Lake_2017_CerebellarHemisphere	Ast	Astrocyte	CL:0000127	Cerebellar hemisphere	UBERON:0002245	0.00101468	0.100457	0.0863469	0.0498539	1.3023	.
Fetal_HCA_Muscle_Schwann cells	Fetal	Muscular system	Fetal_HCA_Muscle	Schwann cells	Schwann cell	CL:0002573	Muscle organ	UBERON:0001630	0.0104789	0.0505579	0.172325	0.0500352	1.30072	.
TS_Lung_adventitial cell	Adult	Respiratory system	TS_Lung	adventitial cell	Adventitial cell	CL:0002503	Lung	UBERON:0002048	0.00519844	0.0639384	0.139483	0.0510098	1.29235	.
AdultPancreas_Fetal endocrine cell	Adult	Digestive system	AdultPancreas	Fetal endocrine cell	Endocrine cell	CL:0000163	Pancreas	UBERON:0001264	0.0161145	0.0449998	0.198524	0.0510814	1.29174	.
TS_Prostate_luminal cell of prostate epithelium	Adult	Reproductive system	TS_Prostate	luminal cell of prostate epithelium	Luminal cell of prostate epithelium	CL:0002340	Prostate gland	UBERON:0002367	2.87e-05	0.320227	0.0280443	0.0513031	1.28986	.
TS_Small_Intestine_monocyte	Adult	Digestive system	TS_Small_Intestine	monocyte	Monocyte	CL:0000576	Small intestine	UBERON:0002108	2.47e-05	0.356375	0.0258303	0.0523594	1.28101	.
TS_Tongue_vein endothelial cell	Adult	Digestive system	TS_Tongue	vein endothelial cell	Endothelial cell	CL:0000115	Tongue	UBERON:0001723	2.65e-05	0.342953	0.0273063	0.0531058	1.27486	.
Fetal_HCA_Heart_Stromal cells	Fetal	Cardiovascular system	Fetal_HCA_Heart	Stromal cells	Stromal cell	CL:0000499	Heart	UBERON:0000948	0.00660606	0.0605212	0.155351	0.0532796	1.27344	.
TS_Salivary_Gland_fibroblast	Adult	Digestive system	TS_Salivary_Gland	fibroblast	Fibroblast	CL:0000057	Saliva-secreting gland	UBERON:0001044	1.79e-05	0.400922	0.0236162	0.0535886	1.27093	.
TS_Pancreas_pancreatic ductal cell	Adult	Digestive system	TS_Pancreas	pancreatic ductal cell	Pancreatic ductal cell	CL:0002079	Pancreas	UBERON:0001264	9.55e-06	0.443863	0.0214022	0.0537348	1.26974	.
TS_Small_Intestine_intestinal tuft cell	Adult	Digestive system	TS_Small_Intestine	intestinal tuft cell	Intestinal tuft cell	CL:0019032	Small intestine	UBERON:0002108	5.74e-05	0.268805	0.0354244	0.0538399	1.2689	.
TS_Bone_Marrow_monocyte	Adult	Lymphatic system	TS_Bone_Marrow	monocyte	Monocyte	CL:0000576	Bone marrow	UBERON:0002371	1.44e-05	0.418008	0.0228782	0.0540309	1.26736	.
Lake_2017_VisualCortex_In8	Adult	Nervous system	Lake_2017_VisualCortex	In8	Inhibitory neuron	CL:0008029	Visual cortex	UBERON:0000411	0.00276174	0.0863354	0.120664	0.0579662	1.23683	.
Fetal_HCA_Stomach_PDE1C_ACSM3 positive cells	Fetal	Digestive system	Fetal_HCA_Stomach	PDE1C_ACSM3 positive cells	Epithelial cell	CL:0000066	Stomach	UBERON:0000945	0.0126215	0.0578451	0.18155	0.05835	1.23396	.
Fetal_HCA_Intestine_Mesothelial cells	Fetal	Digestive system	Fetal_HCA_Intestine	Mesothelial cells	Mesothelial cell	CL:0000077	Intestine	UBERON:0000160	0.00808999	0.066985	0.15941	0.0591518	1.22803	.
FetalLung_Fetal epithelial progenitor	Fetal	Respiratory system	FetalLung	Fetal epithelial progenitor	Epithelial fate stem cell	CL:0000036	Lung	UBERON:0002048	0.0100608	0.0657499	0.168266	0.0608944	1.21542	.
TS_Eye_muller cell	Adult	Sensory system	TS_Eye	muller cell	Mueller cell	CL:0000636	Eye	UBERON:0000970	2.92e-05	0.404133	0.0287823	0.0634404	1.19763	.
Madissoon_2020_spleen_ILC	Adult	Lymphatic system	Madissoon_2020_spleen	ILC	Innate lymphoid cell	CL:0001065	Spleen	UBERON:0002106	0.0134008	0.0636914	0.188192	0.0650131	1.187	.
TS_Blood_classical monocyte	Adult	Lymphatic system	TS_Blood	classical monocyte	Monocyte	CL:0000576	Blood	UBERON:0000178	2.27e-05	0.49578	0.0250923	0.0670133	1.17384	.
Fetal_HCA_Muscle_Stromal cells	Fetal	Muscular system	Fetal_HCA_Muscle	Stromal cells	Stromal cell	CL:0000499	Muscle organ	UBERON:0001630	0.0104789	0.0722137	0.172325	0.0670307	1.17373	.
Lake_2017_VisualCortex_OPC	Adult	Nervous system	Lake_2017_VisualCortex	OPC	Oligodendrocyte precursor cell	CL:0002453	Visual cortex	UBERON:0000411	0.0057	0.0892173	0.147601	0.0701876	1.15374	.
TS_Blood_alpha-beta t cell	Adult	Lymphatic system	TS_Blood	alpha-beta t cell	T cell	CL:0000084	Blood	UBERON:0000178	5.22e-05	0.380625	0.0346863	0.0703343	1.15283	.
AdultSigmoidColon_Smooth muscle cell	Adult	Digestive system	AdultSigmoidColon	Smooth muscle cell	Smooth muscle cell	CL:0000192	Sigmoid colon	UBERON:0001159	0.0203877	0.0650088	0.21107	0.0725698	1.13924	.
TS_Salivary_Gland_endothelial cell of lymphatic vessel	Adult	Digestive system	TS_Salivary_Gland	endothelial cell of lymphatic vessel	Endothelial cell	CL:0000115	Saliva-secreting gland	UBERON:0001044	4.24e-05	0.42336	0.0332103	0.0740175	1.13067	.
Fetal_HCA_Adrenal_Stromal cells	Fetal	Endocrine system	Fetal_HCA_Adrenal	Stromal cells	Stromal cell	CL:0000499	Adrenal gland	UBERON:0002369	0.00501085	0.102557	0.138007	0.0744165	1.12833	.
TS_Thymus_fibroblast	Adult	Lymphatic system	TS_Thymus	fibroblast	Fibroblast	CL:0000057	Thymus	UBERON:0002370	3.72e-05	0.453086	0.0313653	0.0746616	1.1269	.
Fetal_HCA_Liver_Mesothelial cells	Fetal	Digestive system	Fetal_HCA_Liver	Mesothelial cells	Mesothelial cell	CL:0000077	Liver	UBERON:0002107	0.00846463	0.0888879	0.160148	0.0747638	1.12631	.
TS_Thymus_vein endothelial cell	Adult	Lymphatic system	TS_Thymus	vein endothelial cell	Endothelial cell	CL:0000115	Thymus	UBERON:0002370	3.72e-05	0.455679	0.0313653	0.0750074	1.1249	.
TS_Mammary_fibroblast of breast	Adult	Endocrine system	TS_Mammary	fibroblast of breast	Fibroblast	CL:0000057	Mammary gland	UBERON:0001911	6.31e-05	0.383054	0.0376384	0.0755379	1.12184	.
Fetal_HCA_Heart_Epicardial fat cells	Fetal	Cardiovascular system	Fetal_HCA_Heart	Epicardial fat cells	Epicardial adipocyte	CL:1000309	Heart	UBERON:0000948	0.013356	0.0790893	0.187454	0.0772621	1.11203	.
Lake_2017_VisualCortex_In2	Adult	Nervous system	Lake_2017_VisualCortex	In2	Inhibitory neuron	CL:0008029	Visual cortex	UBERON:0000411	0.0057	0.102474	0.147601	0.0785215	1.10501	.
AdultCerebellum_Astrocyte	Adult	Nervous system	AdultCerebellum	Astrocyte	Astrocyte	CL:0000127	Cerebellum	UBERON:0002037	0.0128472	0.0834946	0.182288	0.0789181	1.10282	.
Lake_2017_FrontalCortex_Ex4	Adult	Nervous system	Lake_2017_FrontalCortex	Ex4	Excitatory neuron	CL:0008030	Frontal cortex	UBERON:0001870	0.00199616	0.156696	0.10369	0.0831857	1.07995	.
Fetal_HCA_Eye_Lens fibre cells	Fetal	Sensory system	Fetal_HCA_Eye	Lens fibre cells	Lens fibre cell	CL:0011004	Eye	UBERON:0000970	0.0217483	0.079254	0.213284	0.0858742	1.06614	.
FetalBrain_Fetal neuron	Fetal	Nervous system	FetalBrain	Fetal neuron	Neuron	CL:0000540	Brain	UBERON:0000955	0.0122554	0.0947342	0.179336	0.0862233	1.06438	.
TS_Trachea_macrophage	Adult	Respiratory system	TS_Trachea	macrophage	Macrophage	CL:0000235	Trachea	UBERON:0003126	7.39e-05	0.428548	0.0398524	0.0865875	1.06254	.
Fetal_HCA_Pancreas_Lymphatic endothelial cells	Fetal	Digestive system	Fetal_HCA_Pancreas	Lymphatic endothelial cells	Endothelial cell	CL:0000115	Pancreas	UBERON:0001264	0.0122067	0.0974927	0.178598	0.0879409	1.05581	.
TS_Prostate_fibroblast	Adult	Reproductive system	TS_Prostate	fibroblast	Fibroblast	CL:0000057	Prostate gland	UBERON:0002367	0.000152023	0.346988	0.0505535	0.0884649	1.05323	.
TS_Fat_mesenchymal stem cell	Adult	Integumentary system	TS_Fat	mesenchymal stem cell	Mesenchymal stem cell	CL:0000134	Perirenal fat	UBERON:0005406	8.18e-05	0.432418	0.0405904	0.0885076	1.05302	.
FetalPancreas_Fetal neuron	Fetal	Digestive system	FetalPancreas	Fetal neuron	Neuron	CL:0000540	Pancreas	UBERON:0001264	0.00969672	0.104862	0.167528	0.0885695	1.05272	.
Fetal_HCA_Cerebrum_10k_Astrocytes	Fetal	Nervous system	Fetal_HCA_Cerebrum_10k	Astrocytes	Astrocyte	CL:0000127	Cerebral hemisphere	UBERON:0001869	0.00346667	0.140187	0.126937	0.0894879	1.04824	.
AdultTransverseColon_Endothelial cell (APC)	Adult	Digestive system	AdultTransverseColon	Endothelial cell (APC)	Endothelial cell	CL:0000115	Transverse colon	UBERON:0001157	0.00684028	0.114826	0.156458	0.0901736	1.04492	.
TS_Eye_corneal keratocyte	Adult	Sensory system	TS_Eye	corneal keratocyte	Fibroblast	CL:0000057	Eye	UBERON:0000970	6.63e-05	0.481905	0.0383764	0.0922899	1.03485	.
TS_Liver_hepatocyte	Adult	Digestive system	TS_Liver	hepatocyte	Hepatocyte	CL:0000182	Liver	UBERON:0002107	0.00014194	0.375273	0.0494465	0.0925377	1.03368	.
TS_Heart_cardiac muscle cell	Adult	Cardiovascular system	TS_Heart	cardiac muscle cell	Muscle cell	CL:0000187	Heart	UBERON:0000948	0.000106246	0.421549	0.0442804	0.0929778	1.03162	.
TS_Salivary_Gland_macrophage	Adult	Digestive system	TS_Salivary_Gland	macrophage	Macrophage	CL:0000235	Saliva-secreting gland	UBERON:0001044	9.71e-05	0.445428	0.0420664	0.093261	1.0303	.
Fetal_HCA_Intestine_Smooth muscle cells	Fetal	Digestive system	Fetal_HCA_Intestine	Smooth muscle cells	Smooth muscle cell	CL:0000192	Intestine	UBERON:0000160	0.0160364	0.0983984	0.195572	0.0952684	1.02105	.
AdultCervix_Smooth muscle cell	Adult	Reproductive system	AdultCervix	Smooth muscle cell	Smooth muscle cell	CL:0000192	Uterine cervix	UBERON:0000002	0.0106221	0.110791	0.173801	0.0953141	1.02084	.
TS_Prostate_macrophage	Adult	Reproductive system	TS_Prostate	macrophage	Macrophage	CL:0000235	Prostate gland	UBERON:0002367	0.000152023	0.383754	0.0505535	0.0958846	1.01825	.
TS_Small_Intestine_enterocyte of epithelium of small intestine	Adult	Digestive system	TS_Small_Intestine	enterocyte of epithelium of small intestine	Enterocyte	CL:0000584	Small intestine	UBERON:0002108	0.000129343	0.427436	0.0472325	0.0989784	1.00446	.
Lake_2017_FrontalCortex_Ex1	Adult	Nervous system	Lake_2017_FrontalCortex	Ex1	Excitatory neuron	CL:0008030	Frontal cortex	UBERON:0001870	0.00423437	0.169377	0.129151	0.105491	0.976784	.
TS_Bladder_capillary endothelial cell	Adult	Urinary system	TS_Bladder	capillary endothelial cell	Capillary endothelial cell	CL:0002144	Bladder organ	UBERON:0018707	0.00013698	0.460208	0.0487085	0.107552	0.968383	.
AdultFallopiantube_Fibroblast	Adult	Reproductive system	AdultFallopiantube	Fibroblast	Fibroblast	CL:0000057	Fallopian tube	UBERON:0003889	0.0244762	0.101486	0.221402	0.107754	0.967567	.
TS_Uterus_endothelial cell of lymphatic vessel	Adult	Reproductive system	TS_Uterus	endothelial cell of lymphatic vessel	Endothelial cell	CL:0000115	Uterus	UBERON:0000995	0.000160411	0.422496	0.0535055	0.108272	0.965485	.
Fetal_HCA_Liver_Vascular endothelial cells	Fetal	Digestive system	Fetal_HCA_Liver	Vascular endothelial cells	Endothelial cell	CL:0000115	Liver	UBERON:0002107	0.0167078	0.112932	0.200738	0.108514	0.964516	.
TS_Vasculature_smooth muscle cell	Adult	Cardiovascular system	TS_Vasculature	smooth muscle cell	Smooth muscle cell	CL:0000192	Vasculature	UBERON:0002049	0.000152267	0.439705	0.0516605	0.108687	0.963824	.
Fetal_HCA_Placenta_Smooth muscle cells	Fetal	Reproductive system	Fetal_HCA_Placenta	Smooth muscle cells	Smooth muscle cell	CL:0000192	Placenta	UBERON:0001987	0.022177	0.104409	0.218819	0.109183	0.961843	.
Fetal_HCA_Placenta_PAEP_MECOM positive cells	Fetal	Reproductive system	Fetal_HCA_Placenta	PAEP_MECOM positive cells	Epithelial cell	CL:0000066	Placenta	UBERON:0001987	0.022177	0.10618	0.218819	0.110644	0.956072	.
Fetal_HCA_Kidney_Stromal cells	Fetal	Urinary system	Fetal_HCA_Kidney	Stromal cells	Stromal cell	CL:0000499	Kidney	UBERON:0002113	0.0102899	0.136152	0.171218	0.110936	0.954929	.
Fetal_HCA_Cerebrum_10k_SKOR2_NPSR1 positive cells	Fetal	Nervous system	Fetal_HCA_Cerebrum_10k	SKOR2_NPSR1 positive cells	Neuron	CL:0000540	Cerebral hemisphere	UBERON:0001869	0.00714816	0.149574	0.157196	0.111689	0.951989	.
TS_Trachea_fibroblast	Adult	Respiratory system	TS_Trachea	fibroblast	Fibroblast	CL:0000057	Trachea	UBERON:0003126	0.000168798	0.432788	0.0546125	0.112151	0.950196	.
AdultCervix_Endothelial cell	Adult	Reproductive system	AdultCervix	Endothelial cell	Endothelial cell	CL:0000115	Uterine cervix	UBERON:0000002	0.0106221	0.13607	0.173801	0.112201	0.950002	.
TS_Uterus_endothelial cell	Adult	Reproductive system	TS_Uterus	endothelial cell	Endothelial cell	CL:0000115	Uterus	UBERON:0000995	0.000160411	0.453086	0.0535055	0.114416	0.941512	.
Fetal_HCA_Thymus_Thymic epithelial cells	Fetal	Lymphatic system	Fetal_HCA_Thymus	Thymic epithelial cells	Epithelial cell	CL:0000066	Thymus	UBERON:0002370	0.0267758	0.107703	0.228044	0.115599	0.937046	.
TS_Salivary_Gland_pericyte cell	Adult	Digestive system	TS_Salivary_Gland	pericyte cell	Pericyte cell	CL:0000669	Saliva-secreting gland	UBERON:0001044	0.00021526	0.421631	0.0583026	0.115677	0.936752	.
TS_Lymph_Node_macrophage	Adult	Lymphatic system	TS_Lymph_Node	macrophage	Macrophage	CL:0000235	Lymph node	UBERON:0000029	0.000154009	0.469636	0.0523985	0.115774	0.93639	.
TS_Skin_langerhans cell	Adult	Integumentary system	TS_Skin	langerhans cell	Langerhans cell	CL:0000453	Skin of body	UBERON:0002097	0.000605249	0.339372	0.0738007	0.117391	0.930365	.
TS_Small_Intestine_mast cell	Adult	Digestive system	TS_Small_Intestine	mast cell	Mast cell	CL:0000097	Small intestine	UBERON:0002108	0.000596244	0.351641	0.0730627	0.119765	0.921672	.
TS_Pancreas_pancreatic beta cell	Adult	Digestive system	TS_Pancreas	pancreatic beta cell	Type B pancreatic cell	CL:0000169	Pancreas	UBERON:0001264	0.000529839	0.360204	0.0715867	0.120109	0.920426	.
AdultTrachea_Fibroblast	Adult	Respiratory system	AdultTrachea	Fibroblast	Fibroblast	CL:0000057	Trachea	UBERON:0003126	0.0221381	0.11989	0.217712	0.121261	0.916278	.
Lake_2017_VisualCortex_In4b	Adult	Nervous system	Lake_2017_VisualCortex	In4b	Inhibitory neuron	CL:0008029	Visual cortex	UBERON:0000411	0.0057	0.182469	0.147601	0.124279	0.905603	.
TS_Thymus_endothelial cell of artery	Adult	Lymphatic system	TS_Thymus	endothelial cell of artery	Endothelial cell	CL:0000115	Thymus	UBERON:0002370	0.000191573	0.487134	0.0560886	0.125685	0.900716	.
TS_Vasculature_artery endothelial cell	Adult	Cardiovascular system	TS_Vasculature	artery endothelial cell	Endothelial cell	CL:0000115	Vasculature	UBERON:0002049	0.000333706	0.410433	0.0671587	0.126553	0.897726	.
TS_Thymus_capillary endothelial cell	Adult	Lymphatic system	TS_Thymus	capillary endothelial cell	Capillary endothelial cell	CL:0002144	Thymus	UBERON:0002370	0.000414153	0.40401	0.0686347	0.127145	0.895699	.
AdultEsophagus_Fibroblast	Adult	Digestive system	AdultEsophagus	Fibroblast	Fibroblast	CL:0000057	Esophagus	UBERON:0001043	0.0178105	0.134588	0.206642	0.127441	0.894692	.
TS_Eye_adipocyte	Adult	Sensory system	TS_Eye	adipocyte	Epicardial adipocyte	CL:1000309	Eye	UBERON:0000970	0.000312591	0.432665	0.0645756	0.127899	0.893131	.
TS_Skin_stromal cell	Adult	Integumentary system	TS_Skin	stromal cell	Stromal cell	CL:0000499	Skin of body	UBERON:0002097	0.000282633	0.449833	0.0623616	0.128302	0.891765	.
Lake_2017_FrontalCortex_End	Adult	Nervous system	Lake_2017_FrontalCortex	End	Endothelial cell	CL:0000115	Frontal cortex	UBERON:0001870	0.00858215	0.1737	0.161624	0.12838	0.891503	.
Fetal_HCA_Lung_Megakaryocytes	Fetal	Respiratory system	Fetal_HCA_Lung	Megakaryocytes	Megakaryocyte	CL:0000556	Lung	UBERON:0002048	0.0161054	0.143522	0.197786	0.129495	0.887747	.
FetalAdrenalGland_Fetal mesenchymal progenitor	Fetal	Endocrine system	FetalAdrenalGland	Fetal mesenchymal progenitor	Mesenchymal stem cell	CL:0000134	Adrenal gland	UBERON:0002369	0.0218837	0.133023	0.214022	0.129792	0.886753	.
Lake_2017_FrontalCortex_In4a	Adult	Nervous system	Lake_2017_FrontalCortex	In4a	Inhibitory neuron	CL:0008029	Frontal cortex	UBERON:0001870	0.0165991	0.142451	0.2	0.129864	0.886511	.
TS_Spleen_macrophage	Adult	Lymphatic system	TS_Spleen	macrophage	Macrophage	CL:0000235	Spleen	UBERON:0002106	0.000202847	0.507184	0.0568266	0.131041	0.882593	.
Fetal_HCA_Cerebellum_10k_Inhibitory interneurons	Fetal	Nervous system	Fetal_HCA_Cerebellum_10k	Inhibitory interneurons	Inhibitory neuron	CL:0008029	Cerebellum	UBERON:0002037	0.0122968	0.160402	0.180074	0.131263	0.881858	.
Voigt_2019_retina_1_Schwann cell 2	Adult	Sensory system	Voigt_2019_retina_1	Schwann cell 2	Schwann cell	CL:0002573	Retina	UBERON:0000966	0.0264158	0.128124	0.22583	0.13144	0.881271	.
TS_Large_Intestine_monocyte	Adult	Digestive system	TS_Large_Intestine	monocyte	Monocyte	CL:0000576	Large intestine	UBERON:0000059	0.000297067	0.45712	0.0634686	0.131719	0.880353	.
FetalKidney_Fetal neuron	Fetal	Urinary system	FetalKidney	Fetal neuron	Neuron	CL:0000540	Kidney	UBERON:0002113	0.0362157	0.117502	0.251661	0.133688	0.873908	.
TS_Muscle_pericyte cell	Adult	Muscular system	TS_Muscle	pericyte cell	Pericyte cell	CL:0000669	Muscle organ	UBERON:0001630	0.000214344	0.51653	0.0575646	0.134262	0.872046	.
TS_Skin_melanocyte	Adult	Integumentary system	TS_Skin	melanocyte	Melanocyte	CL:0000148	Skin of body	UBERON:0002097	0.0276717	0.129565	0.230996	0.134948	0.869835	.
TS_Eye_melanocyte	Adult	Sensory system	TS_Eye	melanocyte	Melanocyte	CL:0000148	Eye	UBERON:0000970	0.000312591	0.466878	0.0645756	0.135719	0.867361	.
Fetal_HCA_Heart_Lymphatic endothelial cells	Fetal	Cardiovascular system	Fetal_HCA_Heart	Lymphatic endothelial cells	Endothelial cell	CL:0000115	Heart	UBERON:0000948	0.0256531	0.137799	0.222878	0.137686	0.861109	.
TS_Skin_endothelial cell	Adult	Integumentary system	TS_Skin	endothelial cell	Endothelial cell	CL:0000115	Skin of body	UBERON:0002097	0.000282633	0.498662	0.0623616	0.139025	0.856908	.
Lake_2017_FrontalCortex_In6b	Adult	Nervous system	Lake_2017_FrontalCortex	In6b	Inhibitory neuron	CL:0008029	Frontal cortex	UBERON:0001870	0.0164516	0.156696	0.199262	0.139463	0.855541	.
TS_Lymph_Node_hematopoietic stem cell	Adult	Lymphatic system	TS_Lymph_Node	hematopoietic stem cell	Hematopoietic stem cell	CL:0000037	Lymph node	UBERON:0000029	0.000695971	0.407468	0.0778598	0.141198	0.850171	.
NeonatalAdrenalGland_Fasciculata cell	Neonatal	Endocrine system	NeonatalAdrenalGland	Fasciculata cell	Type II cell of adrenal cortex	CL:0002136	Adrenal gland	UBERON:0002369	0.0337685	0.127218	0.249446	0.141228	0.850078	.
Lake_2017_VisualCortex_Ex1	Adult	Nervous system	Lake_2017_VisualCortex	Ex1	Excitatory neuron	CL:0008030	Visual cortex	UBERON:0000411	0.00276174	0.264152	0.120664	0.14171	0.8486	.
VentoTormo_2018_decidua_decidual macrophage (dM1)	Maternal-Fetal	Reproductive system	VentoTormo_2018_decidua	decidual macrophage (dM1)	Macrophage	CL:0000235	Decidua	UBERON:0002450	0.00108657	0.365803	0.0878229	0.142578	0.845948	.
Lake_2017_VisualCortex_Ex4	Adult	Nervous system	Lake_2017_VisualCortex	Ex4	Excitatory neuron	CL:0008030	Visual cortex	UBERON:0000411	0.00276174	0.266664	0.120664	0.142753	0.845416	.
van_Zyl_eye_2020_SchwannCell-nmy	Adult	Sensory system	van_Zyl_eye_2020	SchwannCell-nmy	Schwann cell	CL:0002573	Eye	UBERON:0000970	0.0323673	0.131459	0.245018	0.142866	0.845071	.
TS_Mammary_endothelial cell of artery	Adult	Endocrine system	TS_Mammary	endothelial cell of artery	Endothelial cell	CL:0000115	Mammary gland	UBERON:0001911	0.000670737	0.423196	0.0767528	0.143798	0.842247	.
TS_Pancreas_myeloid cell	Adult	Digestive system	TS_Pancreas	myeloid cell	Myeloid cell	CL:0000763	Pancreas	UBERON:0001264	0.000252406	0.53448	0.0612546	0.144681	0.839588	.
TS_Bone_Marrow_neutrophil	Adult	Lymphatic system	TS_Bone_Marrow	neutrophil	Neutrophil	CL:0000775	Bone marrow	UBERON:0002371	0.0490691	0.121413	0.273063	0.146094	0.835368	.
TS_Tongue_capillary endothelial cell	Adult	Digestive system	TS_Tongue	capillary endothelial cell	Capillary endothelial cell	CL:0002144	Tongue	UBERON:0001723	0.000630169	0.443575	0.0752768	0.146902	0.832971	.
TS_Lymph_Node_nk cell	Adult	Lymphatic system	TS_Lymph_Node	nk cell	Natural killer cell	CL:0000623	Lymph node	UBERON:0000029	0.00140848	0.355058	0.095203	0.148299	0.828861	.
TS_Eye_eye photoreceptor cell	Adult	Sensory system	TS_Eye	eye photoreceptor cell	Photoreceptor cell	CL:0000210	Eye	UBERON:0000970	0.000647887	0.446375	0.0760148	0.148734	0.827589	.
AdultTransverseColon_Stromal cell	Adult	Digestive system	AdultTransverseColon	Stromal cell	Stromal cell	CL:0000499	Transverse colon	UBERON:0001157	0.0273516	0.148792	0.228782	0.149106	0.826506	.
TS_Lung_type ii pneumocyte	Adult	Respiratory system	TS_Lung	type ii pneumocyte	Pneumocyte	CL:0000322	Lung	UBERON:0002048	0.000331879	0.51546	0.0660517	0.149126	0.826446	.
TS_Lymph_Node_stromal cell	Adult	Lymphatic system	TS_Lymph_Node	stromal cell	Stromal cell	CL:0000499	Lymph node	UBERON:0000029	0.000695971	0.440693	0.0778598	0.150022	0.823845	.
Lake_2017_VisualCortex_Ex3b	Adult	Nervous system	Lake_2017_VisualCortex	Ex3b	Excitatory neuron	CL:0008030	Visual cortex	UBERON:0000411	0.00276174	0.285108	0.120664	0.150326	0.822967	.
TS_Lung_macrophage	Adult	Respiratory system	TS_Lung	macrophage	Macrophage	CL:0000235	Lung	UBERON:0002048	0.000331879	0.524723	0.0660517	0.151189	0.82048	.
TS_Prostate_club cell of prostate epithelium	Adult	Reproductive system	TS_Prostate	club cell of prostate epithelium	Club cell	CL:0000158	Prostate gland	UBERON:0002367	0.000706435	0.441805	0.0789668	0.151958	0.818276	.
TS_Large_Intestine_mature enterocyte	Adult	Digestive system	TS_Large_Intestine	mature enterocyte	Enterocyte	CL:0000584	Large intestine	UBERON:0000059	0.0437585	0.133558	0.264945	0.153625	0.813539	.
TS_Tongue_fibroblast	Adult	Digestive system	TS_Tongue	fibroblast	Fibroblast	CL:0000057	Tongue	UBERON:0001723	0.00128328	0.381489	0.0929889	0.153921	0.812702	.
Lake_2017_FrontalCortex_In3	Adult	Nervous system	Lake_2017_FrontalCortex	In3	Inhibitory neuron	CL:0008029	Frontal cortex	UBERON:0001870	0.0305995	0.14698	0.242066	0.15427	0.811718	.
TS_Muscle_endothelial cell of vascular tree	Adult	Muscular system	TS_Muscle	endothelial cell of vascular tree	Endothelial cell	CL:0000115	Muscle organ	UBERON:0001630	0.000454193	0.512084	0.0701107	0.155348	0.808693	.
FetalIntestine_Fetal epithelial progenitor	Fetal	Digestive system	FetalIntestine	Fetal epithelial progenitor	Epithelial fate stem cell	CL:0000036	Intestine	UBERON:0000160	0.052249	0.131788	0.277491	0.157563	0.802547	.
Madissoon_2020_spleen_DC_activated	Adult	Lymphatic system	Madissoon_2020_spleen	DC_activated	Dendritic cell	CL:0000451	Spleen	UBERON:0002106	0.0262194	0.164601	0.225092	0.159149	0.798195	.
FetalIntestine_Fetal neuron	Fetal	Digestive system	FetalIntestine	Fetal neuron	Neuron	CL:0000540	Intestine	UBERON:0000160	0.0285069	0.156779	0.238376	0.160209	0.795314	.
TS_Bladder_bladder urothelial cell	Adult	Urinary system	TS_Bladder	bladder urothelial cell	Urothelial cell	CL:0000731	Bladder organ	UBERON:0018707	0.000627244	0.501955	0.0745387	0.160349	0.794933	.
Fetal_HCA_Muscle_Satellite cells	Fetal	Muscular system	Fetal_HCA_Muscle	Satellite cells	Skeletal muscle satellite cell	CL:0000594	Muscle organ	UBERON:0001630	0.0400443	0.14488	0.258303	0.160375	0.794863	.
TS_Small_Intestine_small intestine goblet cell	Adult	Digestive system	TS_Small_Intestine	small intestine goblet cell	Goblet cell	CL:0000160	Small intestine	UBERON:0002108	0.00121856	0.433735	0.0896679	0.165173	0.78206	.
AdultBladder_Mast cell	Adult	Urinary system	AdultBladder	Mast cell	Mast cell	CL:0000097	Bladder organ	UBERON:0018707	0.0521141	0.142287	0.276753	0.166749	0.777938	.
Fetal_HCA_Eye_Retinal progenitors and Muller glia	Fetal	Sensory system	Fetal_HCA_Eye	Retinal progenitors and Muller glia	Mueller cell	CL:0000636	Eye	UBERON:0000970	0.040385	0.153609	0.259041	0.168081	0.774481	.
TS_Skin_cd8-positive	Adult	Integumentary system	TS_Skin	cd8-positive	alpha-beta cytotoxic t cell	CL:0000084	Skin of body	UBERON:0002097	0.00482451	0.292313	0.137269	0.169159	0.771704	.
TS_Bone_Marrow_cd24 neutrophil	Adult	Lymphatic system	TS_Bone_Marrow	cd24 neutrophil	Neutrophil	CL:0000775	Bone marrow	UBERON:0002371	0.000765964	0.497386	0.0808118	0.169381	0.771135	.
TS_Small_Intestine_gut endothelial cell	Adult	Digestive system	TS_Small_Intestine	gut endothelial cell	Endothelial cell	CL:0000115	Small intestine	UBERON:0002108	0.00121856	0.450615	0.0896679	0.170059	0.7694	.
FetalHeart_Fetal neuron	Fetal	Cardiovascular system	FetalHeart	Fetal neuron	Neuron	CL:0000540	Heart	UBERON:0000948	0.0467772	0.149697	0.270111	0.170152	0.769162	.
TS_Tongue_tongue muscle cell	Adult	Digestive system	TS_Tongue	tongue muscle cell	Muscle cell	CL:0000187	Tongue	UBERON:0001723	0.00252652	0.365145	0.112915	0.172697	0.762716	.
TS_Salivary_Gland_acinar cell of salivary gland	Adult	Digestive system	TS_Salivary_Gland	acinar cell of salivary gland	Acinar cell	CL:0000622	Saliva-secreting gland	UBERON:0001044	0.000959804	0.483881	0.0852399	0.172746	0.762591	.
TS_Thymus_vascular associated smooth muscle cell	Adult	Lymphatic system	TS_Thymus	vascular associated smooth muscle cell	Smooth muscle cell	CL:0000192	Thymus	UBERON:0002370	0.000866011	0.497344	0.0833948	0.173479	0.760753	.
TS_Salivary_Gland_monocyte	Adult	Digestive system	TS_Salivary_Gland	monocyte	Monocyte	CL:0000576	Saliva-secreting gland	UBERON:0001044	0.000959804	0.490098	0.0852399	0.174433	0.758372	.
VentoTormo_2018_decidua_decidual stromal cell (dS1)	Maternal-Fetal	Reproductive system	VentoTormo_2018_decidua	decidual stromal cell (dS1)	Stromal cell	CL:0000499	Decidua	UBERON:0002450	0.00232933	0.393635	0.107011	0.175534	0.755638	.
Lake_2017_VisualCortex_Ast	Adult	Nervous system	Lake_2017_VisualCortex	Ast	Astrocyte	CL:0000127	Visual cortex	UBERON:0000411	0.011246	0.241056	0.175277	0.17594	0.754636	.
VentoTormo_2018_decidua_decidual natural killer cell (dNK2)	Maternal-Fetal	Reproductive system	VentoTormo_2018_decidua	decidual natural killer cell (dNK2)	Natural killer cell	CL:0000623	Decidua	UBERON:0002450	0.017756	0.211536	0.205904	0.180048	0.744611	.
Fetal_HCA_Stomach_Vascular endothelial cells	Fetal	Digestive system	Fetal_HCA_Stomach	Vascular endothelial cells	Epithelial cell	CL:0000066	Stomach	UBERON:0000945	0.048254	0.160443	0.271587	0.180105	0.744475	.
Madissoon_2020_oesophagus_Endothelia_Lymphatic	Adult	Digestive system	Madissoon_2020_oesophagus	Endothelia_Lymphatic	Endothelial cell	CL:0000115	Esophagus	UBERON:0001043	0.0420116	0.168224	0.260148	0.180696	0.743051	.
TS_Bone_Marrow_granulocyte	Adult	Lymphatic system	TS_Bone_Marrow	granulocyte	Granulocyte	CL:0000094	Bone marrow	UBERON:0002371	0.000765964	0.54889	0.0808118	0.18255	0.738618	.
TS_Thymus_thymocyte	Adult	Lymphatic system	TS_Thymus	thymocyte	Thymocyte	CL:0000893	Thymus	UBERON:0002370	0.00643672	0.294701	0.152399	0.184276	0.734531	.
Fetal_HCA_Lung_Neuroendocrine cells	Fetal	Respiratory system	Fetal_HCA_Lung	Neuroendocrine cells	Epithelial cell	CL:0000066	Lung	UBERON:0002048	0.0303173	0.187698	0.239852	0.184611	0.733743	.
AdultPeripheralBlood_Dendritic cell	Adult	Lymphatic system	AdultPeripheralBlood	Dendritic cell	Dendritic cell	CL:0000451	Blood	UBERON:0000178	0.0362656	0.179135	0.253137	0.185619	0.731377	.
FetalSpinalCord_Fetal chondrocyte	Fetal	Nervous system	FetalSpinalCord	Fetal chondrocyte	Chondrocyte	CL:0000138	Spinal cord	UBERON:0002240	0.0523217	0.163078	0.278229	0.185704	0.731178	.
TS_Lung_bronchial vessel endothelial cell	Adult	Respiratory system	TS_Lung	bronchial vessel endothelial cell	Endothelial cell	CL:0000115	Lung	UBERON:0002048	0.0014051	0.493104	0.0937269	0.188307	0.725133	.
FetalCalvaria_Fetal mesenchymal progenitor	Fetal	Skeletal system	FetalCalvaria	Fetal mesenchymal progenitor	Mesenchymal stem cell	CL:0000134	Vault of skull	UBERON:0004339	0.0497167	0.169871	0.273801	0.189209	0.723057	.
TS_Prostate_myeloid cell	Adult	Reproductive system	TS_Prostate	myeloid cell	Myeloid cell	CL:0000763	Prostate gland	UBERON:0002367	0.00144726	0.480423	0.097417	0.1901	0.721018	.
TS_Lymph_Node_classical monocyte	Adult	Lymphatic system	TS_Lymph_Node	classical monocyte	Monocyte	CL:0000576	Lymph node	UBERON:0000029	0.00140848	0.493927	0.095203	0.190779	0.71947	.
TS_Liver_macrophage	Adult	Digestive system	TS_Liver	macrophage	Macrophage	CL:0000235	Liver	UBERON:0002107	0.00142272	0.486558	0.096679	0.190829	0.719355	.
Fetal_HCA_Cerebellum_10k_Microglia	Fetal	Nervous system	Fetal_HCA_Cerebellum_10k	Microglia	Microglial cell	CL:0000129	Cerebellum	UBERON:0002037	0.0233653	0.215694	0.220664	0.192526	0.71551	.
TS_Lung_alveolar fibroblast	Adult	Respiratory system	TS_Lung	alveolar fibroblast	Fibroblast	CL:0000057	Lung	UBERON:0002048	0.0167113	0.23665	0.202583	0.193576	0.713148	.
TS_Kidney_endothelial cell	Adult	Urinary system	TS_Kidney	endothelial cell	Endothelial cell	CL:0000115	Kidney	UBERON:0002113	0.00295673	0.390218	0.123985	0.194911	0.710164	.
Fetal_HCA_Heart_Smooth muscle cells	Fetal	Cardiovascular system	Fetal_HCA_Heart	Smooth muscle cells	Smooth muscle cell	CL:0000192	Heart	UBERON:0000948	0.0467434	0.180699	0.269373	0.195801	0.708186	.
TS_Eye_lacrimal gland functional unit cell	Adult	Sensory system	TS_Eye	lacrimal gland functional unit cell	Epithelial cell	CL:0000066	Eye	UBERON:0000970	0.100303	0.14311	0.341697	0.19648	0.706681	.
TS_Uterus_myometrial cell	Adult	Reproductive system	TS_Uterus	myometrial cell	Myometrial cell	CL:0002366	Uterus	UBERON:0000995	0.0056796	0.33686	0.145387	0.196706	0.706182	.
TS_Lung_capillary aerocyte	Adult	Respiratory system	TS_Lung	capillary aerocyte	Alveolar capillary type 1 endothelial cell	CL:4028002	Lung	UBERON:0002048	0.00519844	0.351641	0.139483	0.196926	0.705698	.
TS_Spleen_innate lymphoid cell	Adult	Lymphatic system	TS_Spleen	innate lymphoid cell	Innate lymphoid cell	CL:0001065	Spleen	UBERON:0002106	0.00340759	0.390753	0.12583	0.197289	0.704898	.
TS_Bladder_macrophage	Adult	Urinary system	TS_Bladder	macrophage	Macrophage	CL:0000235	Bladder organ	UBERON:0018707	0.00127771	0.539792	0.0911439	0.19738	0.704697	.
TS_Bone_Marrow_macrophage	Adult	Lymphatic system	TS_Bone_Marrow	macrophage	Macrophage	CL:0000235	Bone marrow	UBERON:0002371	0.00154043	0.501297	0.098155	0.197398	0.704657	.
TS_Blood_monocyte	Adult	Lymphatic system	TS_Blood	monocyte	Monocyte	CL:0000576	Blood	UBERON:0000178	0.00107784	0.56647	0.0870849	0.197778	0.703822	.
TS_Lymph_Node_cd1c-positive myeloid dendritic cell	Adult	Lymphatic system	TS_Lymph_Node	cd1c-positive myeloid dendritic cell	Dendritic cell	CL:0000451	Lymph node	UBERON:0000029	0.00140848	0.518341	0.095203	0.197828	0.703712	.
TS_Bladder_fibroblast	Adult	Urinary system	TS_Bladder	fibroblast	Fibroblast	CL:0000057	Bladder organ	UBERON:0018707	0.00127771	0.54325	0.0911439	0.198328	0.702616	.
Braga_2020_lung_Endothelium	Adult	Respiratory system	Braga_2020_lung	Endothelium	Endothelial cell	CL:0000115	Lung	UBERON:0002048	0.0563342	0.174523	0.284133	0.19855	0.70213	.
TS_Skin_naive thymus-derived cd4-positive	Adult	Integumentary system	TS_Skin	naive thymus-derived cd4-positive	alpha-beta t cell	CL:0000084	Skin of body	UBERON:0002097	0.00896695	0.314916	0.1631	0.203851	0.690688	.
TS_Spleen_hematopoietic stem cell	Adult	Lymphatic system	TS_Spleen	hematopoietic stem cell	Hematopoietic stem cell	CL:0000037	Spleen	UBERON:0002106	0.00176884	0.51546	0.100369	0.204958	0.688335	.
TS_Blood_hematopoietic stem cell	Adult	Lymphatic system	TS_Blood	hematopoietic stem cell	Hematopoietic stem cell	CL:0000037	Blood	UBERON:0000178	0.00212036	0.487957	0.106273	0.205315	0.68758	.
TS_Salivary_Gland_endothelial cell	Adult	Digestive system	TS_Salivary_Gland	endothelial cell	Endothelial cell	CL:0000115	Saliva-secreting gland	UBERON:0001044	0.00192674	0.512289	0.101845	0.206253	0.6856	.
TS_Lung_b cell	Adult	Respiratory system	TS_Lung	b cell	B cell	CL:0000236	Lung	UBERON:0002048	0.0283745	0.223105	0.234686	0.206801	0.684448	.
AdultKidney_Intercalated cell	Adult	Urinary system	AdultKidney	Intercalated cell	Renal intercalated cell	CL:0005010	Kidney	UBERON:0002113	0.0583706	0.181975	0.288561	0.207247	0.683512	.
TS_Muscle_skeletal muscle satellite stem cell	Adult	Muscular system	TS_Muscle	skeletal muscle satellite stem cell	Skeletal muscle satellite cell	CL:0000594	Muscle organ	UBERON:0001630	0.00185064	0.519824	0.101107	0.207385	0.683223	.
TS_Fat_fibroblast	Adult	Integumentary system	TS_Fat	fibroblast	Fibroblast	CL:0000057	Perirenal fat	UBERON:0005406	0.00160964	0.530487	0.099631	0.208253	0.681408	.
AdultArtery_Fibroblast	Adult	Cardiovascular system	AdultArtery	Fibroblast	Fibroblast	CL:0000057	Artery	UBERON:0001637	0.0362448	0.210301	0.252399	0.208919	0.680021	.
TS_Tongue_endothelial cell of lymphatic vessel	Adult	Digestive system	TS_Tongue	endothelial cell of lymphatic vessel	Endothelial cell	CL:0000115	Tongue	UBERON:0001723	0.00252652	0.475483	0.112915	0.210706	0.676324	.
Lake_2017_CerebellarHemisphere_Purk2	Adult	Nervous system	Lake_2017_CerebellarHemisphere	Purk2	Purkinje cell	CL:0000121	Cerebellar hemisphere	UBERON:0002245	0.0180429	0.258183	0.208118	0.210832	0.676063	.
Voigt_2019_retina_2_Artery	Adult	Sensory system	Voigt_2019_retina_2	Artery	Endothelial cell	CL:0000115	Retina	UBERON:0000966	0.0389661	0.210177	0.257565	0.212005	0.673653	.
TS_Bladder_vein endothelial cell	Adult	Urinary system	TS_Bladder	vein endothelial cell	Endothelial cell	CL:0000115	Bladder organ	UBERON:0018707	0.00478759	0.412121	0.134317	0.215552	0.666449	.
Madissoon_2020_lung_Alveolar_Type1	Adult	Respiratory system	Madissoon_2020_lung	Alveolar_Type1	Alveolar capillary type 2 endothelial cell	CL:4028003	Lung	UBERON:0002048	0.0437842	0.209025	0.265683	0.21607	0.665405	.
Madissoon_2020_oesophagus_Endothelia_vascular_venous	Adult	Digestive system	Madissoon_2020_oesophagus	Endothelia_vascular_venous	Endothelial cell	CL:0000115	Esophagus	UBERON:0001043	0.0420116	0.216929	0.260148	0.218663	0.660225	.
VentoTormo_2018_decidua_decidual macrophage (dM2)	Maternal-Fetal	Reproductive system	VentoTormo_2018_decidua	decidual macrophage (dM2)	Macrophage	CL:0000235	Decidua	UBERON:0002450	0.004788	0.420478	0.135793	0.220569	0.656455	.
TS_Eye_limbal stromal cell	Adult	Sensory system	TS_Eye	limbal stromal cell	Stromal cell	CL:0000499	Eye	UBERON:0000970	0.00252706	0.496439	0.115498	0.221255	0.655108	.
VentoTormo_2018_decidua_monocyte	Maternal-Fetal	Reproductive system	VentoTormo_2018_decidua	monocyte	Monocyte	CL:0000576	Decidua	UBERON:0002450	0.004788	0.422372	0.135793	0.221305	0.655009	.
Voigt_2019_retina_2_Vein cell 1	Adult	Sensory system	Voigt_2019_retina_2	Vein cell 1	Endothelial cell	CL:0000115	Retina	UBERON:0000966	0.0687605	0.190868	0.301476	0.221839	0.653963	.
TS_Trachea_endothelial cell	Adult	Respiratory system	TS_Trachea	endothelial cell	Endothelial cell	CL:0000115	Trachea	UBERON:0003126	0.00325814	0.461896	0.124723	0.22203	0.653588	.
FetalAdrenalGland_Fetal stromal cell	Fetal	Endocrine system	FetalAdrenalGland	Fetal stromal cell	Stromal cell	CL:0000499	Adrenal gland	UBERON:0002369	0.0712624	0.189551	0.304797	0.222502	0.652667	.
TS_Large_Intestine_large intestine goblet cell	Adult	Digestive system	TS_Large_Intestine	large intestine goblet cell	Goblet cell	CL:0000160	Large intestine	UBERON:0000059	0.00477862	0.434682	0.13321	0.222871	0.651946	.
AdultOmentum_Fibroblast	Adult	Integumentary system	AdultOmentum	Fibroblast	Fibroblast	CL:0000057	Omentum	UBERON:0003688	0.0647886	0.19622	0.295572	0.223136	0.65143	.
VentoTormo_2018_decidua_decidual stromal cell (dS2)	Maternal-Fetal	Reproductive system	VentoTormo_2018_decidua	decidual stromal cell (dS2)	Stromal cell	CL:0000499	Decidua	UBERON:0002450	0.004788	0.427313	0.135793	0.223219	0.651269	.
TS_Eye_retinal pigment epithelial cell	Adult	Sensory system	TS_Eye	retinal pigment epithelial cell	Retinal pigment epithelial cell	CL:0002586	Eye	UBERON:0000970	0.00252706	0.502779	0.115498	0.223343	0.651027	.
van_Zyl_eye_2020_Fibroblast	Adult	Sensory system	van_Zyl_eye_2020	Fibroblast	Fibroblast	CL:0000057	Eye	UBERON:0000970	0.0584243	0.20079	0.289299	0.223396	0.650925	.
TS_Tongue_basal cell	Adult	Digestive system	TS_Tongue	basal cell	Basal cell	CL:0000646	Tongue	UBERON:0001723	0.00252652	0.514801	0.112915	0.223511	0.650702	.
TS_Pancreas_pancreatic stellate cell	Adult	Digestive system	TS_Pancreas	pancreatic stellate cell	Pancreatic stellate cell	CL:0002410	Pancreas	UBERON:0001264	0.00211905	0.552884	0.105535	0.224136	0.649489	.
Voigt_2019_retina_2_RPE/Rod/melanocyte	Adult	Sensory system	Voigt_2019_retina_2	RPE/Rod/melanocyte	Retinal pigment epithelial cell	CL:0002586	Retina	UBERON:0000966	0.0687605	0.194903	0.301476	0.225299	0.647241	.
TS_Spleen_mature nk t cell	Adult	Lymphatic system	TS_Spleen	mature nk t cell	T cell	CL:0000084	Spleen	UBERON:0002106	0.00634359	0.390177	0.151292	0.226069	0.645759	.
TS_Vasculature_lymphatic endothelial cells	Adult	Cardiovascular system	TS_Vasculature	lymphatic endothelial cells	Endothelial cell	CL:0000115	Vasculature	UBERON:0002049	0.00546996	0.410186	0.143911	0.226069	0.645759	.
FetalLung_Fetal stromal cell	Fetal	Respiratory system	FetalLung	Fetal stromal cell	Stromal cell	CL:0000499	Lung	UBERON:0002048	0.0696843	0.195191	0.303321	0.226564	0.644808	.
Lake_2017_VisualCortex_In6a	Adult	Nervous system	Lake_2017_VisualCortex	In6a	Inhibitory neuron	CL:0008029	Visual cortex	UBERON:0000411	0.038061	0.231092	0.256827	0.226974	0.644024	.
TS_Lung_pericyte cell	Adult	Respiratory system	TS_Lung	pericyte cell	Pericyte cell	CL:0000669	Lung	UBERON:0002048	0.00948909	0.361151	0.164576	0.227217	0.643559	.
TS_Large_Intestine_paneth cell of epithelium of large intestine	Adult	Digestive system	TS_Large_Intestine	paneth cell of epithelium of large intestine	Paneth cell	CL:0000510	Large intestine	UBERON:0000059	0.00251104	0.542962	0.111439	0.230229	0.637839	.
FetalPancreas_Fetal epithelial progenitor	Fetal	Digestive system	FetalPancreas	Fetal epithelial progenitor	Epithelial fate stem cell	CL:0000036	Pancreas	UBERON:0001264	0.0644576	0.206637	0.293358	0.230542	0.637251	.
Fetal_HCA_Spleen_Megakaryocytes	Fetal	Lymphatic system	Fetal_HCA_Spleen	Megakaryocytes	Megakaryocyte	CL:0000556	Spleen	UBERON:0002106	0.0753731	0.19445	0.312177	0.230778	0.636806	.
TS_Small_Intestine_duodenum glandular cell	Adult	Digestive system	TS_Small_Intestine	duodenum glandular cell	Duodenum glandular cell	CL:1001589	Small intestine	UBERON:0002108	0.00459549	0.466096	0.130258	0.230806	0.636753	.
Lake_2017_VisualCortex_Ex5a	Adult	Nervous system	Lake_2017_VisualCortex	Ex5a	Excitatory neuron	CL:0008030	Visual cortex	UBERON:0000411	0.011246	0.348265	0.175277	0.231729	0.635019	.
AdultPleura_Fibroblast	Adult	Respiratory system	AdultPleura	Fibroblast	Fibroblast	CL:0000057	Pleura	UBERON:0000977	0.0503648	0.221211	0.276015	0.231771	0.634941	.
TS_Eye_ocular surface cell	Adult	Sensory system	TS_Eye	ocular surface cell	Epithelial cell	CL:0000066	Eye	UBERON:0000970	0.00252706	0.534151	0.115498	0.233545	0.631629	.
TS_Mammary_vein endothelial cell	Adult	Endocrine system	TS_Mammary	vein endothelial cell	Endothelial cell	CL:0000115	Mammary gland	UBERON:0001911	0.00273662	0.524641	0.118081	0.23426	0.630302	.
TS_Lung_basophil	Adult	Respiratory system	TS_Lung	basophil	Basophil	CL:0000767	Lung	UBERON:0002048	0.0167113	0.306888	0.202583	0.234872	0.629169	.
TS_Mammary_endothelial cell of lymphatic vessel	Adult	Endocrine system	TS_Mammary	endothelial cell of lymphatic vessel	Endothelial cell	CL:0000115	Mammary gland	UBERON:0001911	0.00524137	0.437688	0.142435	0.235349	0.628287	.
Fetal_HCA_Muscle_Smooth muscle cells	Fetal	Muscular system	Fetal_HCA_Muscle	Smooth muscle cells	Smooth muscle cell	CL:0000192	Muscle organ	UBERON:0001630	0.0718062	0.206431	0.306273	0.237791	0.623805	.
TS_Lymph_Node_cd141-positive myeloid dendritic cell	Adult	Lymphatic system	TS_Lymph_Node	cd141-positive myeloid dendritic cell	Dendritic cell	CL:0000451	Lymph node	UBERON:0000029	0.00275594	0.535345	0.118819	0.238853	0.62187	.
Braga_2020_lung_Secretory	Adult	Respiratory system	Braga_2020_lung	Secretory	Club cell	CL:0000158	Lung	UBERON:0002048	0.100473	0.186298	0.343173	0.239743	0.620255	.
AdultOmentum_Stromal cell	Adult	Integumentary system	AdultOmentum	Stromal cell	Stromal cell	CL:0000499	Omentum	UBERON:0003688	0.0647886	0.219029	0.295572	0.241955	0.616266	.
TS_Vasculature_vein or capillary endothelial cell	Adult	Cardiovascular system	TS_Vasculature	vein or capillary endothelial cell	Capillary endothelial cell	CL:0002144	Vasculature	UBERON:0002049	0.00286575	0.530199	0.123247	0.243612	0.613301	.
TS_Lung_lung microvascular endothelial cell	Adult	Respiratory system	TS_Lung	lung microvascular endothelial cell	Endothelial cell	CL:0000115	Lung	UBERON:0002048	0.00519844	0.471407	0.139483	0.244724	0.611324	.
TS_Lymph_Node_non-classical monocyte	Adult	Lymphatic system	TS_Lymph_Node	non-classical monocyte	Monocyte	CL:0000576	Lymph node	UBERON:0000029	0.00520998	0.467084	0.141328	0.245428	0.610076	.
Lake_2017_FrontalCortex_Ex8	Adult	Nervous system	Lake_2017_FrontalCortex	Ex8	Excitatory neuron	CL:0008030	Frontal cortex	UBERON:0001870	0.0536985	0.236527	0.280443	0.246297	0.608541	.
FetalAdrenalGland_Fasciculata cell	Fetal	Endocrine system	FetalAdrenalGland	Fasciculata cell	Type II cell of adrenal cortex	CL:0002136	Adrenal gland	UBERON:0002369	0.0712624	0.219935	0.304797	0.248201	0.605196	.
Fetal_HCA_Adrenal_SLC26A4_PAEP positive cells	Fetal	Endocrine system	Fetal_HCA_Adrenal	SLC26A4_PAEP positive cells	Cortical cell of adrenal gland	CL:0002097	Adrenal gland	UBERON:0002369	0.0635951	0.231874	0.291513	0.249709	0.602565	.
TS_Mammary_basal cell	Adult	Endocrine system	TS_Mammary	basal cell	Basal cell	CL:0000646	Mammary gland	UBERON:0001911	0.00967897	0.40541	0.16679	0.249773	0.602454	.
TS_Eye_corneal epithelial cell	Adult	Sensory system	TS_Eye	corneal epithelial cell	Epithelial cell	CL:0000066	Eye	UBERON:0000970	0.00252706	0.586191	0.115498	0.250004	0.602052	.
Fetal_HCA_Lung_Bronchiolar and alveolar epithelial cells	Fetal	Respiratory system	Fetal_HCA_Lung	Bronchiolar and alveolar epithelial cells	Epithelial cell	CL:0000066	Lung	UBERON:0002048	0.0541704	0.241714	0.281181	0.250708	0.600832	.
FetalPancreas_Fetal acinar cell	Fetal	Digestive system	FetalPancreas	Fetal acinar cell	Acinar cell	CL:0000622	Pancreas	UBERON:0001264	0.0644576	0.231751	0.293358	0.250763	0.600736	.
FetalPancreas_Fetal endocrine cell	Fetal	Digestive system	FetalPancreas	Fetal endocrine cell	Endocrine cell	CL:0000163	Pancreas	UBERON:0001264	0.0644576	0.233851	0.293358	0.252416	0.597883	.
FetalPancreas_Fetal mesenchymal progenitor	Fetal	Digestive system	FetalPancreas	Fetal mesenchymal progenitor	Mesenchymal stem cell	CL:0000134	Pancreas	UBERON:0001264	0.0644576	0.237433	0.293358	0.255224	0.593079	.
ChorionicVillus_Macrophage	Adult	Reproductive system	ChorionicVillus	Macrophage	Macrophage	CL:0000235	Chorionic villus	UBERON:0007106	0.0434915	0.264646	0.264207	0.255939	0.591863	.
Fetal_HCA_Stomach_Goblet cells	Fetal	Digestive system	Fetal_HCA_Stomach	Goblet cells	Goblet cell	CL:0000160	Stomach	UBERON:0000945	0.0861363	0.217629	0.325461	0.25835	0.587791	.
TS_Large_Intestine_gut endothelial cell	Adult	Digestive system	TS_Large_Intestine	gut endothelial cell	Endothelial cell	CL:0000115	Large intestine	UBERON:0000059	0.00477862	0.533863	0.13321	0.259107	0.58652	.
TS_Thymus_cd4-positive helper t cell	Adult	Lymphatic system	TS_Thymus	cd4-positive helper t cell	T cell	CL:0000084	Thymus	UBERON:0002370	0.00643672	0.469266	0.152399	0.260162	0.584756	.
TS_Pancreas_fibroblast	Adult	Digestive system	TS_Pancreas	fibroblast	Fibroblast	CL:0000057	Pancreas	UBERON:0001264	0.00741434	0.450986	0.158672	0.260276	0.584566	.
TS_Spleen_classical monocyte	Adult	Lymphatic system	TS_Spleen	classical monocyte	Monocyte	CL:0000576	Spleen	UBERON:0002106	0.00340759	0.573963	0.12583	0.262022	0.581662	.
TS_Muscle_endothelial cell of artery	Adult	Muscular system	TS_Muscle	endothelial cell of artery	Endothelial cell	CL:0000115	Muscle organ	UBERON:0001630	0.00355375	0.565564	0.128044	0.262535	0.580813	.
TS_Uterus_macrophage	Adult	Reproductive system	TS_Uterus	macrophage	Macrophage	CL:0000235	Uterus	UBERON:0000995	0.0056796	0.499773	0.145387	0.263174	0.579757	.
TS_Skin_t cell	Adult	Integumentary system	TS_Skin	t cell	T cell	CL:0000084	Skin of body	UBERON:0002097	0.0276717	0.314998	0.230996	0.263443	0.579313	.
Madissoon_2020_spleen_Platelet	Adult	Lymphatic system	Madissoon_2020_spleen	Platelet	Platelet	CL:0000233	Spleen	UBERON:0002106	0.0848113	0.225987	0.323616	0.264411	0.577721	.
AdultTransverseColon_Mast cell	Adult	Digestive system	AdultTransverseColon	Mast cell	Mast cell	CL:0000097	Transverse colon	UBERON:0001157	0.0875992	0.224052	0.326937	0.264719	0.577215	.
TS_Small_Intestine_paneth cell of epithelium of small intestine	Adult	Digestive system	TS_Small_Intestine	paneth cell of epithelium of small intestine	Paneth cell	CL:0000510	Small intestine	UBERON:0002108	0.00459549	0.56717	0.130258	0.266357	0.574536	.
VentoTormo_2018_decidua_maternal endothelial cell (Endo m)	Maternal-Fetal	Reproductive system	VentoTormo_2018_decidua	maternal endothelial cell (Endo m)	Endothelial cell	CL:0000115	Decidua	UBERON:0002450	0.00942655	0.451109	0.163838	0.266435	0.574408	.
TS_Lymph_Node_endothelial cell	Adult	Lymphatic system	TS_Lymph_Node	endothelial cell	Endothelial cell	CL:0000115	Lymph node	UBERON:0000029	0.00520998	0.526287	0.141328	0.26766	0.572417	.
Fetal_HCA_Cerebellum_10k_Granule neurons	Fetal	Nervous system	Fetal_HCA_Cerebellum_10k	Granule neurons	Neuron	CL:0000540	Cerebellum	UBERON:0002037	0.0422379	0.28622	0.262362	0.269511	0.569423	.
TS_Muscle_mesenchymal stem cell	Adult	Muscular system	TS_Muscle	mesenchymal stem cell	Mesenchymal stem cell	CL:0000134	Muscle organ	UBERON:0001630	0.00355375	0.588867	0.128044	0.270308	0.568141	.
TS_Muscle_smooth muscle cell	Adult	Muscular system	TS_Muscle	smooth muscle cell	Smooth muscle cell	CL:0000192	Muscle organ	UBERON:0001630	0.0065948	0.490345	0.153875	0.270439	0.567931	.
Lake_2017_VisualCortex_In1b	Adult	Nervous system	Lake_2017_VisualCortex	In1b	Inhibitory neuron	CL:0008029	Visual cortex	UBERON:0000411	0.0651372	0.25456	0.297048	0.270864	0.567248	.
TS_Skin_cd4-positive	Adult	Integumentary system	TS_Skin	cd4-positive	alpha-beta memory t cell	CL:0000084	Skin of body	UBERON:0002097	0.0160552	0.387542	0.196679	0.272424	0.564755	.
AdultPeripheralBlood_Antigen presenting cell (RPS high)	Adult	Lymphatic system	AdultPeripheralBlood	Antigen presenting cell (RPS high)	Professional antigen presenting cell	CL:0000145	Blood	UBERON:0000178	0.127559	0.205237	0.372694	0.273116	0.563653	.
Braga_2020_lung_Lymphatic	Adult	Respiratory system	Braga_2020_lung	Lymphatic	Endothelial cell	CL:0000115	Lung	UBERON:0002048	0.100473	0.223476	0.343173	0.273631	0.562835	.
Fetal_HCA_Thymus_Stromal cells	Fetal	Lymphatic system	Fetal_HCA_Thymus	Stromal cells	Stromal cell	CL:0000499	Thymus	UBERON:0002370	0.0977024	0.228828	0.339483	0.276173	0.558819	.
TS_Muscle_tendon cell	Adult	Muscular system	TS_Muscle	tendon cell	Cell of skeletal muscle	CL:0000188	Muscle organ	UBERON:0001630	0.0065948	0.505043	0.153875	0.27625	0.558698	.
FetalAdrenalGland_Fetal neuron	Fetal	Endocrine system	FetalAdrenalGland	Fetal neuron	Neuron	CL:0000540	Adrenal gland	UBERON:0002369	0.0712624	0.256453	0.304797	0.277406	0.556885	.
TS_Skin_cd1c-positive myeloid dendritic cell	Adult	Integumentary system	TS_Skin	cd1c-positive myeloid dendritic cell	Myeloid cell	CL:0000763	Skin of body	UBERON:0002097	0.0160552	0.403269	0.196679	0.280324	0.55234	.
Fetal_HCA_Cerebellum_10k_Astrocytes	Fetal	Nervous system	Fetal_HCA_Cerebellum_10k	Astrocytes	Astrocyte	CL:0000127	Cerebellum	UBERON:0002037	0.0422379	0.302935	0.262362	0.28074	0.551696	.
AdultStomach_Fetal endocrine cell	Adult	Digestive system	AdultStomach	Fetal endocrine cell	Endocrine cell	CL:0000163	Stomach	UBERON:0000945	0.0851135	0.249207	0.324723	0.284385	0.546093	.
AdultEsophagus_Endothelial cell (APC)	Adult	Digestive system	AdultEsophagus	Endothelial cell (APC)	Endothelial cell	CL:0000115	Esophagus	UBERON:0001043	0.0629558	0.279962	0.290775	0.285597	0.544246	.
[truncated: 1,030 more rows]

## Sheet: ST5
Supplementary Table 5. Tissue and cell type enrichment results from HFRS (without dementia) gene associations sorted by ascending p-values. Significant (p<3.7×10-5, corrected for multiple testing) cell types are indicated in bold.
[truncated: 1,356 more rows]

[truncated: 14 more sheets: ST6, ST7, ST8, ST9, ST10, ST11, ST12, ST13, ST14, ST15, ST16, ST17, ST18, ST19]
